# Supplementary material for: The acetylase activity of Cdu1 regulates bacterial exit from infected cells by protecting Chlamydia effectors from degradation
Source: eLife. 2024 Feb 15;12:RP87386. doi: 10.7554/eLife.87386 (PMC10942603; doi:10.7554/eLife.87386)
Supplement: Figure 1—source data 1. [file elife-87386-fig1-data1.zip › Figure 1-Source Data 1/Figure 1-Source Data 1.xlsx]

## Sheet: Ubiqutinated peptides
	Ubiquitinated peptide data for generating Figure 1 volcano plots
Accesion	Protein names	Gene names			Localization prob	Number of GlyGly (K)	Sequence window	GlyGly (K) Probabilities	GlyGly (K) Score diffs	Position in peptide	Replicate 2	Replicate 3	Mean	Replicate 2	Replicate 3	Mean	Replicate 2	Replicate 3	Mean	Positions within proteins
Q71UA6	Amino acid transporter;Neutral amino acid transporter B(0)	SLC1A5			1	1	DRTESRSTEPELIQVKSELPLDPLPVPTEEG	STEPELIQVK(1)SELPLDPLPVPTEEGNPLLK	STEPELIQVK(78.94)SELPLDPLPVPTEEGNPLLK(-78.94)	10	39863000	27449000	#REF!	0	0	0	11549000	13189000	12369000	502
Q5RKT7	Ubiquitin-60S ribosomal protein L40;Ubiquitin;60S ribosomal protein L40;Polyubiquitin-B;Ubiquitin;Polyubiquitin-C;Ubiquitin;Ubiquitin-40S ribosomal protein S27a;Ubiquitin;40S ribosomal protein S27a	UBB;RPS27A;UBC;UBA52;UbC;DKFZp434K0435;HEL112			1	1	__________MQIFVKTLTGKTITLEVEPSD	MQIFVK(1)TLTGK	MQIFVK(94.36)TLTGK(-94.36)	6	10573000	8430100	#REF!	101710000	6867900	54288950	15601000	24112000	#REF!	6
Q5RKT7	Ubiquitin-60S ribosomal protein L40;Ubiquitin;60S ribosomal protein L40;Polyubiquitin-B;Ubiquitin;Polyubiquitin-C;Ubiquitin;Ubiquitin-40S ribosomal protein S27a;Ubiquitin;40S ribosomal protein S27a	UBB;RPS27A;UBC;UBA52;UbC;DKFZp434K0435;HEL112			1	1	_____MQIFVKTLTGKTITLEVEPSDTIENV	TLTGK(1)TITLEVEPSDTIENVK	TLTGK(351.97)TITLEVEPSDTIENVK(-351.97)	5	2048400000	1090000000	#REF!	2868700000	1541500000	#REF!	2990400000	2915400000	#REF!	11
Q5RKT7	Ubiquitin-60S ribosomal protein L40;Ubiquitin;60S ribosomal protein L40;Polyubiquitin-B;Ubiquitin;Polyubiquitin-C;Ubiquitin;Ubiquitin-40S ribosomal protein S27a;Ubiquitin;40S ribosomal protein S27a	UBB;RPS27A;UBC;UBA52;UbC;DKFZp434K0435;HEL112			1	1	KQLEDGRTLSDYNIQKESTLHLVLRLRGGAK;KQLEDGRTLSDYNIQKESTLHLVLRLRGGMQ	TLSDYNIQK(1)ESTLHLVLRLR	TLSDYNIQK(40.97)ESTLHLVLRLR	9	7065600000	346590000	#REF!	250210000	206690000	#REF!	437100000	404070000	#REF!	63
Q5RKT7	Ubiquitin-60S ribosomal protein L40;Ubiquitin;60S ribosomal protein L40;Polyubiquitin-B;Ubiquitin;Polyubiquitin-C;Ubiquitin;Ubiquitin-40S ribosomal protein S27a;Ubiquitin;40S ribosomal protein S27a	UBB;RPS27A;UBC;UBA52;UbC;DKFZp434K0435;HEL112			1	1	KEGIPPDQQRLIFAGKQLEDGRTLSDYNIQK	LIFAGK(1)QLEDGR	LIFAGK(96.89)QLEDGR	6	12543000000	9330200000	#REF!	10188000000	9494800000	#REF!	9562900000	11157000000	#REF!	48
P63261	Actin, aortic smooth muscle;Actin, gamma-enteric smooth muscle;Actin, cytoplasmic 1;Actin, cytoplasmic 1, N-terminally processed;Actin, cytoplasmic 2;Actin, cytoplasmic 2, N-terminally processed;Actin, alpha cardiac muscle 1;Actin, alpha skeletal muscle;Beta-actin-like protein 2	ACTG1;ACTB;ACTA2;ACTG2;PS1TP5BP1;ACTC1;ACTA1;ACTBL2;HEL-176			1	1	LRLDLAGRDLTDYLMKILTERGYNFTTTAER;LRLDLAGRDLTDYLMKILTERGYSFTTTAER;MRLDLAGRDLTDYLMKILTERGYSFVTTAER	DLTDYLMK(1)ILTER	DLTDYLMK(105.66)ILTER	8	7603700	8638700	8121200	7047500	16287000	#REF!	5071000	11457000	8264000	191
Q96J02-2	E3 ubiquitin-protein ligase Itchy homolog	ITCH			1	1	RFIYGNQDLFATSQSKEFDPLGPLPPGWEKR	FIYGNQDLFATSQSK(1)EFDPLGPLPPGWEK	FIYGNQDLFATSQSK(69.09)EFDPLGPLPPGWEK(-69.09)	15	6898100	19074000	12986050	19509000	16413000	#REF!	15613000	33072000	24342500	391
K7ESA8	Cell death-inducing p53-target protein 1	CDIP1			1	1	PPPYPGGPTAPLLEEKSGAPPTPGRSSPAVM	SSEPPPPYPGGPTAPLLEEK(1)SGAPPTPGR	SSEPPPPYPGGPTAPLLEEK(88.01)SGAPPTPGR	20	6448700	28357000	17402850	0	0	0	0	0	0	21
Q1MSJ5-2	Centrosome and spindle pole-associated protein 1	CSPP1			1	3	EHIRLAEERQKEAERKKKEEEEKYNLQLQHY	EAERK(1)K(1)K(1)	EAERK(75.31)K(75.31)K(75.31)	5	31105000	20908000	26006500	0	0	0	8344400	0	4172200	469
Q1MSJ5-2	Centrosome and spindle pole-associated protein 1	CSPP1			1	3	HIRLAEERQKEAERKKKEEEEKYNLQLQHYC	EAERK(1)K(1)K(1)	EAERK(75.31)K(75.31)K(75.31)	6	31105000	20908000	26006500	0	0	0	8344400	0	4172200	470
Q1MSJ5-2	Centrosome and spindle pole-associated protein 1	CSPP1			1	3	IRLAEERQKEAERKKKEEEEKYNLQLQHYCE	EAERK(1)K(1)K(1)	EAERK(75.31)K(75.31)K(75.31)	7	31105000	20908000	26006500	0	0	0	8344400	0	4172200	471
B3KRG0	Dedicator of cytokinesis protein 7	DOCK7			0.999697	2	_________MNSLTFKKSKDMRAKLEEAILG	MNSLTFK(1)K(1)SK(0.001)DMR	MNSLTFK(35.18)K(35.18)SK(-35.18)DMR	7	248830000	329270000	289050000	0	0	0	0	0	0	7
B3KRG0	Dedicator of cytokinesis protein 7	DOCK7			0.999697	2	________MNSLTFKKSKDMRAKLEEAILGS	MNSLTFK(1)K(1)SK(0.001)DMR	MNSLTFK(35.18)K(35.18)SK(-35.18)DMR	8	248830000	329270000	289050000	0	0	0	0	0	0	8
Q9NXX9	Small G protein signaling modulator 3	FLJ00006;SGSM3;RUTBC3			0.5	1	GMRPQLWMRLSGALQKKRNSELSYREIVKNS	LSGALQK(0.5)K(0.5)RNSELSYR	LSGALQK(0)K(0)RNSELSYR	7	0	0	0	0		0	56336000	37655000	46995500	77
Q9NXX9	Small G protein signaling modulator 3	FLJ00006;SGSM3;RUTBC3			0.5	1	MRPQLWMRLSGALQKKRNSELSYREIVKNSS	LSGALQK(0.5)K(0.5)RNSELSYR	LSGALQK(0)K(0)RNSELSYR	8	0	0	0	0		0	56336000	37655000	46995500	78
A0A2R8Y7P7	Geranylgeranyl pyrophosphate synthase	GGPS1			1	1	_____________MEKTQETVQRILLEPYKY	EK(1)TQETVQR	EK(72.14)TQETVQR	2	37948000	18794000	28371000	0	0	0	0	0	0	3
Q58FG0	Putative heat shock protein HSP 90-alpha A5	HSP90AA5P			0.853828	2	PEDEEEKKKQEEKKTKFENLCKIMKDMLEKK	TK(0.854)FENLCK(0.573)IMK(0.573)DMLEK	TK(4.66)FENLCK(0)IMK(0)DMLEK(-45.45)	2	470420000	265590000	368005000	0	0	0	0	0	0	252
Q58FG0	Putative heat shock protein HSP 90-alpha A5	HSP90AA5P			0.749165	2	KKKQEEKKTKFENLCKIMKDMLEKKVKKVVV	TK(0.502)FENLCK(0.749)IMK(0.749)DMLEK	TK(-2.98)FENLCK(2.98)IMK(2.98)DMLEK(-44.23)	8	470420000	265590000	368005000	0	0	0	0	0	0	258
Q58FG0	Putative heat shock protein HSP 90-alpha A5	HSP90AA5P			0.749165	2	QEEKKTKFENLCKIMKDMLEKKVKKVVVSNC	TK(0.502)FENLCK(0.749)IMK(0.749)DMLEK	TK(-2.98)FENLCK(2.98)IMK(2.98)DMLEK(-44.23)	11	470420000	265590000	368005000	0	0	0	0	0	0	261
Q4FZU2	Keratin, type II cytoskeletal 6A	Krt6a			1	2	ARGKLEGLEDALQKAKQDMARLLKEYQDLMN	AK(1)QDMARLLK(0.78)EYQDLMNVK(0.22)	AK(71.38)QDMARLLK(5.5)EYQDLMNVK(-5.5)	2	6854500	12822000	9838250	0	0	0	0	0	0	427
A0A024QZF0	Proline-rich protein 14	MGC3121;PRR14			1	2	EPRLGSTKGKEPRASKDQVLSEPETKTMGKV	ASK(1)DQVLSEPETK(0.632)TMGK(0.368)VSR	ASK(69.33)DQVLSEPETK(2.35)TMGK(-2.35)VSR	3		0	0	0		0	14428000	14405000	14416500	273
A0A024QZF0	Proline-rich protein 14	MGC3121;PRR14			0.632101	2	EPRASKDQVLSEPETKTMGKVSRFRIRRTPA	ASK(1)DQVLSEPETK(0.632)TMGK(0.368)VSR	ASK(69.33)DQVLSEPETK(2.35)TMGK(-2.35)VSR	13		0	0	0		0	14428000	14405000	14416500	283
B3KQ70	Meiosis-specific nuclear structural protein 1	MNS1			0.5	1	KSKLKEEAEKKLRKQKEMKQDFEEQMALKEL	QK(0.5)EMK(0.5)QDFEEQMALK	QK(0)EMK(0)QDFEEQMALK(-62.85)	2	43786000	39518000	41652000	0	0	0	0	0	0	216
B3KQ70	Meiosis-specific nuclear structural protein 1	MNS1			0.5	1	LKEEAEKKLRKQKEMKQDFEEQMALKELVLQ	QK(0.5)EMK(0.5)QDFEEQMALK	QK(0)EMK(0)QDFEEQMALK(-62.85)	5	43786000	39518000	41652000	0	0	0	0	0	0	219
B2RAU8	Nucleolar and coiled-body phosphoprotein 1	NOLC1			1	1	ANGTSALTAQNGKAAKNSEEEEEEKKKAAVV	AAK(1)NSEEEEEEKK	AAK(71.61)NSEEEEEEK(-71.61)K(-73.93)	3	0		0	0	0	0	7307000	11122000	9214500	561
B4E2S2	Poly [ADP-ribose] polymerase 4	PARP4			1	3	SLNDVSKAEGILLLVKAALKNGETAEQLQKM	AEGILLLVK(1)AALK(1)NGETAEQLQK(1)	AEGILLLVK(94.38)AALK(94.38)NGETAEQLQK(94.38)	9	0	0	0	0	0	0	63057000	201420000	132238500	305
B4E2S2	Poly [ADP-ribose] polymerase 4	PARP4			1	3	VSKAEGILLLVKAALKNGETAEQLQKMMTEF	AEGILLLVK(1)AALK(1)NGETAEQLQK(1)	AEGILLLVK(94.38)AALK(94.38)NGETAEQLQK(94.38)	13	0	0	0	0	0	0	63057000	201420000	132238500	309
B4E2S2	Poly [ADP-ribose] polymerase 4	PARP4			1	3	VKAALKNGETAEQLQKMMTEFYRLIPHKGTM	AEGILLLVK(1)AALK(1)NGETAEQLQK(1)	AEGILLLVK(94.38)AALK(94.38)NGETAEQLQK(94.38)	23	0	0	0	0	0	0	63057000	201420000	132238500	319
B4DLY1	Semaphorin-3E	SEMA3E			1	1	RETRKEEVKTDDRVVKMDLGLLFLRLHKSDA	VVK(1)MDLGLLFLR	VVK(66.29)MDLGLLFLR	3	0	0	0	0	0	0	32531000	8370700	20450850	634
Q2Y0W8-4	Electroneutral sodium bicarbonate exchanger 1;Anion exchange protein	SLC4A8			0.999964		NNLIPIVRSFAEVGKKQSDPHLMDKHGQTVS	K(1)QSDPHLMDK	K(44.45)QSDPHLMDK(-44.45)	1	109990000	445670000	277830000	0	0	0	0	0	0	191
Q6B0B8	Tigger transposable element-derived protein 3	TIGD3			1	3	__________MELSSKKKLHALSLAEKIQVL	ELSSK(1)K(1)K(1)	ELSSK(64.87)K(64.87)K(64.87)	5	1337200000	0	668600000	0	0	0	1832200000	1048400000	1440300000	6
Q6B0B8	Tigger transposable element-derived protein 3	TIGD3			1	3	_________MELSSKKKLHALSLAEKIQVLE	ELSSK(1)K(1)K(1)	ELSSK(64.87)K(64.87)K(64.87)	6	1337200000	0	668600000	0	0	0	1832200000	1048400000	1440300000	7
Q6B0B8	Tigger transposable element-derived protein 3	TIGD3			1	3	________MELSSKKKLHALSLAEKIQVLEL	ELSSK(1)K(1)K(1)	ELSSK(64.87)K(64.87)K(64.87)	7	1337200000	0	668600000	0	0	0	1832200000	1048400000	1440300000	8
D3DQ48	Transmembrane protein 59	TMEM59			1	1	RSKTEDHEEAGPLPTKVNLAHSEI_______	SKTEDHEEAGPLPTK(1)VNLAHSEI	SK(-66.03)TEDHEEAGPLPTK(66.03)VNLAHSEI	15	46057000	28236000	37146500	0	0	0	0	0	0	316
J3QSG5	Thioredoxin domain-containing protein 2	TXNDC2			1	3	KAPEETIQSKKEDLPKSSEKAIQPKESNIP_	EDLPK(1)SSEK(1)AIQPK(1)	EDLPK(111.46)SSEK(111.46)AIQPK(111.46)	5	1169100000	1145000000	1157050000	0		0	0	0	0	69
J3QSG5	Thioredoxin domain-containing protein 2	TXNDC2			1	3	ETIQSKKEDLPKSSEKAIQPKESNIP_____	EDLPK(1)SSEK(1)AIQPK(1)	EDLPK(111.46)SSEK(111.46)AIQPK(111.46)	9	1169100000	1145000000	1157050000	0		0	0	0	0	73
J3QSG5	Thioredoxin domain-containing protein 2	TXNDC2			1	3	KKEDLPKSSEKAIQPKESNIP__________	EDLPK(1)SSEK(1)AIQPK(1)	EDLPK(111.46)SSEK(111.46)AIQPK(111.46)	14	1169100000	1145000000	1157050000	0		0	0	0	0	78
Q5RKT7	Ubiquitin-60S ribosomal protein L40;Ubiquitin;60S ribosomal protein L40;Polyubiquitin-B;Ubiquitin;Polyubiquitin-C;Ubiquitin;Ubiquitin-40S ribosomal protein S27a;Ubiquitin;40S ribosomal protein S27a	UBB;RPS27A;UBC;UBA52;UbC;DKFZp434K0435;HEL112			0.965855	1	TITLEVEPSDTIENVKAKIQDKEGIPPDQQR	TITLEVEPSDTIENVK(0.966)AK(0.034)	TITLEVEPSDTIENVK(14.52)AK(-14.52)	16	0	0	0	0		0	35081000	39794000	37437500	27
B3KN64	Helicase ARIP4	RAD54L2			1	2	IRTSDGRIFAVRATGKPKVPEDGRMAASGSQ	ATGK(1)PK(1)VPEDGR	ATGK(59.15)PK(59.15)VPEDGR	4	0	0	0	16471000	12438000	14454500	0	0	0	450
B3KN64	Helicase ARIP4	RAD54L2			1	2	TSDGRIFAVRATGKPKVPEDGRMAASGSQGP	ATGK(1)PK(1)VPEDGR	ATGK(59.15)PK(59.15)VPEDGR	6	0	0	0	16471000	12438000	14454500	0	0	0	452
A0A024R6D4	Enhancer of rudimentary homolog	ERH			1	1	____MSHTILLVQPTKRPEGRTYADYESVNE	SHTILLVQPTK(1)RPEGR	SHTILLVQPTK(82.91)RPEGR	11	16139000	74798000	45468500	17613000	57462000	37537500	35148000	57426000	46287000	12
A0A024QZQ6	DNA damage-inducible transcript 4 protein	DDIT4			1	1	PARLLMPSQLVSQVGKELLRLAYSEPCGLRG	LLMPSQLVSQVGK(1)ELLR	LLMPSQLVSQVGK(77.47)ELLR	13	19885000	12764000	16324500	22095000	23386000	22740500	0		0	129
Q96PS2		GAFA3			1	1	______________MKMELGRDVCSSALRIM	MK(1)MELGR	MK(68.4)MELGR	2	0	0	0	26614000	69592000	48103000	0		0	2
Q5RKT7	Ubiquitin-60S ribosomal protein L40;Ubiquitin;60S ribosomal protein L40;Polyubiquitin-B;Ubiquitin;Polyubiquitin-C;Ubiquitin;Ubiquitin-40S ribosomal protein S27a;Ubiquitin;40S ribosomal protein S27a	UBB;RPS27A;UBC;UBA52;UbC;DKFZp434K0435;HEL112			0.610368	1	TLEVEPSDTIENVKAKIQDKEGIPPDQQRLI	TITLEVEPSDTIENVK(0.39)AK(0.61)	TITLEVEPSDTIENVK(-1.95)AK(1.95)	18	0	0	0	29006000	64013000	46509500	0	0	0	29
P51160	Cone cGMP-specific 3',5'-cyclic phosphodiesterase subunit alpha'	PDE6C			1	1	ENRKDIAQEMLMNQTKATPEEIKSILKFQEK	DIAQEMLMNQTK(1)	DIAQEMLMNQTK(48.42)	12	0	0	0	29202000	26794000	27998000		0	0	461
I3L2N8	Zinc finger CCCH domain-containing protein 7A	ZC3H7A			1	2	QCLRNGQVIEPDKNRKYCSAKARHSWTKDRR	NRK(1)YCSAK(1)	NRK(65.25)YCSAK(65.25)	3	0	0	0	29791000	28359000	29075000	0	0	0	181
I3L2N8	Zinc finger CCCH domain-containing protein 7A	ZC3H7A			1	2	GQVIEPDKNRKYCSAKARHSWTKDRRAMRVM	NRK(1)YCSAK(1)	NRK(65.25)YCSAK(65.25)	8	0	0	0	29791000	28359000	29075000	0	0	0	186
Q96T67					1	1	________MSWLFGIKGPKGEGAGPPPPLPP	SWLFGIK(1)	SWLFGIK(178.24)	7	25608000	23445000	24526500	31373000	112590000	71981500	91197000	208110000	149653500	8
A0A2P9AB76					1		KLIDELTVAEAKALIKDGTVSGGMIPKVETC	ALIK(1)DGTVSGGMIPK	ALIK(70.49)DGTVSGGMIPK(-70.49)	4	0	0	0	79125000	129560000	104342500	0	0	0	244
J3KTC5	Spindle and kinetochore-associated protein 2	SKA2			1	1	VEQKESKSRICATVKKTMNMIQKLQKQTDLE	K(1)TMNMIQK	K(78.34)TMNMIQK(-78.34)	1	98424000	37198000	67811000	80237000	74001000	77119000		0	0	55
Q5T045		CRIP3			1	1	________EPVYFAEKVMSLGRNWHRPCLRC	EPVYFAEK(1)VMSLGRNWHRPCLR	EPVYFAEK(41.91)VMSLGRNWHRPCLR	8	0	0	0	116770000	31658000	74214000	31000000	58326000	44663000	8
Q9P0Y9					1	1	____MILENMLCQNRKVNQVGGRHRISLKEL	MILENMLCQNRK(1)	MILENMLCQNRK(57.86)	12	0	0	0	355360000	220850000	288105000	53347000	270550000	161948500	12
Q9GZQ4	Neuromedin-U receptor 2	NMUR2			0.655839	1	TVISVLYYLMALRLKKDKSLEADEGNANIQR	K(0.656)DK(0.344)SLEADEGNANIQR	K(2.8)DK(-2.8)SLEADEGNANIQR	1	840530000	382270000	611400000	621410000	112870000	367140000	76215000	45484000	60849500	245
Q9GZQ4	Neuromedin-U receptor 2	NMUR2			0.5	1	ISVLYYLMALRLKKDKSLEADEGNANIQRPC	K(0.5)DK(0.5)SLEADEGNANIQR	K(0)DK(0)SLEADEGNANIQR	3	840530000	382270000	611400000	621410000	112870000	367140000	0		0	247
F2Z371		THAP9			1	1	RRKLKKGAVPSVSLYKMRTQGIVELM_____	GAVPSVSLYK(1)MRTQGIVELM	GAVPSVSLYK(42.1)MRTQGIVELM	10	28828000	15434000	22131000		0	0	0		0	92
Accession number	Gene product L2/434/Bu	Gene name L2/434/Bu	Locus tag L2/434/Bu	Locus tag D/UW-3/CX	Localization prob	Number of GlyGly (K)	Sequence window	GlyGly (K) Probabilities	GlyGly (K) Score diffs	Position in peptide	R2	R3	Mean	R2	R3	Mean	R2	R3	Mean	Positions within proteins
YP_001654274.1	Inclusion membrane protein	inaC	CTL0184	CT813	1	1	NSNSINTFTKDIEMAKQIQGSRKDPLAKTSW	DIEMAK(1)QIQGSR	DIEMAK(97.21)QIQGSR	6	0	0	0	0	0	0	0	125880000	62940000	26
YP_001654274.1	Inclusion membrane protein	inaC	CTL0184	CT813	1	1;2	LCLQVEKSQWWQKEFKSWIEQKSQFRIVMAD	SQWWQK(1)EFK(1)SWIEQK	SQWWQK(186.95)EFK(127.57)SWIEQK(-127.57)	9	0	0	0	0	0	0	138070000	144510000	141290000	107
YP_001654274.1	Inclusion membrane protein	inaC	CTL0184	CT813	1	1	VEFLSKGWSDAAAVHKEDVTKYEQVVEKYGE	GWSDAAAVHK(1)EDVTK	GWSDAAAVHK(79.91)EDVTK(-79.91)	10	0	0	0	0	0	0	29640000	30655000	30147500	149
YP_001654274.1	Inclusion membrane protein	inaC	CTL0184	CT813	0.745863	1	KGWSDAAAVHKEDVTKYEQVVEKYGEKIMKL	GWSDAAAVHK(0.254)EDVTK(0.746)	GWSDAAAVHK(-4.68)EDVTK(4.68)	15	0	0	0	0	0	0	143730000	0	71865000	154
YP_001654274.1	Inclusion membrane protein	inaC	CTL0184	CT813	1	1	SQFRIVMADMLEANQKLQSEVEFLSKGWSDA	IVMADMLEANQK(1)LQSEVEFLSK	IVMADMLEANQK(88.22)LQSEVEFLSK(-88.22)	12	0	14864000	7432000	0	0	0	228300000	268710000	248505000	129
YP_001654274.1	Inclusion membrane protein	inaC	CTL0184	CT813	1	2	VSALCLQVEKSQWWQKEFKSWIEQKSQFRIV	SQWWQK(1)EFK(1)SWIEQK	SQWWQK(186.95)EFK(127.57)SWIEQK(-127.57)	6	0	0	0	0	0	0	138070000	144510000	141290000	104
YP_001654305.1	SSU ribosomal protein S15P	rpsO	CTL0215	CT843	1		___________MSLDKGTKEEITKKFQLHEK	MSLDK(1)GTK(1)	MSLDK(50.97)GTK(50.97)	5	0	0	0	0	278400000	139200000	0	0	0	5
YP_001654305.1	SSU ribosomal protein S15P	rpsO	CTL0215	CT843	1		________MSLDKGTKEEITKKFQLHEKDTG	MSLDK(1)GTK(1)	MSLDK(50.97)GTK(50.97)	8	0	0	0	0	278400000	139200000	0	0	0	8
YP_001654462.1	Biotin carboxyl carrier protein of acetyl-CoA carboxylase	accB	CTL0378	CT123	1	2	____________MDLKQIEKLMIAMGRNKMK	DLK(1)QIEK(1)LMIAMGR	DLK(41.8)QIEK(41.8)LMIAMGR	3	0	45379000	22689500	0	0	0	58365000	0	29182500	4
YP_001654462.1	Biotin carboxyl carrier protein of acetyl-CoA carboxylase	accB	CTL0378	CT123	1	2	________MDLKQIEKLMIAMGRNKMKRIVI	DLK(1)QIEK(1)LMIAMGR	DLK(41.8)QIEK(41.8)LMIAMGR	7	0	45379000	22689500	0	0	0	58365000	0	29182500	8
YP_001654552.1	Candidate inclusion membrane protein	ipaM	CTL0476	CT223	1	1;2	QLEQQLAKALGELDTKCASLLERRDLRENLK	EEISQLEQQLAK(1)ALGELDTK(1)CASLLER	EEISQLEQQLAK(209.16)ALGELDTK(209.16)CASLLER	20	0	0	0	0	0	0	73449000	118780000	96114500	132
YP_001654552.1	Candidate inclusion membrane protein	ipaM	CTL0476	CT223	1	1;2	LQQKEEISQLEQQLAKALGELDTKCASLLER	EEISQLEQQLAK(1)ALGELDTK(1)CASLLER	EEISQLEQQLAK(209.16)ALGELDTK(209.16)CASLLER	12	0	0	0	0	0	0	954610000	1460200000	1207405000	124
YP_001654552.1	Candidate inclusion membrane protein	ipaM	CTL0476	CT223	1	1	KCASLLERRDLRENLKAWQAYCLNLEEDVRD	ENLK(1)AWQAYCLNLEEDVRDLLK	ENLK(191.9)AWQAYCLNLEEDVRDLLK(-191.9)	4	0	0	0	0	0	0	17301000	50644000	33972500	147
YP_001654552.1	Candidate inclusion membrane protein	ipaM	CTL0476	CT223	1	1;2	RSKRIEAREQLLLQQKEEISQLEQQLAKALG	EQLLLQQK(1)EEISQLEQQLAK(1)ALGELDTK	EQLLLQQK(191.1)EEISQLEQQLAK(45.59)ALGELDTK(-45.59)	8	0	0	0	0	0	0	963830000	892330000	928080000	112
YP_001654552.1	Candidate inclusion membrane protein	ipaM	CTL0476	CT223	1	1	AYCLNLEEDVRDLLKKLEGYQERLKVLPAKE	K(1)LEGYQER	K(151.44)LEGYQER	1	0	0	0	0	0	0	0	10503000	5251500	166
YP_001654552.1	Candidate inclusion membrane protein	ipaM	CTL0476	CT223	1	1	RLKVLPAKEKQIEELKAMLEHYSRICYERGD	QIEELK(1)AMLEHYSR	QIEELK(63.89)AMLEHYSR	6	0	0	0	0	0	0	21623000	18121000	19872000	188
YP_001654552.1	Candidate inclusion membrane protein	ipaM	CTL0476	CT223	0.881145	1	EANNGINDLSPAPEAKKTGFGLCYKISAVAA	VEANNGINDLSPAPEAK(0.881)K(0.119)	VEANNGINDLSPAPEAK(8.7)K(-8.7)	17	0	0	0	0	0	0	50767000	37560000	44163500	28
YP_001654552.1	Candidate inclusion membrane protein	ipaM	CTL0476	CT223	0.561753	1	ANNGINDLSPAPEAKKTGFGLCYKISAVAAL	VEANNGINDLSPAPEAK(0.438)K(0.562)	VEANNGINDLSPAPEAK(-1.08)K(1.08)	18	0	0	0	0	0	0	192910000	184890000	188900000	29
YP_001654557.1	Candidate inclusion membrane protein		CTL0480	CT228	1	1;2	LSEEKDALASVSFINKMFLRGLTDDLQALEA	NLSEEK(1)DALASVSFINK(1)MFLR	NLSEEK(116.21)DALASVSFINK(116.21)MFLR	17	0	0	0	0	0	0	52588000	126140000	89364000	126
YP_001654557.1	Candidate inclusion membrane protein		CTL0480	CT228	1	1	MFLRGLTDDLQALEAKVMEFEIDCLDRLEKN	GLTDDLQALEAK(1)VMEFEIDCLDR	GLTDDLQALEAK(76.35)VMEFEIDCLDR	12	0	0	0	0	0	0	22737000	25142000	23939500	142
YP_001654557.1	Candidate inclusion membrane protein		CTL0480	CT228	1	1	AKVMEFEIDCLDRLEKNEQALLSDVRLVLSS	VMEFEIDCLDRLEK(1)NEQALLSDVR	VMEFEIDCLDRLEK(100.19)NEQALLSDVR	14	0	0	0	0	0	0	23902000	59281000	41591500	156
YP_001654557.1	Candidate inclusion membrane protein		CTL0480	CT228	1	2	KNVLAEQRLRNLSEEKDALASVSFINKMFLR	NLSEEK(1)DALASVSFINK(1)MFLR	NLSEEK(116.21)DALASVSFINK(116.21)MFLR	6	0	0	0	0	0	0	13148000	13040000	13094000	115
YP_001654557.1	Candidate inclusion membrane protein		CTL0480	CT228	1	1	ISRLMYRSSYASLEAKNVLAEQRLRNLSEEK	SSYASLEAK(1)NVLAEQRLR	SSYASLEAK(89.87)NVLAEQRLR	9	0	0	0	0	0	0	29422000	98220000	63821000	100
YP_001654558.1	Inclusion membrane protein	cpoS	CTL0481	CT229	1	1	SEVYRANLEARRAVSKYCQELEEKILDLCKR	AVSK(1)YCQELEEK	AVSK(126.86)YCQELEEK(-126.86)	4	0	0	0	0	0	0	39223000	0	19611500	136
YP_001654558.1	Inclusion membrane protein	cpoS	CTL0481	CT229	1	1	LEVVSMQIEELEEEYKALSEVYRANLEARRA	QLEVVSMQIEELEEEYK(1)ALSEVYR	QLEVVSMQIEELEEEYK(204.96)ALSEVYR	17	0	0	0	0	0	0	104280000	143150000	123715000	118
YP_001654756.1	Conserved hypothetical protein		CTL0684	CT425	1	3	LSEEPGEGIREVLLMKEPKSPGKHKECKLFP	EVLLMK(1)EPK(1)SPGK(1)	EVLLMK(49.42)EPK(49.42)SPGK(49.42)	6	868350000	0	434175000	0	0	0	0	0	0	354
YP_001654756.1	Conserved hypothetical protein		CTL0684	CT425	1	3	EPGEGIREVLLMKEPKSPGKHKECKLFPLSK	EVLLMK(1)EPK(1)SPGK(1)	EVLLMK(49.42)EPK(49.42)SPGK(49.42)	9	868350000	0	434175000	0	0	0	0	0	0	357
YP_001654756.1	Conserved hypothetical protein		CTL0684	CT425	1	3	GIREVLLMKEPKSPGKHKECKLFPLSKLYKQ	EVLLMK(1)EPK(1)SPGK(1)	EVLLMK(49.42)EPK(49.42)SPGK(49.42)	13	868350000	0	434175000	0	0	0	0	0	0	361
YP_001654893.1	Conserved hypothetical protein		CTL0823	CT560	0.5		__MTANTFGILNILMKQAKADDLAQFLPEHL	TANTFGILNILMK(0.5)QAK(0.5)ADDLAQFLPEHLLLDSPHHQDIPLQSLSFNMR	TANTFGILNILMK(0)QAK(0)ADDLAQFLPEHLLLDSPHHQDIPLQSLSFNMR	13	0	0	0	84058000	0	42029000	0	0	0	14
YP_001654893.1	Conserved hypothetical protein		CTL0823	CT560	0.5		TANTFGILNILMKQAKADDLAQFLPEHLLLD	TANTFGILNILMK(0.5)QAK(0.5)ADDLAQFLPEHLLLDSPHHQDIPLQSLSFNMR	TANTFGILNILMK(0)QAK(0)ADDLAQFLPEHLLLDSPHHQDIPLQSLSFNMR	16	0	0	0	84058000	0	42029000	0	0	0	17

## Sheet: Mock infected vs WT CT (L2) 
Ubiquitinated peptide data for generating Figure 1A volcano plot
												Intensitiees Mock infected			Intensities L2
Accesion	Protein names	Gene names	Positions within proteins			Localization prob	Number of GlyGly (K)	Sequence window	GlyGly (K) Probabilities	GlyGly (K) Score diffs	Position in peptide	Replicate 2	Replicate 3	Mean	Replicate 2	Replicate 3	Mean	Fold change	Log2 Fold change	t test p	Log10p	-Log10p
Q71UA6	Amino acid transporter;Neutral amino acid transporter B(0)	SLC1A5_K502	502			1	1	DRTESRSTEPELIQVKSELPLDPLPVPTEEG	STEPELIQVK(1)SELPLDPLPVPTEEGNPLLK	STEPELIQVK(78.94)SELPLDPLPVPTEEGNPLLK(-78.94)	10	39863000	27449000	33656000	1	1	1	2.97124e-08	-25.0044	0.0580519	-1.23618	1.23618
Q5RKT7	Ubiquitin-60S ribosomal protein L40;Ubiquitin;60S ribosomal protein L40;Polyubiquitin-B;Ubiquitin;Polyubiquitin-C;Ubiquitin;Ubiquitin-40S ribosomal protein S27a;Ubiquitin;40S ribosomal protein S27a	UBB_K06	6			1	1	__________MQIFVKTLTGKTITLEVEPSD	MQIFVK(1)TLTGK	MQIFVK(94.36)TLTGK(-94.36)	6	10573000	8430100	9501550	101710000	6867900	54288950	5.71369	2.51442	0.255456	-0.592684	0.592684
Q5RKT7	Ubiquitin-60S ribosomal protein L40;Ubiquitin;60S ribosomal protein L40;Polyubiquitin-B;Ubiquitin;Polyubiquitin-C;Ubiquitin;Ubiquitin-40S ribosomal protein S27a;Ubiquitin;40S ribosomal protein S27a	UBB_K11	11			1	1	_____MQIFVKTLTGKTITLEVEPSDTIENV	TLTGK(1)TITLEVEPSDTIENVK	TLTGK(351.97)TITLEVEPSDTIENVK(-351.97)	5	2048400000	1090000000	1569200000	2868700000	1541500000	2205100000	1.40524	0.490815	0.0898402	-1.04653	1.04653
Q5RKT7	Ubiquitin-60S ribosomal protein L40;Ubiquitin;60S ribosomal protein L40;Polyubiquitin-B;Ubiquitin;Polyubiquitin-C;Ubiquitin;Ubiquitin-40S ribosomal protein S27a;Ubiquitin;40S ribosomal protein S27a	UBB_K63	63			1	1	KQLEDGRTLSDYNIQKESTLHLVLRLRGGAK;KQLEDGRTLSDYNIQKESTLHLVLRLRGGMQ	TLSDYNIQK(1)ESTLHLVLRLR	TLSDYNIQK(40.97)ESTLHLVLRLR	9	7065600000	346590000	3706095000	250210000	206690000	228450000	0.0616417	-4.01995	0.243467	-0.61356	0.61356
Q5RKT7	Ubiquitin-60S ribosomal protein L40;Ubiquitin;60S ribosomal protein L40;Polyubiquitin-B;Ubiquitin;Polyubiquitin-C;Ubiquitin;Ubiquitin-40S ribosomal protein S27a;Ubiquitin;40S ribosomal protein S27a	UBB_K48	48			1	1	KEGIPPDQQRLIFAGKQLEDGRTLSDYNIQK	LIFAGK(1)QLEDGR	LIFAGK(96.89)QLEDGR	6	12543000000	9330200000	10936600000	10188000000	9494800000	9841400000	0.899859	-0.152229	0.272212	-0.565093	0.565093
P63261	Actin, aortic smooth muscle;Actin, gamma-enteric smooth muscle;Actin, cytoplasmic 1;Actin, cytoplasmic 1, N-terminally processed;Actin, cytoplasmic 2;Actin, cytoplasmic 2, N-terminally processed;Actin, alpha cardiac muscle 1;Actin, alpha skeletal muscle;Beta-actin-like protein 2	ACTG1_K191	191			1	1	LRLDLAGRDLTDYLMKILTERGYNFTTTAER;LRLDLAGRDLTDYLMKILTERGYSFTTTAER;MRLDLAGRDLTDYLMKILTERGYSFVTTAER	DLTDYLMK(1)ILTER	DLTDYLMK(105.66)ILTER	8	7603700	8638700	8121200	7047500	16287000	11667250	1.43664	0.5227	0.273107	-0.563666	0.563666
Q96J02-2	E3 ubiquitin-protein ligase Itchy homolog	ITCH_K391	391			1	1	RFIYGNQDLFATSQSKEFDPLGPLPPGWEKR	FIYGNQDLFATSQSK(1)EFDPLGPLPPGWEK	FIYGNQDLFATSQSK(69.09)EFDPLGPLPPGWEK(-69.09)	15	6898100	19074000	12986050	19509000	16413000	17961000	1.3831	0.467905	0.316195	-0.500045	0.500045
K7ESA8	Cell death-inducing p53-target protein 1	CDIP1_K21	21			1	1	PPPYPGGPTAPLLEEKSGAPPTPGRSSPAVM	SSEPPPPYPGGPTAPLLEEK(1)SGAPPTPGR	SSEPPPPYPGGPTAPLLEEK(88.01)SGAPPTPGR	20	6448700	28357000	17402850	1	1	1	5.74619e-08	-24.0528	0.178823	-0.747576	0.747576
Q1MSJ5-2	Centrosome and spindle pole-associated protein 1	CSPP1_K469	469			1	3	EHIRLAEERQKEAERKKKEEEEKYNLQLQHY	EAERK(1)K(1)K(1)	EAERK(75.31)K(75.31)K(75.31)	5	31105000	20908000	26006500	1	1	1	3.84519e-08	-24.6324	0.0616222	-1.21026	1.21026
Q1MSJ5-2	Centrosome and spindle pole-associated protein 1	CSPP1_K470	470			1	3	HIRLAEERQKEAERKKKEEEEKYNLQLQHYC	EAERK(1)K(1)K(1)	EAERK(75.31)K(75.31)K(75.31)	6	31105000	20908000	26006500	1	1	1	3.84519e-08	-24.6324	0.0616222	-1.21026	1.21026
Q1MSJ5-2	Centrosome and spindle pole-associated protein 1	CSPP1_K471	471			1	3	IRLAEERQKEAERKKKEEEEKYNLQLQHYCE	EAERK(1)K(1)K(1)	EAERK(75.31)K(75.31)K(75.31)	7	31105000	20908000	26006500	1	1	1	3.84519e-08	-24.6324	0.0616222	-1.21026	1.21026
B3KRG0	Dedicator of cytokinesis protein 7	DOCK7_K07	7			0.999697	2	_________MNSLTFKKSKDMRAKLEEAILG	MNSLTFK(1)K(1)SK(0.001)DMR	MNSLTFK(35.18)K(35.18)SK(-35.18)DMR	7	248830000	329270000	289050000	1	1	1	3.45961e-09	-28.1067	0.0440088	-1.35646	1.35646
B3KRG0	Dedicator of cytokinesis protein 7	DOCK7_K08	8			0.999697	2	________MNSLTFKKSKDMRAKLEEAILGS	MNSLTFK(1)K(1)SK(0.001)DMR	MNSLTFK(35.18)K(35.18)SK(-35.18)DMR	8	248830000	329270000	289050000	1	1	1	3.45961e-09	-28.1067	0.0440088	-1.35646	1.35646
A0A2R8Y7P7	Geranylgeranyl pyrophosphate synthase	GGPS1_K03	3			1	1	_____________MEKTQETVQRILLEPYKY	EK(1)TQETVQR	EK(72.14)TQETVQR	2	37948000	18794000	28371000	1	1	1	3.52473e-08	-24.7579	0.103627	-0.984529	0.984529
Q58FG0	Putative heat shock protein HSP 90-alpha A5	HSP90AA5P_K252	252			0.853828	2	PEDEEEKKKQEEKKTKFENLCKIMKDMLEKK	TK(0.854)FENLCK(0.573)IMK(0.573)DMLEK	TK(4.66)FENLCK(0)IMK(0)DMLEK(-45.45)	2	470420000	265590000	368005000	1	1	1	2.71735e-09	-28.4552	0.0863987	-1.06349	1.06349
Q58FG0	Putative heat shock protein HSP 90-alpha A5	HSP90AA5P_K258	258			0.749165	2	KKKQEEKKTKFENLCKIMKDMLEKKVKKVVV	TK(0.502)FENLCK(0.749)IMK(0.749)DMLEK	TK(-2.98)FENLCK(2.98)IMK(2.98)DMLEK(-44.23)	8	470420000	265590000	368005000	1	1	1	2.71735e-09	-28.4552	0.0863987	-1.06349	1.06349
Q58FG0	Putative heat shock protein HSP 90-alpha A5	HSP90AA5P_K261	261			0.749165	2	QEEKKTKFENLCKIMKDMLEKKVKKVVVSNC	TK(0.502)FENLCK(0.749)IMK(0.749)DMLEK	TK(-2.98)FENLCK(2.98)IMK(2.98)DMLEK(-44.23)	11	470420000	265590000	368005000	1	1	1	2.71735e-09	-28.4552	0.0863987	-1.06349	1.06349
Q4FZU2	Keratin, type II cytoskeletal 6A	Krt6a_K427	427			1	2	ARGKLEGLEDALQKAKQDMARLLKEYQDLMN	AK(1)QDMARLLK(0.78)EYQDLMNVK(0.22)	AK(71.38)QDMARLLK(5.5)EYQDLMNVK(-5.5)	2	6854500	12822000	9838250	1	1	1	1.01644e-07	-23.23	0.0937307	-1.02812	1.02812
B3KQ70	Meiosis-specific nuclear structural protein 1	MNS1_K216	216			0.5	1	KSKLKEEAEKKLRKQKEMKQDFEEQMALKEL	QK(0.5)EMK(0.5)QDFEEQMALK	QK(0)EMK(0)QDFEEQMALK(-62.85)	2	43786000	39518000	41652000	1	1	1	2.40085e-08	-25.3119	0.0162941	-1.78797	1.78797
B3KQ70	Meiosis-specific nuclear structural protein 1	MNS1_K219	219			0.5	1	LKEEAEKKLRKQKEMKQDFEEQMALKELVLQ	QK(0.5)EMK(0.5)QDFEEQMALK	QK(0)EMK(0)QDFEEQMALK(-62.85)	5	43786000	39518000	41652000	1	1	1	2.40085e-08	-25.3119	0.0162941	-1.78797	1.78797
Q2Y0W8-4	Electroneutral sodium bicarbonate exchanger 1;Anion exchange protein	SLC4A8_K191	191			0.999964		NNLIPIVRSFAEVGKKQSDPHLMDKHGQTVS	K(1)QSDPHLMDK	K(44.45)QSDPHLMDK(-44.45)	1	109990000	445670000	277830000	1	1	1	3.59932e-09	-28.0496	0.172981	-0.762001	0.762001
Q6B0B8	Tigger transposable element-derived protein 3	TIGD3_K06	6			1	3	__________MELSSKKKLHALSLAEKIQVL	ELSSK(1)K(1)K(1)	ELSSK(64.87)K(64.87)K(64.87)	5	1337200000	1	6.686e+08	1	1	1	1.49566e-09	-29.3166	0.25	-0.60206	0.60206
Q6B0B8	Tigger transposable element-derived protein 3	TIGD3_K07	7			1	3	_________MELSSKKKLHALSLAEKIQVLE	ELSSK(1)K(1)K(1)	ELSSK(64.87)K(64.87)K(64.87)	6	1337200000	1	6.686e+08	1	1	1	1.49566e-09	-29.3166	0.25	-0.60206	0.60206
Q6B0B8	Tigger transposable element-derived protein 3	TIGD3_K08	8			1	3	________MELSSKKKLHALSLAEKIQVLEL	ELSSK(1)K(1)K(1)	ELSSK(64.87)K(64.87)K(64.87)	7	1337200000	1	6.686e+08	1	1	1	1.49566e-09	-29.3166	0.25	-0.60206	0.60206
D3DQ48	Transmembrane protein 59	TMEM59_K316	316			1	1	RSKTEDHEEAGPLPTKVNLAHSEI_______	SKTEDHEEAGPLPTK(1)VNLAHSEI	SK(-66.03)TEDHEEAGPLPTK(66.03)VNLAHSEI	15	46057000	28236000	37146500	1	1	1	2.69204e-08	-25.1467	0.0749385	-1.12529	1.12529
J3QSG5	Thioredoxin domain-containing protein 2	TXNDC2_K69	69			1	3	KAPEETIQSKKEDLPKSSEKAIQPKESNIP_	EDLPK(1)SSEK(1)AIQPK(1)	EDLPK(111.46)SSEK(111.46)AIQPK(111.46)	5	1169100000	1145000000	1157050000	1	1	1	8.64267e-10	-30.1078	0.00331489	-2.47953	2.47953
J3QSG5	Thioredoxin domain-containing protein 2	TXNDC2_K73	73			1	3	ETIQSKKEDLPKSSEKAIQPKESNIP_____	EDLPK(1)SSEK(1)AIQPK(1)	EDLPK(111.46)SSEK(111.46)AIQPK(111.46)	9	1169100000	1145000000	1157050000	1	1	1	8.64267e-10	-30.1078	0.00331489	-2.47953	2.47953
J3QSG5	Thioredoxin domain-containing protein 2	TXNDC2_K78	78			1	3	KKEDLPKSSEKAIQPKESNIP__________	EDLPK(1)SSEK(1)AIQPK(1)	EDLPK(111.46)SSEK(111.46)AIQPK(111.46)	14	1169100000	1145000000	1157050000	1	1	1	8.64267e-10	-30.1078	0.00331489	-2.47953	2.47953
B3KN64	Helicase ARIP4	RAD54L2_K450	450			1	2	IRTSDGRIFAVRATGKPKVPEDGRMAASGSQ	ATGK(1)PK(1)VPEDGR	ATGK(59.15)PK(59.15)VPEDGR	4	1	1	1	16471000	12438000	14454500	14454500	23.785	0.0441216	-1.35535	1.35535
B3KN64	Helicase ARIP4	RAD54L2_K452	452			1	2	TSDGRIFAVRATGKPKVPEDGRMAASGSQGP	ATGK(1)PK(1)VPEDGR	ATGK(59.15)PK(59.15)VPEDGR	6	1	1	1	16471000	12438000	14454500	14454500	23.785	0.0441216	-1.35535	1.35535
A0A024R6D4	Enhancer of rudimentary homolog	ERH_K12	12			1	1	____MSHTILLVQPTKRPEGRTYADYESVNE	SHTILLVQPTK(1)RPEGR	SHTILLVQPTK(82.91)RPEGR	11	16139000	74798000	45468500	17613000	57462000	37537500	0.825572	-0.276535	0.276999	-0.557521	0.557521
A0A024QZQ6	DNA damage-inducible transcript 4 protein	DDIT4_K129	129			1	1	PARLLMPSQLVSQVGKELLRLAYSEPCGLRG	LLMPSQLVSQVGK(1)ELLR	LLMPSQLVSQVGK(77.47)ELLR	13	19885000	12764000	16324500	22095000	23386000	22740500	1.39303	0.478225	0.184704	-0.733523	0.733523
Q96PS2		GAFA3_K2	2			1	1	______________MKMELGRDVCSSALRIM	MK(1)MELGR	MK(68.4)MELGR	2	1	1	1	26614000	69592000	48103000	48103000	25.5196	0.133732	-0.873766	0.873766
Q5RKT7	Ubiquitin-60S ribosomal protein L40;Ubiquitin;60S ribosomal protein L40;Polyubiquitin-B;Ubiquitin;Polyubiquitin-C;Ubiquitin;Ubiquitin-40S ribosomal protein S27a;Ubiquitin;40S ribosomal protein S27a	UBB_K29	29			0.610368	1	TLEVEPSDTIENVKAKIQDKEGIPPDQQRLI	TITLEVEPSDTIENVK(0.39)AK(0.61)	TITLEVEPSDTIENVK(-1.95)AK(1.95)	18	1	1	1	29006000	64013000	46509500	46509500	25.471	0.114575	-0.940911	0.940911
P51160	Cone cGMP-specific 3',5'-cyclic phosphodiesterase subunit alpha'	PDE6C_K461	461			1	1	ENRKDIAQEMLMNQTKATPEEIKSILKFQEK	DIAQEMLMNQTK(1)	DIAQEMLMNQTK(48.42)	12	1	1	1	29202000	26794000	27998000	27998000	24.7388	0.0136799	-1.86392	1.86392
I3L2N8	Zinc finger CCCH domain-containing protein 7A	ZC3H7A_K181	181			1	2	QCLRNGQVIEPDKNRKYCSAKARHSWTKDRR	NRK(1)YCSAK(1)	NRK(65.25)YCSAK(65.25)	3	1	1	1	29791000	28359000	29075000	29075000	24.7933	0.00783711	-2.10584	2.10584
I3L2N8	Zinc finger CCCH domain-containing protein 7A	ZC3H7A_K186	186			1	2	GQVIEPDKNRKYCSAKARHSWTKDRRAMRVM	NRK(1)YCSAK(1)	NRK(65.25)YCSAK(65.25)	8	1	1	1	29791000	28359000	29075000	29075000	24.7933	0.00783711	-2.10584	2.10584
Q96T67		Q96T67_K08	8			1	1	________MSWLFGIKGPKGEGAGPPPPLPP	SWLFGIK(1)	SWLFGIK(178.24)	7	25608000	23445000	24526500	31373000	112590000	71981500	2.93485	1.55328	0.229444	-0.639324	0.639324
A0A2P9AB76		A0A2P9AB76_K244	244			1		KLIDELTVAEAKALIKDGTVSGGMIPKVETC	ALIK(1)DGTVSGGMIPK	ALIK(70.49)DGTVSGGMIPK(-70.49)	4	1	1	1	79125000	129560000	104342500	104342500	26.6368	0.0754818	-1.12216	1.12216
J3KTC5	Spindle and kinetochore-associated protein 2	SKA2_K55	55			1	1	VEQKESKSRICATVKKTMNMIQKLQKQTDLE	K(1)TMNMIQK	K(78.34)TMNMIQK(-78.34)	1	98424000	37198000	67811000	80237000	74001000	77119000	1.13726	0.185567	0.396096	-0.4022	0.4022
Q5T045		CRIP3_K08	8			1	1	________EPVYFAEKVMSLGRNWHRPCLRC	EPVYFAEK(1)VMSLGRNWHRPCLR	EPVYFAEK(41.91)VMSLGRNWHRPCLR	8	1	1	1	116770000	31658000	74214000	74214000	26.1452	0.165727	-0.780606	0.780606
Q9P0Y9		Q9P0Y9_K12	12			1	1	____MILENMLCQNRKVNQVGGRHRISLKEL	MILENMLCQNRK(1)	MILENMLCQNRK(57.86)	12	1	1	1	355360000	220850000	288105000	288105000	28.102	0.0729987	-1.13668	1.13668
Q9GZQ4	Neuromedin-U receptor 2	NMUR2_K245	245			0.655839	1	TVISVLYYLMALRLKKDKSLEADEGNANIQR	K(0.656)DK(0.344)SLEADEGNANIQR	K(2.8)DK(-2.8)SLEADEGNANIQR	1	840530000	382270000	611400000	621410000	112870000	367140000	0.600491	-0.735786	0.0326465	-1.48616	1.48616
Q9GZQ4	Neuromedin-U receptor 2	NMUR2_K247	247			0.5	1	ISVLYYLMALRLKKDKSLEADEGNANIQRPC	K(0.5)DK(0.5)SLEADEGNANIQR	K(0)DK(0)SLEADEGNANIQR	3	840530000	382270000	611400000	621410000	112870000	367140000	0.600491	-0.735786	0.0326465	-1.48616	1.48616
F2Z371		THAP9_K92	92			1	1	RRKLKKGAVPSVSLYKMRTQGIVELM_____	GAVPSVSLYK(1)MRTQGIVELM	GAVPSVSLYK(42.1)MRTQGIVELM	10	28828000	15434000	22131000	1	1	1	4.51855e-08	-24.3996	0.0935344	-1.02903	1.02903
YP_001654274.1	Inclusion membrane protein	InaC_K129	129	CTL0184	CT813	1	1	SQFRIVMADMLEANQKLQSEVEFLSKGWSDA	IVMADMLEANQK(1)LQSEVEFLSK	IVMADMLEANQK(88.22)LQSEVEFLSK(-88.22)	12	1	14864000	7.432e+06	1	1	1	1.34553e-07	-22.8253	0.25	-0.60206	0.60206
YP_001654305.1	SSU ribosomal protein S15P	RpsO_K05	5	CTL0215	CT843	1		___________MSLDKGTKEEITKKFQLHEK	MSLDK(1)GTK(1)	MSLDK(50.97)GTK(50.97)	5	1	1	1	1	278400000	1.392e+08	1.392e+08	27.0526	0.25	-0.60206	0.60206
YP_001654305.1	SSU ribosomal protein S15P	RpsO_K08	8	CTL0215	CT843	1		________MSLDKGTKEEITKKFQLHEKDTG	MSLDK(1)GTK(1)	MSLDK(50.97)GTK(50.97)	8	1	1	1	1	278400000	1.392e+08	1.392e+08	27.0526	0.25	-0.60206	0.60206
YP_001654462.1	Biotin carboxyl carrier protein of acetyl-CoA carboxylase	AccB_K04	4	CTL0378	CT123	1	2	____________MDLKQIEKLMIAMGRNKMK	DLK(1)QIEK(1)LMIAMGR	DLK(41.8)QIEK(41.8)LMIAMGR	3	1	45379000	2.26895e+07	1	1	1	4.40732e-08	-24.4355	0.25	-0.60206	0.60206
YP_001654462.1	Biotin carboxyl carrier protein of acetyl-CoA carboxylase	AccB_K08	8	CTL0378	CT123	1	2	________MDLKQIEKLMIAMGRNKMKRIVI	DLK(1)QIEK(1)LMIAMGR	DLK(41.8)QIEK(41.8)LMIAMGR	7	1	45379000	2.26895e+07	1	1	1	4.40732e-08	-24.4355	0.25	-0.60206	0.60206
YP_001654756.1	Conserved hypothetical protein	CTL0684_K354	354	CTL0684	CT425	1	3	LSEEPGEGIREVLLMKEPKSPGKHKECKLFP	EVLLMK(1)EPK(1)SPGK(1)	EVLLMK(49.42)EPK(49.42)SPGK(49.42)	6	868350000	1	4.34175e+08	1	1	1	2.30322e-09	-28.6937	0.25	-0.60206	0.60206
YP_001654756.1	Conserved hypothetical protein	CTL0684_K357	357	CTL0684	CT425	1	3	EPGEGIREVLLMKEPKSPGKHKECKLFPLSK	EVLLMK(1)EPK(1)SPGK(1)	EVLLMK(49.42)EPK(49.42)SPGK(49.42)	9	868350000	1	4.34175e+08	1	1	1	2.30322e-09	-28.6937	0.25	-0.60206	0.60206
YP_001654756.1	Conserved hypothetical protein	CTL0684_K361	361	CTL0684	CT425	1	3	GIREVLLMKEPKSPGKHKECKLFPLSKLYKQ	EVLLMK(1)EPK(1)SPGK(1)	EVLLMK(49.42)EPK(49.42)SPGK(49.42)	13	868350000	1	4.34175e+08	1	1	1	2.30322e-09	-28.6937	0.25	-0.60206	0.60206
YP_001654893.1	Conserved hypothetical protein	CTL0823_K14	14	CTL0823	CT560	0.5		__MTANTFGILNILMKQAKADDLAQFLPEHL	TANTFGILNILMK(0.5)QAK(0.5)ADDLAQFLPEHLLLDSPHHQDIPLQSLSFNMR	TANTFGILNILMK(0)QAK(0)ADDLAQFLPEHLLLDSPHHQDIPLQSLSFNMR	13	0	1	0.5	84058000	1	4.2029e+07	84058001	26.3249	0.25	-0.60206	0.60206
YP_001654893.1	Conserved hypothetical protein	CTL0823_K17	17	CTL0823	CT560	0.5		TANTFGILNILMKQAKADDLAQFLPEHLLLD	TANTFGILNILMK(0.5)QAK(0.5)ADDLAQFLPEHLLLDSPHHQDIPLQSLSFNMR	TANTFGILNILMK(0)QAK(0)ADDLAQFLPEHLLLDSPHHQDIPLQSLSFNMR	16	0	1	0.5	84058000	1	4.2029e+07	84058001	26.3249	0.25	-0.60206	0.60206

## Sheet: Mock vs WT CT volcano plot
Ubiquitinated peptide data for generating Figure 1A volcano plot
Accesion	Protein names	Gene names	Positions within proteins			Fold change	Log2 Fold change	t test p	Log10p	-Log10p
Q71UA6	Amino acid transporter;Neutral amino acid transporter B(0)	SLC1A5_K502	502			2.97124e-08	-25.0044	0.0580519	-1.23618	1.23618
Q5RKT7	Ubiquitin-60S ribosomal protein L40;Ubiquitin;60S ribosomal protein L40;Polyubiquitin-B;Ubiquitin;Polyubiquitin-C;Ubiquitin;Ubiquitin-40S ribosomal protein S27a;Ubiquitin;40S ribosomal protein S27a	UBB_K06	6			5.71369	2.51442	0.255456	-0.592684	0.592684
Q5RKT7	Ubiquitin-60S ribosomal protein L40;Ubiquitin;60S ribosomal protein L40;Polyubiquitin-B;Ubiquitin;Polyubiquitin-C;Ubiquitin;Ubiquitin-40S ribosomal protein S27a;Ubiquitin;40S ribosomal protein S27a	UBB_K11	11			1.40524	0.490815	0.0898402	-1.04653	1.04653
Q5RKT7	Ubiquitin-60S ribosomal protein L40;Ubiquitin;60S ribosomal protein L40;Polyubiquitin-B;Ubiquitin;Polyubiquitin-C;Ubiquitin;Ubiquitin-40S ribosomal protein S27a;Ubiquitin;40S ribosomal protein S27a	UBB_K63	63			0.0616417	-4.01995	0.243467	-0.61356	0.61356
Q5RKT7	Ubiquitin-60S ribosomal protein L40;Ubiquitin;60S ribosomal protein L40;Polyubiquitin-B;Ubiquitin;Polyubiquitin-C;Ubiquitin;Ubiquitin-40S ribosomal protein S27a;Ubiquitin;40S ribosomal protein S27a	UBB_K48	48			0.899859	-0.152229	0.272212	-0.565093	0.565093
P63261	Actin, aortic smooth muscle;Actin, gamma-enteric smooth muscle;Actin, cytoplasmic 1;Actin, cytoplasmic 1, N-terminally processed;Actin, cytoplasmic 2;Actin, cytoplasmic 2, N-terminally processed;Actin, alpha cardiac muscle 1;Actin, alpha skeletal muscle;Beta-actin-like protein 2	ACTG1_K191	191			1.43664	0.5227	0.273107	-0.563666	0.563666
Q96J02-2	E3 ubiquitin-protein ligase Itchy homolog	ITCH_K391	391			1.3831	0.467905	0.316195	-0.500045	0.500045
K7ESA8	Cell death-inducing p53-target protein 1	CDIP1_K21	21			5.74619e-08	-24.0528	0.178823	-0.747576	0.747576
Q1MSJ5-2	Centrosome and spindle pole-associated protein 1	CSPP1_K469	469			3.84519e-08	-24.6324	0.0616222	-1.21026	1.21026
Q1MSJ5-2	Centrosome and spindle pole-associated protein 1	CSPP1_K470	470			3.84519e-08	-24.6324	0.0616222	-1.21026	1.21026
Q1MSJ5-2	Centrosome and spindle pole-associated protein 1	CSPP1_K471	471			3.84519e-08	-24.6324	0.0616222	-1.21026	1.21026
B3KRG0	Dedicator of cytokinesis protein 7	DOCK7_K07	7			3.45961e-09	-28.1067	0.0440088	-1.35646	1.35646
B3KRG0	Dedicator of cytokinesis protein 7	DOCK7_K08	8			3.45961e-09	-28.1067	0.0440088	-1.35646	1.35646
A0A2R8Y7P7	Geranylgeranyl pyrophosphate synthase	GGPS1_K03	3			3.52473e-08	-24.7579	0.103627	-0.984529	0.984529
Q58FG0	Putative heat shock protein HSP 90-alpha A5	HSP90AA5P_K252	252			2.71735e-09	-28.4552	0.0863987	-1.06349	1.06349
Q58FG0	Putative heat shock protein HSP 90-alpha A5	HSP90AA5P_K258	258			2.71735e-09	-28.4552	0.0863987	-1.06349	1.06349
Q58FG0	Putative heat shock protein HSP 90-alpha A5	HSP90AA5P_K261	261			2.71735e-09	-28.4552	0.0863987	-1.06349	1.06349
Q4FZU2	Keratin, type II cytoskeletal 6A	Krt6a_K427	427			1.01644e-07	-23.23	0.0937307	-1.02812	1.02812
B3KQ70	Meiosis-specific nuclear structural protein 1	MNS1_K216	216			2.40085e-08	-25.3119	0.0162941	-1.78797	1.78797
B3KQ70	Meiosis-specific nuclear structural protein 1	MNS1_K219	219			2.40085e-08	-25.3119	0.0162941	-1.78797	1.78797
Q2Y0W8-4	Electroneutral sodium bicarbonate exchanger 1;Anion exchange protein	SLC4A8_K191	191			3.59932e-09	-28.0496	0.172981	-0.762001	0.762001
Q6B0B8	Tigger transposable element-derived protein 3	TIGD3_K06	6			1.49566e-09	-29.3166	0.25	-0.60206	0.60206
Q6B0B8	Tigger transposable element-derived protein 3	TIGD3_K07	7			1.49566e-09	-29.3166	0.25	-0.60206	0.60206
Q6B0B8	Tigger transposable element-derived protein 3	TIGD3_K08	8			1.49566e-09	-29.3166	0.25	-0.60206	0.60206
D3DQ48	Transmembrane protein 59	TMEM59_K316	316			2.69204e-08	-25.1467	0.0749385	-1.12529	1.12529
J3QSG5	Thioredoxin domain-containing protein 2	TXNDC2_K69	69			8.64267e-10	-30.1078	0.00331489	-2.47953	2.47953
J3QSG5	Thioredoxin domain-containing protein 2	TXNDC2_K73	73			8.64267e-10	-30.1078	0.00331489	-2.47953	2.47953
J3QSG5	Thioredoxin domain-containing protein 2	TXNDC2_K78	78			8.64267e-10	-30.1078	0.00331489	-2.47953	2.47953
B3KN64	Helicase ARIP4	RAD54L2_K450	450			14454500	23.785	0.0441216	-1.35535	1.35535
B3KN64	Helicase ARIP4	RAD54L2_K452	452			14454500	23.785	0.0441216	-1.35535	1.35535
A0A024R6D4	Enhancer of rudimentary homolog	ERH_K12	12			0.825572	-0.276535	0.276999	-0.557521	0.557521
A0A024QZQ6	DNA damage-inducible transcript 4 protein	DDIT4_K129	129			1.39303	0.478225	0.184704	-0.733523	0.733523
Q96PS2		GAFA3_K2	2			48103000	25.5196	0.133732	-0.873766	0.873766
Q5RKT7	Ubiquitin-60S ribosomal protein L40;Ubiquitin;60S ribosomal protein L40;Polyubiquitin-B;Ubiquitin;Polyubiquitin-C;Ubiquitin;Ubiquitin-40S ribosomal protein S27a;Ubiquitin;40S ribosomal protein S27a	UBB_K29	29			46509500	25.471	0.114575	-0.940911	0.940911
P51160	Cone cGMP-specific 3',5'-cyclic phosphodiesterase subunit alpha'	PDE6C_K461	461			27998000	24.7388	0.0136799	-1.86392	1.86392
I3L2N8	Zinc finger CCCH domain-containing protein 7A	ZC3H7A_K181	181			29075000	24.7933	0.00783711	-2.10584	2.10584
I3L2N8	Zinc finger CCCH domain-containing protein 7A	ZC3H7A_K186	186			29075000	24.7933	0.00783711	-2.10584	2.10584
Q96T67		Q96T67_K08	8			2.93485	1.55328	0.229444	-0.639324	0.639324
A0A2P9AB76		A0A2P9AB76_K244	244			104342500	26.6368	0.0754818	-1.12216	1.12216
J3KTC5	Spindle and kinetochore-associated protein 2	SKA2_K55	55			1.13726	0.185567	0.396096	-0.4022	0.4022
Q5T045		CRIP3_K08	8			74214000	26.1452	0.165727	-0.780606	0.780606
Q9P0Y9		Q9P0Y9_K12	12			288105000	28.102	0.0729987	-1.13668	1.13668
Q9GZQ4	Neuromedin-U receptor 2	NMUR2_K245	245			0.600491	-0.735786	0.0326465	-1.48616	1.48616
Q9GZQ4	Neuromedin-U receptor 2	NMUR2_K247	247			0.600491	-0.735786	0.0326465	-1.48616	1.48616
F2Z371		THAP9_K92	92			4.51855e-08	-24.3996	0.0935344	-1.02903	1.02903
YP_001654274.1	Inclusion membrane protein	InaC_K129	129	CTL0184	CT813	1.34553e-07	-22.8253	0.25	-0.60206	0.60206
YP_001654305.1	SSU ribosomal protein S15P	RpsO_K05	5	CTL0215	CT843	1.392e+08	27.0526	0.25	-0.60206	0.60206
YP_001654305.1	SSU ribosomal protein S15P	RpsO_K08	8	CTL0215	CT843	1.392e+08	27.0526	0.25	-0.60206	0.60206
YP_001654462.1	Biotin carboxyl carrier protein of acetyl-CoA carboxylase	AccB_K04	4	CTL0378	CT123	4.40732e-08	-24.4355	0.25	-0.60206	0.60206
YP_001654462.1	Biotin carboxyl carrier protein of acetyl-CoA carboxylase	AccB_K08	8	CTL0378	CT123	4.40732e-08	-24.4355	0.25	-0.60206	0.60206
YP_001654756.1	Conserved hypothetical protein	CTL0684_K354	354	CTL0684	CT425	2.30322e-09	-28.6937	0.25	-0.60206	0.60206
YP_001654756.1	Conserved hypothetical protein	CTL0684_K357	357	CTL0684	CT425	2.30322e-09	-28.6937	0.25	-0.60206	0.60206
YP_001654756.1	Conserved hypothetical protein	CTL0684_K361	361	CTL0684	CT425	2.30322e-09	-28.6937	0.25	-0.60206	0.60206
YP_001654893.1	Conserved hypothetical protein	CTL0823_K14	14	CTL0823	CT560	84058001	26.3249	0.25	-0.60206	0.60206
YP_001654893.1	Conserved hypothetical protein	CTL0823_K17	17	CTL0823	CT560	84058001	26.3249	0.25	-0.60206	0.60206

## Sheet: Mock infected vs cdu1 GII
					Ubiquitinated peptide data for generating Figure 1B volcano plot
												Intensitiees Mock infected			Intensities cdu1 GII
Accesion	Protein names	Gene names	Positions within proteins			Localization prob	Number of GlyGly (K)	Sequence window	GlyGly (K) Probabilities	GlyGly (K) Score diffs	Position in peptide	Replicate 2	Replicate 3	Mean	Replicate 2	Replicate 3	Mean	Fold change	Log2 Fold change	t test p	Log10p	-Log10p
Q71UA6	Amino acid transporter;Neutral amino acid transporter B(0)	SLC1A5_K502	502			1	1	DRTESRSTEPELIQVKSELPLDPLPVPTEEG	STEPELIQVK(1)SELPLDPLPVPTEEGNPLLK	STEPELIQVK(78.94)SELPLDPLPVPTEEGNPLLK(-78.94)	10	39863000	27449000	33656000	11549000	13189000	12369000	0.367512	-1.44413	0.101491	-0.993571	0.993571
Q5RKT7	Ubiquitin-60S ribosomal protein L40;Ubiquitin;60S ribosomal protein L40;Polyubiquitin-B;Ubiquitin;Polyubiquitin-C;Ubiquitin;Ubiquitin-40S ribosomal protein S27a;Ubiquitin;40S ribosomal protein S27a	UBB_K06	6			1	1	__________MQIFVKTLTGKTITLEVEPSD	MQIFVK(1)TLTGK	MQIFVK(94.36)TLTGK(-94.36)	6	10573000	8430100	9501550	15601000	24112000	19856500	2.08982	1.06338	0.151238	-0.820338	0.820338
Q5RKT7	Ubiquitin-60S ribosomal protein L40;Ubiquitin;60S ribosomal protein L40;Polyubiquitin-B;Ubiquitin;Polyubiquitin-C;Ubiquitin;Ubiquitin-40S ribosomal protein S27a;Ubiquitin;40S ribosomal protein S27a	UBB_K11	11			1	1	_____MQIFVKTLTGKTITLEVEPSDTIENV	TLTGK(1)TITLEVEPSDTIENVK	TLTGK(351.97)TITLEVEPSDTIENVK(-351.97)	5	2048400000	1090000000	1569200000	2990400000	2915400000	2952900000	1.88179	0.912103	0.0983553	-1.0072	1.0072
Q5RKT7	Ubiquitin-60S ribosomal protein L40;Ubiquitin;60S ribosomal protein L40;Polyubiquitin-B;Ubiquitin;Polyubiquitin-C;Ubiquitin;Ubiquitin-40S ribosomal protein S27a;Ubiquitin;40S ribosomal protein S27a	UBB_K63	63			1	1	KQLEDGRTLSDYNIQKESTLHLVLRLRGGAK;KQLEDGRTLSDYNIQKESTLHLVLRLRGGMQ	TLSDYNIQK(1)ESTLHLVLRLR	TLSDYNIQK(40.97)ESTLHLVLRLR	9	7065600000	346590000	3706095000	437100000	404070000	420585000	0.113485	-3.13943	0.25276	-0.597291	0.597291
Q5RKT7	Ubiquitin-60S ribosomal protein L40;Ubiquitin;60S ribosomal protein L40;Polyubiquitin-B;Ubiquitin;Polyubiquitin-C;Ubiquitin;Ubiquitin-40S ribosomal protein S27a;Ubiquitin;40S ribosomal protein S27a	UBB_K48	48			1	1	KEGIPPDQQRLIFAGKQLEDGRTLSDYNIQK	LIFAGK(1)QLEDGR	LIFAGK(96.89)QLEDGR	6	12543000000	9330200000	10936600000	9562900000	11157000000	10359950000	0.947273	-0.0781473	0.425046	-0.371564	0.371564
P63261	Actin, aortic smooth muscle;Actin, gamma-enteric smooth muscle;Actin, cytoplasmic 1;Actin, cytoplasmic 1, N-terminally processed;Actin, cytoplasmic 2;Actin, cytoplasmic 2, N-terminally processed;Actin, alpha cardiac muscle 1;Actin, alpha skeletal muscle;Beta-actin-like protein 2	ACTG1_K191	191			1	1	LRLDLAGRDLTDYLMKILTERGYNFTTTAER;LRLDLAGRDLTDYLMKILTERGYSFTTTAER;MRLDLAGRDLTDYLMKILTERGYSFVTTAER	DLTDYLMK(1)ILTER	DLTDYLMK(105.66)ILTER	8	7603700	8638700	8121200	5071000	11457000	8264000	1.01758	0.0251473	0.483027	-0.316029	0.316029
Q96J02-2	E3 ubiquitin-protein ligase Itchy homolog	ITCH_K391	391			1	1	RFIYGNQDLFATSQSKEFDPLGPLPPGWEKR	FIYGNQDLFATSQSK(1)EFDPLGPLPPGWEK	FIYGNQDLFATSQSK(69.09)EFDPLGPLPPGWEK(-69.09)	15	6898100	19074000	12986050	15613000	33072000	24342500	1.87451	0.906515	0.0727464	-1.13819	1.13819
K7ESA8	Cell death-inducing p53-target protein 1	CDIP1_K21	21			1	1	PPPYPGGPTAPLLEEKSGAPPTPGRSSPAVM	SSEPPPPYPGGPTAPLLEEK(1)SGAPPTPGR	SSEPPPPYPGGPTAPLLEEK(88.01)SGAPPTPGR	20	6448700	28357000	17402850	1	1	1	5.74619e-08	-24.0528	0.178823	-0.747576	0.747576
Q1MSJ5-2	Centrosome and spindle pole-associated protein 1	CSPP1_K469	469			1	3	EHIRLAEERQKEAERKKKEEEEKYNLQLQHY	EAERK(1)K(1)K(1)	EAERK(75.31)K(75.31)K(75.31)	5	31105000	20908000	26006500	8344400	1	4.1722e+06	0.160429	-2.63999	0.0134959	-1.8698	1.8698
Q1MSJ5-2	Centrosome and spindle pole-associated protein 1	CSPP1_K470	470			1	3	HIRLAEERQKEAERKKKEEEEKYNLQLQHYC	EAERK(1)K(1)K(1)	EAERK(75.31)K(75.31)K(75.31)	6	31105000	20908000	26006500	8344400	1	4.1722e+06	0.160429	-2.63999	0.0134959	-1.8698	1.8698
Q1MSJ5-2	Centrosome and spindle pole-associated protein 1	CSPP1_K471	471			1	3	IRLAEERQKEAERKKKEEEEKYNLQLQHYCE	EAERK(1)K(1)K(1)	EAERK(75.31)K(75.31)K(75.31)	7	31105000	20908000	26006500	8344400	1	4.1722e+06	0.160429	-2.63999	0.0134959	-1.8698	1.8698
B3KRG0	Dedicator of cytokinesis protein 7	DOCK7_K07	7			0.999697	2	_________MNSLTFKKSKDMRAKLEEAILG	MNSLTFK(1)K(1)SK(0.001)DMR	MNSLTFK(35.18)K(35.18)SK(-35.18)DMR	7	248830000	329270000	289050000	1	1	1	3.45961e-09	-28.1067	0.0440088	-1.35646	1.35646
B3KRG0	Dedicator of cytokinesis protein 7	DOCK7_K08	8			0.999697	2	________MNSLTFKKSKDMRAKLEEAILGS	MNSLTFK(1)K(1)SK(0.001)DMR	MNSLTFK(35.18)K(35.18)SK(-35.18)DMR	8	248830000	329270000	289050000	1	1	1	3.45961e-09	-28.1067	0.0440088	-1.35646	1.35646
Q9NXX9	Small G protein signaling modulator 3	FLJ00006_K77	77			0.5	1	GMRPQLWMRLSGALQKKRNSELSYREIVKNS	LSGALQK(0.5)K(0.5)RNSELSYR	LSGALQK(0)K(0)RNSELSYR	7	1	1	1	56336000	37655000	46995500	46995500	25.486	0.0624512	-1.20446	1.20446
Q9NXX9	Small G protein signaling modulator 3	FLJ00006_K78	78			0.5	1	MRPQLWMRLSGALQKKRNSELSYREIVKNSS	LSGALQK(0.5)K(0.5)RNSELSYR	LSGALQK(0)K(0)RNSELSYR	8	1	1	1	56336000	37655000	46995500	46995500	25.486	0.0624512	-1.20446	1.20446
A0A2R8Y7P7	Geranylgeranyl pyrophosphate synthase	GGPS1_K03	3			1	1	_____________MEKTQETVQRILLEPYKY	EK(1)TQETVQR	EK(72.14)TQETVQR	2	37948000	18794000	28371000	1	1	1	3.52473e-08	-24.7579	0.103627	-0.984529	0.984529
Q58FG0	Putative heat shock protein HSP 90-alpha A5	HSP90AA5P_K252	252			0.853828	2	PEDEEEKKKQEEKKTKFENLCKIMKDMLEKK	TK(0.854)FENLCK(0.573)IMK(0.573)DMLEK	TK(4.66)FENLCK(0)IMK(0)DMLEK(-45.45)	2	470420000	265590000	368005000	1	1	1	2.71735e-09	-28.4552	0.0863987	-1.06349	1.06349
Q58FG0	Putative heat shock protein HSP 90-alpha A5	HSP90AA5P_K258	258			0.749165	2	KKKQEEKKTKFENLCKIMKDMLEKKVKKVVV	TK(0.502)FENLCK(0.749)IMK(0.749)DMLEK	TK(-2.98)FENLCK(2.98)IMK(2.98)DMLEK(-44.23)	8	470420000	265590000	368005000	1	1	1	2.71735e-09	-28.4552	0.0863987	-1.06349	1.06349
Q58FG0	Putative heat shock protein HSP 90-alpha A5	HSP90AA5P_K261	261			0.749165	2	QEEKKTKFENLCKIMKDMLEKKVKKVVVSNC	TK(0.502)FENLCK(0.749)IMK(0.749)DMLEK	TK(-2.98)FENLCK(2.98)IMK(2.98)DMLEK(-44.23)	11	470420000	265590000	368005000	1	1	1	2.71735e-09	-28.4552	0.0863987	-1.06349	1.06349
Q4FZU2	Keratin, type II cytoskeletal 6A	Krt6a_K427	427			1	2	ARGKLEGLEDALQKAKQDMARLLKEYQDLMN	AK(1)QDMARLLK(0.78)EYQDLMNVK(0.22)	AK(71.38)QDMARLLK(5.5)EYQDLMNVK(-5.5)	2	6854500	12822000	9838250	1	1	1	1.01644e-07	-23.23	0.0937307	-1.02812	1.02812
A0A024QZF0	Proline-rich protein 14	MGC3121_K273	273			1	2	EPRLGSTKGKEPRASKDQVLSEPETKTMGKV	ASK(1)DQVLSEPETK(0.632)TMGK(0.368)VSR	ASK(69.33)DQVLSEPETK(2.35)TMGK(-2.35)VSR	3	1	1	1	14428000	14405000	14416500	14416500	23.7812	0.000253915	-3.59531	3.59531
A0A024QZF0	Proline-rich protein 14	MGC3121_K283	283			0.632101	2	EPRASKDQVLSEPETKTMGKVSRFRIRRTPA	ASK(1)DQVLSEPETK(0.632)TMGK(0.368)VSR	ASK(69.33)DQVLSEPETK(2.35)TMGK(-2.35)VSR	13	1	1	1	14428000	14405000	14416500	14416500	23.7812	0.000253915	-3.59531	3.59531
B3KQ70	Meiosis-specific nuclear structural protein 1	MNS1_K216	216			0.5	1	KSKLKEEAEKKLRKQKEMKQDFEEQMALKEL	QK(0.5)EMK(0.5)QDFEEQMALK	QK(0)EMK(0)QDFEEQMALK(-62.85)	2	43786000	39518000	41652000	1	1	1	2.40085e-08	-25.3119	0.0162941	-1.78797	1.78797
B3KQ70	Meiosis-specific nuclear structural protein 1	MNS1_K219	219			0.5	1	LKEEAEKKLRKQKEMKQDFEEQMALKELVLQ	QK(0.5)EMK(0.5)QDFEEQMALK	QK(0)EMK(0)QDFEEQMALK(-62.85)	5	43786000	39518000	41652000	1	1	1	2.40085e-08	-25.3119	0.0162941	-1.78797	1.78797
B2RAU8	Nucleolar and coiled-body phosphoprotein 1	NOLC1_K561	561			1	1	ANGTSALTAQNGKAAKNSEEEEEEKKKAAVV	AAK(1)NSEEEEEEKK	AAK(71.61)NSEEEEEEK(-71.61)K(-73.93)	3	1	1	1	7307000	11122000	9214500	9214500	23.1355	0.0649758	-1.18725	1.18725
B4E2S2	Poly [ADP-ribose] polymerase 4	PARP4_K305	305			1	3	SLNDVSKAEGILLLVKAALKNGETAEQLQKM	AEGILLLVK(1)AALK(1)NGETAEQLQK(1)	AEGILLLVK(94.38)AALK(94.38)NGETAEQLQK(94.38)	9	1	1	1	63057000	201420000	132238500	132238500	26.9786	0.153426	-0.814102	0.814102
B4E2S2	Poly [ADP-ribose] polymerase 4	PARP4_K309	309			1	3	VSKAEGILLLVKAALKNGETAEQLQKMMTEF	AEGILLLVK(1)AALK(1)NGETAEQLQK(1)	AEGILLLVK(94.38)AALK(94.38)NGETAEQLQK(94.38)	13	1	1	1	63057000	201420000	132238500	132238500	26.9786	0.153426	-0.814102	0.814102
B4E2S2	Poly [ADP-ribose] polymerase 4	PARP4_K319	319			1	3	VKAALKNGETAEQLQKMMTEFYRLIPHKGTM	AEGILLLVK(1)AALK(1)NGETAEQLQK(1)	AEGILLLVK(94.38)AALK(94.38)NGETAEQLQK(94.38)	23	1	1	1	63057000	201420000	132238500	132238500	26.9786	0.153426	-0.814102	0.814102
B4DLY1	Semaphorin-3E	SEMA3E_K634	634			1	1	RETRKEEVKTDDRVVKMDLGLLFLRLHKSDA	VVK(1)MDLGLLFLR	VVK(66.29)MDLGLLFLR	3	1	1	1	32531000	8370700	20450850	20450850	24.2857	0.169833	-0.769977	0.769977
Q2Y0W8-4	Electroneutral sodium bicarbonate exchanger 1;Anion exchange protein	SLC4A8_K191	191			0.999964		NNLIPIVRSFAEVGKKQSDPHLMDKHGQTVS	K(1)QSDPHLMDK	K(44.45)QSDPHLMDK(-44.45)	1	109990000	445670000	277830000	1	1	1	3.59932e-09	-28.0496	0.172981	-0.762001	0.762001
Q6B0B8	Tigger transposable element-derived protein 3	TIGD3_K06	6			1	3	__________MELSSKKKLHALSLAEKIQVL	ELSSK(1)K(1)K(1)	ELSSK(64.87)K(64.87)K(64.87)	5	1337200000	1	6.686e+08	1832200000	1048400000	1440300000	2.1542	1.10715	0.109588	-0.960239	0.960239
Q6B0B8	Tigger transposable element-derived protein 3	TIGD3_K07	7			1	3	_________MELSSKKKLHALSLAEKIQVLE	ELSSK(1)K(1)K(1)	ELSSK(64.87)K(64.87)K(64.87)	6	1337200000	1	6.686e+08	1832200000	1048400000	1440300000	2.1542	1.10715	0.109588	-0.960239	0.960239
Q6B0B8	Tigger transposable element-derived protein 3	TIGD3_K08	8			1	3	________MELSSKKKLHALSLAEKIQVLEL	ELSSK(1)K(1)K(1)	ELSSK(64.87)K(64.87)K(64.87)	7	1337200000	1	6.686e+08	1832200000	1048400000	1440300000	2.1542	1.10715	0.109588	-0.960239	0.960239
D3DQ48	Transmembrane protein 59	TMEM59_K316	316			1	1	RSKTEDHEEAGPLPTKVNLAHSEI_______	SKTEDHEEAGPLPTK(1)VNLAHSEI	SK(-66.03)TEDHEEAGPLPTK(66.03)VNLAHSEI	15	46057000	28236000	37146500	1	1	1	2.69204e-08	-25.1467	0.0749385	-1.12529	1.12529
J3QSG5	Thioredoxin domain-containing protein 2	TXNDC2_K69	69			1	3	KAPEETIQSKKEDLPKSSEKAIQPKESNIP_	EDLPK(1)SSEK(1)AIQPK(1)	EDLPK(111.46)SSEK(111.46)AIQPK(111.46)	5	1169100000	1145000000	1157050000	1	1	1	8.64267e-10	-30.1078	0.00331489	-2.47953	2.47953
J3QSG5	Thioredoxin domain-containing protein 2	TXNDC2_K73	73			1	3	ETIQSKKEDLPKSSEKAIQPKESNIP_____	EDLPK(1)SSEK(1)AIQPK(1)	EDLPK(111.46)SSEK(111.46)AIQPK(111.46)	9	1169100000	1145000000	1157050000	1	1	1	8.64267e-10	-30.1078	0.00331489	-2.47953	2.47953
J3QSG5	Thioredoxin domain-containing protein 2	TXNDC2_K78	78			1	3	KKEDLPKSSEKAIQPKESNIP__________	EDLPK(1)SSEK(1)AIQPK(1)	EDLPK(111.46)SSEK(111.46)AIQPK(111.46)	14	1169100000	1145000000	1157050000	1	1	1	8.64267e-10	-30.1078	0.00331489	-2.47953	2.47953
Q5RKT7	Ubiquitin-60S ribosomal protein L40;Ubiquitin;60S ribosomal protein L40;Polyubiquitin-B;Ubiquitin;Polyubiquitin-C;Ubiquitin;Ubiquitin-40S ribosomal protein S27a;Ubiquitin;40S ribosomal protein S27a	UBB_K27	27			0.965855	1	TITLEVEPSDTIENVKAKIQDKEGIPPDQQR	TITLEVEPSDTIENVK(0.966)AK(0.034)	TITLEVEPSDTIENVK(14.52)AK(-14.52)	16	1	1	1	35081000	39794000	37437500	37437500	25.158	0.0200096	-1.69876	1.69876
A0A024R6D4	Enhancer of rudimentary homolog	ERH_K12	12			1	1	____MSHTILLVQPTKRPEGRTYADYESVNE	SHTILLVQPTK(1)RPEGR	SHTILLVQPTK(82.91)RPEGR	11	16139000	74798000	45468500	35148000	57426000	46287000	1.018	0.0257396	0.485687	-0.313644	0.313644
A0A024QZQ6	DNA damage-inducible transcript 4 protein	DDIT4_K129	129			1	1	PARLLMPSQLVSQVGKELLRLAYSEPCGLRG	LLMPSQLVSQVGK(1)ELLR	LLMPSQLVSQVGK(77.47)ELLR	13	19885000	12764000	16324500	1	1	1	6.12576e-08	-23.9605	0.0683554	-1.16523	1.16523
Q96T67		Q96T67_K08	8			1	1	________MSWLFGIKGPKGEGAGPPPPLPP	SWLFGIK(1)	SWLFGIK(178.24)	7	25608000	23445000	24526500	91197000	208110000	149653500	6.10171	2.60921	0.141367	-0.849652	0.849652
J3KTC5	Spindle and kinetochore-associated protein 2	SKA2_K55	55			1	1	VEQKESKSRICATVKKTMNMIQKLQKQTDLE	K(1)TMNMIQK	K(78.34)TMNMIQK(-78.34)	1	98424000	37198000	67811000	1	1	1	1.47469e-08	-26.015	0.134981	-0.869727	0.869727
Q5T045		CRIP3_K08	8			1	1	________EPVYFAEKVMSLGRNWHRPCLRC	EPVYFAEK(1)VMSLGRNWHRPCLR	EPVYFAEK(41.91)VMSLGRNWHRPCLR	8	1	1	1	31000000	58326000	44663000	44663000	25.4126	0.0944976	-1.02458	1.02458
Q9P0Y9		Q9P0Y9_K12	12			1	1	____MILENMLCQNRKVNQVGGRHRISLKEL	MILENMLCQNRK(1)	MILENMLCQNRK(57.86)	12	1	1	1	53347000	270550000	161948500	161948500	27.271	0.188031	-0.725771	0.725771
Q9GZQ4	Neuromedin-U receptor 2	NMUR2_K245	245			0.655839	1	TVISVLYYLMALRLKKDKSLEADEGNANIQR	K(0.656)DK(0.344)SLEADEGNANIQR	K(2.8)DK(-2.8)SLEADEGNANIQR	1	840530000	382270000	611400000	76215000	45484000	60849500	0.0995249	-3.3288	0.117888	-0.928529	0.928529
Q9GZQ4	Neuromedin-U receptor 2	NMUR2_K247	247			0.5	1	ISVLYYLMALRLKKDKSLEADEGNANIQRPC	K(0.5)DK(0.5)SLEADEGNANIQR	K(0)DK(0)SLEADEGNANIQR	3	840530000	382270000	611400000	1	1	1	1.63559e-09	-29.1875	0.114134	-0.942585	0.942585
F2Z371		THAP9_K92	92			1	1	RRKLKKGAVPSVSLYKMRTQGIVELM_____	GAVPSVSLYK(1)MRTQGIVELM	GAVPSVSLYK(42.1)MRTQGIVELM	10	28828000	15434000	22131000	1	1	1	4.51855e-08	-24.3996	0.0935344	-1.02903	1.02903
YP_001654274.1	Inclusion membrane protein	InaC_K26	26	CTL0184	CT813	1	1	NSNSINTFTKDIEMAKQIQGSRKDPLAKTSW	DIEMAK(1)QIQGSR	DIEMAK(97.21)QIQGSR	6	1	1	1	1	125880000	6.294e+07	6.294e+07	25.9075	0.25	-0.60206	0.60206
YP_001654274.1	Inclusion membrane protein	InaC_K107	107	CTL0184	CT813	1	1;2	LCLQVEKSQWWQKEFKSWIEQKSQFRIVMAD	SQWWQK(1)EFK(1)SWIEQK	SQWWQK(186.95)EFK(127.57)SWIEQK(-127.57)	9	1	1	1	138070000	144510000	141290000	141290000	27.0741	0.00725303	-2.13948	2.13948
YP_001654274.1	Inclusion membrane protein	InaC_K149	149	CTL0184	CT813	1	1	VEFLSKGWSDAAAVHKEDVTKYEQVVEKYGE	GWSDAAAVHK(1)EDVTK	GWSDAAAVHK(79.91)EDVTK(-79.91)	10	1	1	1	29640000	30655000	30147500	30147500	24.8455	0.00535789	-2.27101	2.27101
YP_001654274.1	Inclusion membrane protein	InaC_K154	154	CTL0184	CT813	0.745863	1	KGWSDAAAVHKEDVTKYEQVVEKYGEKIMKL	GWSDAAAVHK(0.254)EDVTK(0.746)	GWSDAAAVHK(-4.68)EDVTK(4.68)	15	1	1	1	143730000	1	7.1865e+07	7.1865e+07	26.0988	0.25	-0.60206	0.60206
YP_001654274.1	Inclusion membrane protein	InaC_K129	129	CTL0184	CT813	1	1	SQFRIVMADMLEANQKLQSEVEFLSKGWSDA	IVMADMLEANQK(1)LQSEVEFLSK	IVMADMLEANQK(88.22)LQSEVEFLSK(-88.22)	12	1	14864000	7.432e+06	228300000	268710000	248505000	33.4372	5.06338	0.0168496	-1.77341	1.77341
YP_001654274.1	Inclusion membrane protein	InaC_K104	104	CTL0184	CT813	1	2	VSALCLQVEKSQWWQKEFKSWIEQKSQFRIV	SQWWQK(1)EFK(1)SWIEQK	SQWWQK(186.95)EFK(127.57)SWIEQK(-127.57)	6	1	1	1	138070000	144510000	141290000	141290000	27.0741	0.00725303	-2.13948	2.13948
YP_001654462.1	Biotin carboxyl carrier protein of acetyl-CoA carboxylase	AccB_K04	4	CTL0378	CT123	1	2	____________MDLKQIEKLMIAMGRNKMK	DLK(1)QIEK(1)LMIAMGR	DLK(41.8)QIEK(41.8)LMIAMGR	3	1	45379000	2.26895e+07	58365000	1	2.91825e+07	1.28617	0.363079	0.460362	-0.3369	0.3369
YP_001654462.1	Biotin carboxyl carrier protein of acetyl-CoA carboxylase	AccB_K08	8	CTL0378	CT123	1	2	________MDLKQIEKLMIAMGRNKMKRIVI	DLK(1)QIEK(1)LMIAMGR	DLK(41.8)QIEK(41.8)LMIAMGR	7	1	45379000	2.26895e+07	58365000	1	2.91825e+07	1.28617	0.363079	0.460362	-0.3369	0.3369
YP_001654552.1	Candidate inclusion membrane protein	IPAM_K132	132	CTL0476	CT223	1	1;2	QLEQQLAKALGELDTKCASLLERRDLRENLK	EEISQLEQQLAK(1)ALGELDTK(1)CASLLER	EEISQLEQQLAK(209.16)ALGELDTK(209.16)CASLLER	20	1	1	1	73449000	118780000	96114500	96114500	26.5183	0.0737163	-1.13244	1.13244
YP_001654552.1	Candidate inclusion membrane protein	IPAM_K124	124	CTL0476	CT223	1	1;2	LQQKEEISQLEQQLAKALGELDTKCASLLER	EEISQLEQQLAK(1)ALGELDTK(1)CASLLER	EEISQLEQQLAK(209.16)ALGELDTK(209.16)CASLLER	12	1	1	1	954610000	1460200000	1207405000	1207405000	30.1693	0.0656957	-1.18246	1.18246
YP_001654552.1	Candidate inclusion membrane protein	IPAM_K147	147	CTL0476	CT223	1	1	KCASLLERRDLRENLKAWQAYCLNLEEDVRD	ENLK(1)AWQAYCLNLEEDVRDLLK	ENLK(191.9)AWQAYCLNLEEDVRDLLK(-191.9)	4	1	1	1	17301000	50644000	33972500	33972500	25.0179	0.145216	-0.837987	0.837987
YP_001654552.1	Candidate inclusion membrane protein	IPAM_K112	112	CTL0476	CT223	1	1;2	RSKRIEAREQLLLQQKEEISQLEQQLAKALG	EQLLLQQK(1)EEISQLEQQLAK(1)ALGELDTK	EQLLLQQK(191.1)EEISQLEQQLAK(45.59)ALGELDTK(-45.59)	8	1	1	1	963830000	892330000	928080000	928080000	29.7897	0.0122554	-1.91167	1.91167
YP_001654552.1	Candidate inclusion membrane protein	IPAM_K166	166	CTL0476	CT223	1	1	AYCLNLEEDVRDLLKKLEGYQERLKVLPAKE	K(1)LEGYQER	K(151.44)LEGYQER	1	1	1	1	1	10503000	5.2515e+06	5.2515e+06	22.3243	0.25	-0.60206	0.60206
YP_001654552.1	Candidate inclusion membrane protein	IPAM_K188	188	CTL0476	CT223	1	1	RLKVLPAKEKQIEELKAMLEHYSRICYERGD	QIEELK(1)AMLEHYSR	QIEELK(63.89)AMLEHYSR	6	1	1	1	21623000	18121000	19872000	19872000	24.2442	0.0279753	-1.55323	1.55323
YP_001654552.1	Candidate inclusion membrane protein	IPAM_K28	28	CTL0476	CT223	0.881145	1	EANNGINDLSPAPEAKKTGFGLCYKISAVAA	VEANNGINDLSPAPEAK(0.881)K(0.119)	VEANNGINDLSPAPEAK(8.7)K(-8.7)	17	1	1	1	50767000	37560000	44163500	44163500	25.3964	0.0472449	-1.32564	1.32564
YP_001654552.1	Candidate inclusion membrane protein	IPAM_K29	29	CTL0476	CT223	0.561753	1	ANNGINDLSPAPEAKKTGFGLCYKISAVAAL	VEANNGINDLSPAPEAK(0.438)K(0.562)	VEANNGINDLSPAPEAK(-1.08)K(1.08)	18	1	1	1	192910000	184890000	188900000	188900000	27.493	0.00675612	-2.1703	2.1703
YP_001654557.1	Candidate inclusion membrane protein	CTL0480_K126	126	CTL0480	CT228	1	1;2	LSEEKDALASVSFINKMFLRGLTDDLQALEA	NLSEEK(1)DALASVSFINK(1)MFLR	NLSEEK(116.21)DALASVSFINK(116.21)MFLR	17	1	1	1	52588000	126140000	89364000	89364000	26.4132	0.12427	-0.905633	0.905633
YP_001654557.1	Candidate inclusion membrane protein	CTL0480_K142	142	CTL0480	CT228	1	1	MFLRGLTDDLQALEAKVMEFEIDCLDRLEKN	GLTDDLQALEAK(1)VMEFEIDCLDR	GLTDDLQALEAK(76.35)VMEFEIDCLDR	12	1	1	1	22737000	25142000	23939500	23939500	24.5129	0.0159755	-1.79654	1.79654
YP_001654557.1	Candidate inclusion membrane protein	CTL0480_K156	156	CTL0480	CT228	1	1	AKVMEFEIDCLDRLEKNEQALLSDVRLVLSS	VMEFEIDCLDRLEK(1)NEQALLSDVR	VMEFEIDCLDRLEK(100.19)NEQALLSDVR	14	1	1	1	23902000	59281000	41591500	41591500	25.3098	0.128004	-0.892775	0.892775
YP_001654557.1	Candidate inclusion membrane protein	CTL0480_K115	115	CTL0480	CT228	1	2	KNVLAEQRLRNLSEEKDALASVSFINKMFLR	NLSEEK(1)DALASVSFINK(1)MFLR	NLSEEK(116.21)DALASVSFINK(116.21)MFLR	6	1	1	1	13148000	13040000	13094000	13094000	23.6424	0.00131271	-2.88183	2.88183
YP_001654557.1	Candidate inclusion membrane protein	CTL0480_K100	100	CTL0480	CT228	1	1	ISRLMYRSSYASLEAKNVLAEQRLRNLSEEK	SSYASLEAK(1)NVLAEQRLR	SSYASLEAK(89.87)NVLAEQRLR	9	1	1	1	29422000	98220000	63821000	63821000	25.9275	0.157357	-0.803113	0.803113
YP_001654558.1	Inclusion membrane protein	CpoS_K136	136	CTL0481	CT229	1	1	SEVYRANLEARRAVSKYCQELEEKILDLCKR	AVSK(1)YCQELEEK	AVSK(126.86)YCQELEEK(-126.86)	4	1	1	1	39223000	1	1.96115e+07	1.96115e+07	24.2252	0.25	-0.60206	0.60206
YP_001654558.1	Inclusion membrane protein	CpoS_K118	118	CTL0481	CT229	1	1	LEVVSMQIEELEEEYKALSEVYRANLEARRA	QLEVVSMQIEELEEEYK(1)ALSEVYR	QLEVVSMQIEELEEEYK(204.96)ALSEVYR	17	1	1	1	104280000	143150000	123715000	123715000	26.8824	0.0495995	-1.30452	1.30452
YP_001654756.1	Conserved hypothetical protein	CTL0684_K354	354	CTL0684	CT425	1	3	LSEEPGEGIREVLLMKEPKSPGKHKECKLFP	EVLLMK(1)EPK(1)SPGK(1)	EVLLMK(49.42)EPK(49.42)SPGK(49.42)	6	868350000	1	4.34175e+08	1	1	1	2.30322e-09	-28.6937	0.25	-0.60206	0.60206
YP_001654756.1	Conserved hypothetical protein	CTL0684_K357	357	CTL0684	CT425	1	3	EPGEGIREVLLMKEPKSPGKHKECKLFPLSK	EVLLMK(1)EPK(1)SPGK(1)	EVLLMK(49.42)EPK(49.42)SPGK(49.42)	9	868350000	1	4.34175e+08	1	1	1	2.30322e-09	-28.6937	0.25	-0.60206	0.60206
YP_001654756.1	Conserved hypothetical protein	CTL0684_K361	361	CTL0684	CT425	1	3	GIREVLLMKEPKSPGKHKECKLFPLSKLYKQ	EVLLMK(1)EPK(1)SPGK(1)	EVLLMK(49.42)EPK(49.42)SPGK(49.42)	13	868350000	1	4.34175e+08	1	1	1	2.30322e-09	-28.6937	0.25	-0.60206	0.60206

## Sheet: Mock vs cdu1 GII volcano plot
Ubiquitinated peptide data for generating Figure 1B volcano plot
Accesion	Protein names	Gene names	Positions within proteins			Fold change	Log2 Fold change	t test p	Log10p	-Log10p
Q71UA6	Amino acid transporter;Neutral amino acid transporter B(0)	SLC1A5_K502	502			0.367512	-1.44413	0.101491	-0.993571	0.993571
Q5RKT7	Ubiquitin-60S ribosomal protein L40;Ubiquitin;60S ribosomal protein L40;Polyubiquitin-B;Ubiquitin;Polyubiquitin-C;Ubiquitin;Ubiquitin-40S ribosomal protein S27a;Ubiquitin;40S ribosomal protein S27a	UBB_K06	6			2.08982	1.06338	0.151238	-0.820338	0.820338
Q5RKT7	Ubiquitin-60S ribosomal protein L40;Ubiquitin;60S ribosomal protein L40;Polyubiquitin-B;Ubiquitin;Polyubiquitin-C;Ubiquitin;Ubiquitin-40S ribosomal protein S27a;Ubiquitin;40S ribosomal protein S27a	UBB_K11	11			1.88179	0.912103	0.0983553	-1.0072	1.0072
Q5RKT7	Ubiquitin-60S ribosomal protein L40;Ubiquitin;60S ribosomal protein L40;Polyubiquitin-B;Ubiquitin;Polyubiquitin-C;Ubiquitin;Ubiquitin-40S ribosomal protein S27a;Ubiquitin;40S ribosomal protein S27a	UBB_K63	63			0.113485	-3.13943	0.25276	-0.597291	0.597291
Q5RKT7	Ubiquitin-60S ribosomal protein L40;Ubiquitin;60S ribosomal protein L40;Polyubiquitin-B;Ubiquitin;Polyubiquitin-C;Ubiquitin;Ubiquitin-40S ribosomal protein S27a;Ubiquitin;40S ribosomal protein S27a	UBB_K48	48			0.947273	-0.0781473	0.425046	-0.371564	0.371564
P63261	Actin, aortic smooth muscle;Actin, gamma-enteric smooth muscle;Actin, cytoplasmic 1;Actin, cytoplasmic 1, N-terminally processed;Actin, cytoplasmic 2;Actin, cytoplasmic 2, N-terminally processed;Actin, alpha cardiac muscle 1;Actin, alpha skeletal muscle;Beta-actin-like protein 2	ACTG1_K191	191			1.01758	0.0251473	0.483027	-0.316029	0.316029
Q96J02-2	E3 ubiquitin-protein ligase Itchy homolog	ITCH_K391	391			1.87451	0.906515	0.0727464	-1.13819	1.13819
K7ESA8	Cell death-inducing p53-target protein 1	CDIP1_K21	21			5.74619e-08	-24.0528	0.178823	-0.747576	0.747576
Q1MSJ5-2	Centrosome and spindle pole-associated protein 1	CSPP1_K469	469			0.160429	-2.63999	0.0134959	-1.8698	1.8698
Q1MSJ5-2	Centrosome and spindle pole-associated protein 1	CSPP1_K470	470			0.160429	-2.63999	0.0134959	-1.8698	1.8698
Q1MSJ5-2	Centrosome and spindle pole-associated protein 1	CSPP1_K471	471			0.160429	-2.63999	0.0134959	-1.8698	1.8698
B3KRG0	Dedicator of cytokinesis protein 7	DOCK7_K07	7			3.45961e-09	-28.1067	0.0440088	-1.35646	1.35646
B3KRG0	Dedicator of cytokinesis protein 7	DOCK7_K08	8			3.45961e-09	-28.1067	0.0440088	-1.35646	1.35646
Q9NXX9	Small G protein signaling modulator 3	FLJ00006_K77	77			46995500	25.486	0.0624512	-1.20446	1.20446
Q9NXX9	Small G protein signaling modulator 3	FLJ00006_K78	78			46995500	25.486	0.0624512	-1.20446	1.20446
A0A2R8Y7P7	Geranylgeranyl pyrophosphate synthase	GGPS1_K03	3			3.52473e-08	-24.7579	0.103627	-0.984529	0.984529
Q58FG0	Putative heat shock protein HSP 90-alpha A5	HSP90AA5P_K252	252			2.71735e-09	-28.4552	0.0863987	-1.06349	1.06349
Q58FG0	Putative heat shock protein HSP 90-alpha A5	HSP90AA5P_K258	258			2.71735e-09	-28.4552	0.0863987	-1.06349	1.06349
Q58FG0	Putative heat shock protein HSP 90-alpha A5	HSP90AA5P_K261	261			2.71735e-09	-28.4552	0.0863987	-1.06349	1.06349
Q4FZU2	Keratin, type II cytoskeletal 6A	Krt6a_K427	427			1.01644e-07	-23.23	0.0937307	-1.02812	1.02812
A0A024QZF0	Proline-rich protein 14	MGC3121_K273	273			14416500	23.7812	0.000253915	-3.59531	3.59531
A0A024QZF0	Proline-rich protein 14	MGC3121_K283	283			14416500	23.7812	0.000253915	-3.59531	3.59531
B3KQ70	Meiosis-specific nuclear structural protein 1	MNS1_K216	216			2.40085e-08	-25.3119	0.0162941	-1.78797	1.78797
B3KQ70	Meiosis-specific nuclear structural protein 1	MNS1_K219	219			2.40085e-08	-25.3119	0.0162941	-1.78797	1.78797
B2RAU8	Nucleolar and coiled-body phosphoprotein 1	NOLC1_K561	561			9214500	23.1355	0.0649758	-1.18725	1.18725
B4E2S2	Poly [ADP-ribose] polymerase 4	PARP4_K305	305			132238500	26.9786	0.153426	-0.814102	0.814102
B4E2S2	Poly [ADP-ribose] polymerase 4	PARP4_K309	309			132238500	26.9786	0.153426	-0.814102	0.814102
B4E2S2	Poly [ADP-ribose] polymerase 4	PARP4_K319	319			132238500	26.9786	0.153426	-0.814102	0.814102
B4DLY1	Semaphorin-3E	SEMA3E_K634	634			20450850	24.2857	0.169833	-0.769977	0.769977
Q2Y0W8-4	Electroneutral sodium bicarbonate exchanger 1;Anion exchange protein	SLC4A8_K191	191			3.59932e-09	-28.0496	0.172981	-0.762001	0.762001
Q6B0B8	Tigger transposable element-derived protein 3	TIGD3_K06	6			2.1542	1.10715	0.109588	-0.960239	0.960239
Q6B0B8	Tigger transposable element-derived protein 3	TIGD3_K07	7			2.1542	1.10715	0.109588	-0.960239	0.960239
Q6B0B8	Tigger transposable element-derived protein 3	TIGD3_K08	8			2.1542	1.10715	0.109588	-0.960239	0.960239
D3DQ48	Transmembrane protein 59	TMEM59_K316	316			2.69204e-08	-25.1467	0.0749385	-1.12529	1.12529
J3QSG5	Thioredoxin domain-containing protein 2	TXNDC2_K69	69			8.64267e-10	-30.1078	0.00331489	-2.47953	2.47953
J3QSG5	Thioredoxin domain-containing protein 2	TXNDC2_K73	73			8.64267e-10	-30.1078	0.00331489	-2.47953	2.47953
J3QSG5	Thioredoxin domain-containing protein 2	TXNDC2_K78	78			8.64267e-10	-30.1078	0.00331489	-2.47953	2.47953
Q5RKT7	Ubiquitin-60S ribosomal protein L40;Ubiquitin;60S ribosomal protein L40;Polyubiquitin-B;Ubiquitin;Polyubiquitin-C;Ubiquitin;Ubiquitin-40S ribosomal protein S27a;Ubiquitin;40S ribosomal protein S27a	UBB_K27	27			37437500	25.158	0.0200096	-1.69876	1.69876
A0A024R6D4	Enhancer of rudimentary homolog	ERH_K12	12			1.018	0.0257396	0.485687	-0.313644	0.313644
A0A024QZQ6	DNA damage-inducible transcript 4 protein	DDIT4_K129	129			6.12576e-08	-23.9605	0.0683554	-1.16523	1.16523
Q96T67		Q96T67_K08	8			6.10171	2.60921	0.141367	-0.849652	0.849652
J3KTC5	Spindle and kinetochore-associated protein 2	SKA2_K55	55			1.47469e-08	-26.015	0.134981	-0.869727	0.869727
Q5T045		CRIP3_K08	8			44663000	25.4126	0.0944976	-1.02458	1.02458
Q9P0Y9		Q9P0Y9_K12	12			161948500	27.271	0.188031	-0.725771	0.725771
Q9GZQ4	Neuromedin-U receptor 2	NMUR2_K245	245			0.0995249	-3.3288	0.117888	-0.928529	0.928529
Q9GZQ4	Neuromedin-U receptor 2	NMUR2_K247	247			1.63559e-09	-29.1875	0.114134	-0.942585	0.942585
F2Z371		THAP9_K92	92			4.51855e-08	-24.3996	0.0935344	-1.02903	1.02903
YP_001654274.1	Inclusion membrane protein	InaC_K26	26	CTL0184	CT813	6.294e+07	25.9075	0.25	-0.60206	0.60206
YP_001654274.1	Inclusion membrane protein	InaC_K107	107	CTL0184	CT813	141290000	27.0741	0.00725303	-2.13948	2.13948
YP_001654274.1	Inclusion membrane protein	InaC_K149	149	CTL0184	CT813	30147500	24.8455	0.00535789	-2.27101	2.27101
YP_001654274.1	Inclusion membrane protein	InaC_K154	154	CTL0184	CT813	7.1865e+07	26.0988	0.25	-0.60206	0.60206
YP_001654274.1	Inclusion membrane protein	InaC_K129	129	CTL0184	CT813	33.4372	5.06338	0.0168496	-1.77341	1.77341
YP_001654274.1	Inclusion membrane protein	InaC_K104	104	CTL0184	CT813	141290000	27.0741	0.00725303	-2.13948	2.13948
YP_001654462.1	Biotin carboxyl carrier protein of acetyl-CoA carboxylase	AccB_K04	4	CTL0378	CT123	1.28617	0.363079	0.460362	-0.3369	0.3369
YP_001654462.1	Biotin carboxyl carrier protein of acetyl-CoA carboxylase	AccB_K08	8	CTL0378	CT123	1.28617	0.363079	0.460362	-0.3369	0.3369
YP_001654552.1	Candidate inclusion membrane protein	IPAM_K132	132	CTL0476	CT223	96114500	26.5183	0.0737163	-1.13244	1.13244
YP_001654552.1	Candidate inclusion membrane protein	IPAM_K124	124	CTL0476	CT223	1207405000	30.1693	0.0656957	-1.18246	1.18246
YP_001654552.1	Candidate inclusion membrane protein	IPAM_K147	147	CTL0476	CT223	33972500	25.0179	0.145216	-0.837987	0.837987
YP_001654552.1	Candidate inclusion membrane protein	IPAM_K112	112	CTL0476	CT223	928080000	29.7897	0.0122554	-1.91167	1.91167
YP_001654552.1	Candidate inclusion membrane protein	IPAM_K166	166	CTL0476	CT223	5.2515e+06	22.3243	0.25	-0.60206	0.60206
YP_001654552.1	Candidate inclusion membrane protein	IPAM_K188	188	CTL0476	CT223	19872000	24.2442	0.0279753	-1.55323	1.55323
YP_001654552.1	Candidate inclusion membrane protein	IPAM_K28	28	CTL0476	CT223	44163500	25.3964	0.0472449	-1.32564	1.32564
YP_001654552.1	Candidate inclusion membrane protein	IPAM_K29	29	CTL0476	CT223	188900000	27.493	0.00675612	-2.1703	2.1703
YP_001654557.1	Candidate inclusion membrane protein	CTL0480_K126	126	CTL0480	CT228	89364000	26.4132	0.12427	-0.905633	0.905633
YP_001654557.1	Candidate inclusion membrane protein	CTL0480_K142	142	CTL0480	CT228	23939500	24.5129	0.0159755	-1.79654	1.79654
YP_001654557.1	Candidate inclusion membrane protein	CTL0480_K156	156	CTL0480	CT228	41591500	25.3098	0.128004	-0.892775	0.892775
YP_001654557.1	Candidate inclusion membrane protein	CTL0480_K115	115	CTL0480	CT228	13094000	23.6424	0.00131271	-2.88183	2.88183
YP_001654557.1	Candidate inclusion membrane protein	CTL0480_K100	100	CTL0480	CT228	63821000	25.9275	0.157357	-0.803113	0.803113
YP_001654558.1	Inclusion membrane protein	CpoS_K136	136	CTL0481	CT229	1.96115e+07	24.2252	0.25	-0.60206	0.60206
YP_001654558.1	Inclusion membrane protein	CpoS_K118	118	CTL0481	CT229	123715000	26.8824	0.0495995	-1.30452	1.30452
YP_001654756.1	Conserved hypothetical protein	CTL0684_K354	354	CTL0684	CT425	2.30322e-09	-28.6937	0.25	-0.60206	0.60206
YP_001654756.1	Conserved hypothetical protein	CTL0684_K357	357	CTL0684	CT425	2.30322e-09	-28.6937	0.25	-0.60206	0.60206
YP_001654756.1	Conserved hypothetical protein	CTL0684_K361	361	CTL0684	CT425	2.30322e-09	-28.6937	0.25	-0.60206	0.60206

## Sheet: L2 vs cdu2
					Ubiquitinated peptide data for generating Figure 1C volcano plot
												Intensities L2			Intensities cdu1 GII
Accesion	Protein names	Gene names	Positions within proteins			Localization prob	Number of GlyGly (K)	Sequence window	GlyGly (K) Probabilities	GlyGly (K) Score diffs	Position in peptide	Replicate 2	Replicate 3	Mean	Replicate 2	Replicate 3	Mean	Fold change	Log2 Fold change	t test p	Log10p	-Log10p
Q71UA6	Amino acid transporter;Neutral amino acid transporter B(0)	SLC1A5_K502	502			1	1	DRTESRSTEPELIQVKSELPLDPLPVPTEEG	STEPELIQVK(1)SELPLDPLPVPTEEGNPLLK	STEPELIQVK(78.94)SELPLDPLPVPTEEGNPLLK(-78.94)	10	1	1	1	11549000	13189000	12369000	12369000	23.5602	0.0210714	-1.67631	1.67631
Q5RKT7	Ubiquitin-60S ribosomal protein L40;Ubiquitin;60S ribosomal protein L40;Polyubiquitin-B;Ubiquitin;Polyubiquitin-C;Ubiquitin;Ubiquitin-40S ribosomal protein S27a;Ubiquitin;40S ribosomal protein S27a	UBB_K06	6			1	1	__________MQIFVKTLTGKTITLEVEPSD	MQIFVK(1)TLTGK	MQIFVK(94.36)TLTGK(-94.36)	6	102000000	6867900	54433950	15601000	24112000	19856500	0.364782	-1.4549	0.312706	-0.504863	0.504863
Q5RKT7	Ubiquitin-60S ribosomal protein L40;Ubiquitin;60S ribosomal protein L40;Polyubiquitin-B;Ubiquitin;Polyubiquitin-C;Ubiquitin;Ubiquitin-40S ribosomal protein S27a;Ubiquitin;40S ribosomal protein S27a	UBB_K11	11			1	1	_____MQIFVKTLTGKTITLEVEPSDTIENV	TLTGK(1)TITLEVEPSDTIENVK	TLTGK(351.97)TITLEVEPSDTIENVK(-351.97)	5	2870000000	1540000000	2205000000	2990000000	2920000000	2955000000	1.34014	0.422379	0.22239	-0.652884	0.652884
Q5RKT7	Ubiquitin-60S ribosomal protein L40;Ubiquitin;60S ribosomal protein L40;Polyubiquitin-B;Ubiquitin;Polyubiquitin-C;Ubiquitin;Ubiquitin-40S ribosomal protein S27a;Ubiquitin;40S ribosomal protein S27a	UBB_K63	63			1	1	KQLEDGRTLSDYNIQKESTLHLVLRLRGGAK;KQLEDGRTLSDYNIQKESTLHLVLRLRGGMQ	TLSDYNIQK(1)ESTLHLVLRLR	TLSDYNIQK(40.97)ESTLHLVLRLR	9	250000000	207000000	228500000	437000000	404000000	420500000	1.84026	0.879912	0.00828745	-2.08158	2.08158
Q5RKT7	Ubiquitin-60S ribosomal protein L40;Ubiquitin;60S ribosomal protein L40;Polyubiquitin-B;Ubiquitin;Polyubiquitin-C;Ubiquitin;Ubiquitin-40S ribosomal protein S27a;Ubiquitin;40S ribosomal protein S27a	UBB_K48	48			1	1	KEGIPPDQQRLIFAGKQLEDGRTLSDYNIQK	LIFAGK(1)QLEDGR	LIFAGK(96.89)QLEDGR	6	10200000000	9490000000	9845000000	9560000000	11200000000	10380000000	1.05434	0.0763433	0.363996	-0.438903	0.438903
P63261	Actin, aortic smooth muscle;Actin, gamma-enteric smooth muscle;Actin, cytoplasmic 1;Actin, cytoplasmic 1, N-terminally processed;Actin, cytoplasmic 2;Actin, cytoplasmic 2, N-terminally processed;Actin, alpha cardiac muscle 1;Actin, alpha skeletal muscle;Beta-actin-like protein 2	ACTG1_K191	191			1	1	LRLDLAGRDLTDYLMKILTERGYNFTTTAER;LRLDLAGRDLTDYLMKILTERGYSFTTTAER;MRLDLAGRDLTDYLMKILTERGYSFVTTAER	DLTDYLMK(1)ILTER	DLTDYLMK(105.66)ILTER	8	7047500	16287000	11667250	5071000	11457000	8264000	0.708307	-0.497552	0.126361	-0.898387	0.898387
Q96J02-2	E3 ubiquitin-protein ligase Itchy homolog	ITCH_K391	391			1	1	RFIYGNQDLFATSQSKEFDPLGPLPPGWEKR	FIYGNQDLFATSQSK(1)EFDPLGPLPPGWEK	FIYGNQDLFATSQSK(69.09)EFDPLGPLPPGWEK(-69.09)	15	19509000	16413000	17961000	15613000	33072000	24342500	1.3553	0.43861	0.323128	-0.490625	0.490625
Q1MSJ5-2	Centrosome and spindle pole-associated protein 1	CSPP1_K469	469			1	3	EHIRLAEERQKEAERKKKEEEEKYNLQLQHY	EAERK(1)K(1)K(1)	EAERK(75.31)K(75.31)K(75.31)	5	1	1	1	8344400	1	4.1722e+06	4.1722e+06	21.9924	0.25	-0.60206	0.60206
Q1MSJ5-2	Centrosome and spindle pole-associated protein 1	CSPP1_K470	470			1	3	HIRLAEERQKEAERKKKEEEEKYNLQLQHYC	EAERK(1)K(1)K(1)	EAERK(75.31)K(75.31)K(75.31)	6	1	1	1	8344400	1	4.1722e+06	4.1722e+06	21.9924	0.25	-0.60206	0.60206
Q1MSJ5-2	Centrosome and spindle pole-associated protein 1	CSPP1_K471	471			1	3	IRLAEERQKEAERKKKEEEEKYNLQLQHYCE	EAERK(1)K(1)K(1)	EAERK(75.31)K(75.31)K(75.31)	7	1	1	1	8344400	1	4.1722e+06	4.1722e+06	21.9924	0.25	-0.60206	0.60206
Q9NXX9	Small G protein signaling modulator 3	FLJ00006_K77	77			0.5	1	GMRPQLWMRLSGALQKKRNSELSYREIVKNS	LSGALQK(0.5)K(0.5)RNSELSYR	LSGALQK(0)K(0)RNSELSYR	7	1	1	1	56336000	37655000	46995500	46995500	25.486	0.0624512	-1.20446	1.20446
Q9NXX9	Small G protein signaling modulator 3	FLJ00006_K78	78			0.5	1	MRPQLWMRLSGALQKKRNSELSYREIVKNSS	LSGALQK(0.5)K(0.5)RNSELSYR	LSGALQK(0)K(0)RNSELSYR	8	1	1	1	56336000	37655000	46995500	46995500	25.486	0.0624512	-1.20446	1.20446
A0A024QZF0	Proline-rich protein 14	MGC3121_K273	273			1	2	EPRLGSTKGKEPRASKDQVLSEPETKTMGKV	ASK(1)DQVLSEPETK(0.632)TMGK(0.368)VSR	ASK(69.33)DQVLSEPETK(2.35)TMGK(-2.35)VSR	3	1	1	1	14428000	14405000	14416500	14416500	23.7812	0.000253915	-3.59531	3.59531
A0A024QZF0	Proline-rich protein 14	MGC3121_K283	283			0.632101	2	EPRASKDQVLSEPETKTMGKVSRFRIRRTPA	ASK(1)DQVLSEPETK(0.632)TMGK(0.368)VSR	ASK(69.33)DQVLSEPETK(2.35)TMGK(-2.35)VSR	13	1	1	1	14428000	14405000	14416500	14416500	23.7812	0.000253915	-3.59531	3.59531
B2RAU8	Nucleolar and coiled-body phosphoprotein 1	NOLC1_K561	561			1	1	ANGTSALTAQNGKAAKNSEEEEEEKKKAAVV	AAK(1)NSEEEEEEKK	AAK(71.61)NSEEEEEEK(-71.61)K(-73.93)	3	1	1	1	7307000	11122000	9214500	9214500	23.1355	0.0649758	-1.18725	1.18725
B4E2S2	Poly [ADP-ribose] polymerase 4	PARP4_K305	305			1	3	SLNDVSKAEGILLLVKAALKNGETAEQLQKM	AEGILLLVK(1)AALK(1)NGETAEQLQK(1)	AEGILLLVK(94.38)AALK(94.38)NGETAEQLQK(94.38)	9	1	1	1	63057000	201000000	132028500	132028500	26.9763	0.153236	-0.814639	0.814639
B4E2S2	Poly [ADP-ribose] polymerase 4	PARP4_K309	309			1	3	VSKAEGILLLVKAALKNGETAEQLQKMMTEF	AEGILLLVK(1)AALK(1)NGETAEQLQK(1)	AEGILLLVK(94.38)AALK(94.38)NGETAEQLQK(94.38)	13	1	1	1	63057000	201000000	132028500	132028500	26.9763	0.153236	-0.814639	0.814639
B4E2S2	Poly [ADP-ribose] polymerase 4	PARP4_K319	319			1	3	VKAALKNGETAEQLQKMMTEFYRLIPHKGTM	AEGILLLVK(1)AALK(1)NGETAEQLQK(1)	AEGILLLVK(94.38)AALK(94.38)NGETAEQLQK(94.38)	23	1	1	1	63057000	201000000	132028500	132028500	26.9763	0.153236	-0.814639	0.814639
B4DLY1	Semaphorin-3E	SEMA3E_K634	634			1	1	RETRKEEVKTDDRVVKMDLGLLFLRLHKSDA	VVK(1)MDLGLLFLR	VVK(66.29)MDLGLLFLR	3	1	1	1	32531000	8370700	20450850	20450850	24.2857	0.169833	-0.769977	0.769977
Q6B0B8	Tigger transposable element-derived protein 3	TIGD3_K06	6			1	3	__________MELSSKKKLHALSLAEKIQVL	ELSSK(1)K(1)K(1)	ELSSK(64.87)K(64.87)K(64.87)	5	1	1	1	1830000000	1050000000	1440000000	1440000000	30.4234	0.0841893	-1.07474	1.07474
Q6B0B8	Tigger transposable element-derived protein 3	TIGD3_K07	7			1	3	_________MELSSKKKLHALSLAEKIQVLE	ELSSK(1)K(1)K(1)	ELSSK(64.87)K(64.87)K(64.87)	6	1	1	1	1830000000	1050000000	1440000000	1440000000	30.4234	0.0841893	-1.07474	1.07474
Q6B0B8	Tigger transposable element-derived protein 3	TIGD3_K08	8			1	3	________MELSSKKKLHALSLAEKIQVLEL	ELSSK(1)K(1)K(1)	ELSSK(64.87)K(64.87)K(64.87)	7	1	1	1	1830000000	1050000000	1440000000	1440000000	30.4234	0.0841893	-1.07474	1.07474
Q5RKT7	Ubiquitin-60S ribosomal protein L40;Ubiquitin;60S ribosomal protein L40;Polyubiquitin-B;Ubiquitin;Polyubiquitin-C;Ubiquitin;Ubiquitin-40S ribosomal protein S27a;Ubiquitin;40S ribosomal protein S27a	UBB_K27	27			0.965855	1	TITLEVEPSDTIENVKAKIQDKEGIPPDQQR	TITLEVEPSDTIENVK(0.966)AK(0.034)	TITLEVEPSDTIENVK(14.52)AK(-14.52)	16	1	1	1	35081000	39794000	37437500	37437500	25.158	0.0200096	-1.69876	1.69876
B3KN64	Helicase ARIP4	RAD54L2_K450	450			1	2	IRTSDGRIFAVRATGKPKVPEDGRMAASGSQ	ATGK(1)PK(1)VPEDGR	ATGK(59.15)PK(59.15)VPEDGR	4	16471000	12438000	14454500	1	1	1	6.91826e-08	-23.785	0.0441216	-1.35535	1.35535
B3KN64	Helicase ARIP4	RAD54L2_K452	452			1	2	TSDGRIFAVRATGKPKVPEDGRMAASGSQGP	ATGK(1)PK(1)VPEDGR	ATGK(59.15)PK(59.15)VPEDGR	6	16471000	12438000	14454500	1	1	1	6.91826e-08	-23.785	0.0441216	-1.35535	1.35535
A0A024R6D4	Enhancer of rudimentary homolog	ERH_K12	12			1	1	____MSHTILLVQPTKRPEGRTYADYESVNE	SHTILLVQPTK(1)RPEGR	SHTILLVQPTK(82.91)RPEGR	11	17613000	57462000	37537500	35148000	57426000	46287000	1.23309	0.302274	0.250654	-0.600926	0.600926
A0A024QZQ6	DNA damage-inducible transcript 4 protein	DDIT4_K129	129			1	1	PARLLMPSQLVSQVGKELLRLAYSEPCGLRG	LLMPSQLVSQVGK(1)ELLR	LLMPSQLVSQVGK(77.47)ELLR	13	22095000	23386000	22740500	1	1	1	4.39744e-08	-24.4388	0.00903295	-2.04417	2.04417
Q96PS2		GAFA3_K2	2			1	1	______________MKMELGRDVCSSALRIM	MK(1)MELGR	MK(68.4)MELGR	2	26614000	69592000	48103000	1	1	1	2.07887e-08	-25.5196	0.133732	-0.873766	0.873766
Q5RKT7	Ubiquitin-60S ribosomal protein L40;Ubiquitin;60S ribosomal protein L40;Polyubiquitin-B;Ubiquitin;Polyubiquitin-C;Ubiquitin;Ubiquitin-40S ribosomal protein S27a;Ubiquitin;40S ribosomal protein S27a	UBB_K29	29			0.610368	1	TLEVEPSDTIENVKAKIQDKEGIPPDQQRLI	TITLEVEPSDTIENVK(0.39)AK(0.61)	TITLEVEPSDTIENVK(-1.95)AK(1.95)	18	29006000	64013000	46509500	1	1	1	2.1501e-08	-25.471	0.114575	-0.940911	0.940911
P51160	Cone cGMP-specific 3',5'-cyclic phosphodiesterase subunit alpha'	PDE6C_K461	461			1	1	ENRKDIAQEMLMNQTKATPEEIKSILKFQEK	DIAQEMLMNQTK(1)	DIAQEMLMNQTK(48.42)	12	29202000	26794000	27998000	1	1	1	3.57168e-08	-24.7388	0.0136799	-1.86392	1.86392
I3L2N8	Zinc finger CCCH domain-containing protein 7A	ZC3H7A_K181	181			1	2	QCLRNGQVIEPDKNRKYCSAKARHSWTKDRR	NRK(1)YCSAK(1)	NRK(65.25)YCSAK(65.25)	3	29791000	28359000	29075000	1	1	1	3.43938e-08	-24.7933	0.00783711	-2.10584	2.10584
I3L2N8	Zinc finger CCCH domain-containing protein 7A	ZC3H7A_K186	186			1	2	GQVIEPDKNRKYCSAKARHSWTKDRRAMRVM	NRK(1)YCSAK(1)	NRK(65.25)YCSAK(65.25)	8	29791000	28359000	29075000	1	1	1	3.43938e-08	-24.7933	0.00783711	-2.10584	2.10584
Q96T67		Q96T67_K08	8			1	1	________MSWLFGIKGPKGEGAGPPPPLPP	SWLFGIK(1)	SWLFGIK(178.24)	7	31373000	113000000	72186500	91197000	208000000	149598500	2.07239	1.05129	0.0711128	-1.14805	1.14805
A0A2P9AB76		A0A2P9AB76_K244	244			1		KLIDELTVAEAKALIKDGTVSGGMIPKVETC	ALIK(1)DGTVSGGMIPK	ALIK(70.49)DGTVSGGMIPK(-70.49)	4	79125000	130000000	104562500	1	1	1	9.56366e-09	-26.6398	0.0759614	-1.11941	1.11941
J3KTC5	Spindle and kinetochore-associated protein 2	SKA2_K55	55			1	1	VEQKESKSRICATVKKTMNMIQKLQKQTDLE	K(1)TMNMIQK	K(78.34)TMNMIQK(-78.34)	1	80237000	74001000	77119000	1	1	1	1.2967e-08	-26.2006	0.0128626	-1.89067	1.89067
Q5T045		CRIP3_K08	8			1	1	________EPVYFAEKVMSLGRNWHRPCLRC	EPVYFAEK(1)VMSLGRNWHRPCLR	EPVYFAEK(41.91)VMSLGRNWHRPCLR	8	117000000	31658000	74329000	31000000	58326000	44663000	0.600883	-0.734845	0.345713	-0.461285	0.461285
Q9P0Y9		Q9P0Y9_K12	12			1	1	____MILENMLCQNRKVNQVGGRHRISLKEL	MILENMLCQNRK(1)	MILENMLCQNRK(57.86)	12	355000000	221000000	288000000	53347000	271000000	162173500	0.563102	-0.828531	0.302286	-0.519583	0.519583
Q9GZQ4	Neuromedin-U receptor 2	NMUR2_K245	245			0.655839	1	TVISVLYYLMALRLKKDKSLEADEGNANIQR	K(0.656)DK(0.344)SLEADEGNANIQR	K(2.8)DK(-2.8)SLEADEGNANIQR	1	621000000	113000000	367000000	76215000	45484000	60849500	0.165802	-2.59246	0.210752	-0.676229	0.676229
Q9GZQ4	Neuromedin-U receptor 2	NMUR2_K247	247			0.5	1	ISVLYYLMALRLKKDKSLEADEGNANIQRPC	K(0.5)DK(0.5)SLEADEGNANIQR	K(0)DK(0)SLEADEGNANIQR	3	621000000	113000000	367000000	1	1	1	2.7248e-09	-28.4512	0.192706	-0.715105	0.715105
YP_001654274.1	Inclusion membrane protein	InaC_K26	26	CTL0184	CT813	1	1	NSNSINTFTKDIEMAKQIQGSRKDPLAKTSW	DIEMAK(1)QIQGSR	DIEMAK(97.21)QIQGSR	6	1	1	1	1	126000000	6.3e+07	6.3e+07	25.9088	0.25	-0.60206	0.60206
YP_001654274.1	Inclusion membrane protein	InaC_K107	107	CTL0184	CT813	1	1;2	LCLQVEKSQWWQKEFKSWIEQKSQFRIVMAD	SQWWQK(1)EFK(1)SWIEQK	SQWWQK(186.95)EFK(127.57)SWIEQK(-127.57)	9	1	1	1	138000000	145000000	141500000	141500000	27.0762	0.00787178	-2.10393	2.10393
YP_001654274.1	Inclusion membrane protein	InaC_K149	149	CTL0184	CT813	1	1	VEFLSKGWSDAAAVHKEDVTKYEQVVEKYGE	GWSDAAAVHK(1)EDVTK	GWSDAAAVHK(79.91)EDVTK(-79.91)	10	1	1	1	29640000	30655000	30147500	30147500	24.8455	0.00535789	-2.27101	2.27101
YP_001654274.1	Inclusion membrane protein	InaC_K154	154	CTL0184	CT813	0.745863	1	KGWSDAAAVHKEDVTKYEQVVEKYGEKIMKL	GWSDAAAVHK(0.254)EDVTK(0.746)	GWSDAAAVHK(-4.68)EDVTK(4.68)	15	1	1	1	144000000	1	7.2e+07	7.2e+07	26.1015	0.25	-0.60206	0.60206
YP_001654274.1	Inclusion membrane protein	InaC_K129	129	CTL0184	CT813	1	1	SQFRIVMADMLEANQKLQSEVEFLSKGWSDA	IVMADMLEANQK(1)LQSEVEFLSK	IVMADMLEANQK(88.22)LQSEVEFLSK(-88.22)	12	1	1	1	228000000	269000000	248500000	248500000	27.8887	0.0261996	-1.5817	1.5817
YP_001654274.1	Inclusion membrane protein	InaC_K104	104	CTL0184	CT813	1	2	VSALCLQVEKSQWWQKEFKSWIEQKSQFRIV	SQWWQK(1)EFK(1)SWIEQK	SQWWQK(186.95)EFK(127.57)SWIEQK(-127.57)	6	1	1	1	138000000	145000000	141500000	141500000	27.0762	0.00787178	-2.10393	2.10393
YP_001654305.1	SSU ribosomal protein S15P	RpsO_K05	5	CTL0215	CT843	1		___________MSLDKGTKEEITKKFQLHEK	MSLDK(1)GTK(1)	MSLDK(50.97)GTK(50.97)	5	1	278000000	1.39e+08	1	1	1	7.19424e-09	-27.0505	0.25	-0.60206	0.60206
YP_001654305.1	SSU ribosomal protein S15P	RpsO_K08	8	CTL0215	CT843	1		________MSLDKGTKEEITKKFQLHEKDTG	MSLDK(1)GTK(1)	MSLDK(50.97)GTK(50.97)	8	1	278000000	1.39e+08	1	1	1	7.19424e-09	-27.0505	0.25	-0.60206	0.60206
YP_001654462.1	Biotin carboxyl carrier protein of acetyl-CoA carboxylase	AccB_K04	4	CTL0378	CT123	1	2	____________MDLKQIEKLMIAMGRNKMK	DLK(1)QIEK(1)LMIAMGR	DLK(41.8)QIEK(41.8)LMIAMGR	3	1	1	1	58365000	1	2.91825e+07	2.91825e+07	24.7986	0.25	-0.60206	0.60206
YP_001654462.1	Biotin carboxyl carrier protein of acetyl-CoA carboxylase	AccB_K08	8	CTL0378	CT123	1	2	________MDLKQIEKLMIAMGRNKMKRIVI	DLK(1)QIEK(1)LMIAMGR	DLK(41.8)QIEK(41.8)LMIAMGR	7	1	1	1	58365000	1	2.91825e+07	2.91825e+07	24.7986	0.25	-0.60206	0.60206
YP_001654552.1	Candidate inclusion membrane protein	IPAM_K132	132	CTL0476	CT223	1	1;2	QLEQQLAKALGELDTKCASLLERRDLRENLK	EEISQLEQQLAK(1)ALGELDTK(1)CASLLER	EEISQLEQQLAK(209.16)ALGELDTK(209.16)CASLLER	20	1	1	1	73449000	119000000	96224500	96224500	26.5199	0.0739797	-1.13089	1.13089
YP_001654552.1	Candidate inclusion membrane protein	IPAM_K124	124	CTL0476	CT223	1	1;2	LQQKEEISQLEQQLAKALGELDTKCASLLER	EEISQLEQQLAK(1)ALGELDTK(1)CASLLER	EEISQLEQQLAK(209.16)ALGELDTK(209.16)CASLLER	12	1	1	1	955000000	1460000000	1207500000	1207500000	30.1694	0.0656162	-1.18299	1.18299
YP_001654552.1	Candidate inclusion membrane protein	IPAM_K147	147	CTL0476	CT223	1	1	KCASLLERRDLRENLKAWQAYCLNLEEDVRD	ENLK(1)AWQAYCLNLEEDVRDLLK	ENLK(191.9)AWQAYCLNLEEDVRDLLK(-191.9)	4	1	1	1	17301000	50644000	33972500	33972500	25.0179	0.145216	-0.837987	0.837987
YP_001654552.1	Candidate inclusion membrane protein	IPAM_K112	112	CTL0476	CT223	1	1;2	RSKRIEAREQLLLQQKEEISQLEQQLAKALG	EQLLLQQK(1)EEISQLEQQLAK(1)ALGELDTK	EQLLLQQK(191.1)EEISQLEQQLAK(45.59)ALGELDTK(-45.59)	8	1	1	1	964000000	892000000	928000000	928000000	29.7895	0.012342	-1.90861	1.90861
YP_001654552.1	Candidate inclusion membrane protein	IPAM_K166	166	CTL0476	CT223	1	1	AYCLNLEEDVRDLLKKLEGYQERLKVLPAKE	K(1)LEGYQER	K(151.44)LEGYQER	1	1	1	1	1	10503000	5.2515e+06	5.2515e+06	22.3243	0.25	-0.60206	0.60206
YP_001654552.1	Candidate inclusion membrane protein	IPAM_K188	188	CTL0476	CT223	1	1	RLKVLPAKEKQIEELKAMLEHYSRICYERGD	QIEELK(1)AMLEHYSR	QIEELK(63.89)AMLEHYSR	6	1	1	1	21623000	18121000	19872000	19872000	24.2442	0.0279753	-1.55323	1.55323
YP_001654552.1	Candidate inclusion membrane protein	IPAM_K28	28	CTL0476	CT223	0.881145	1	EANNGINDLSPAPEAKKTGFGLCYKISAVAA	VEANNGINDLSPAPEAK(0.881)K(0.119)	VEANNGINDLSPAPEAK(8.7)K(-8.7)	17	1	1	1	50767000	37560000	44163500	44163500	25.3964	0.0472449	-1.32564	1.32564
YP_001654552.1	Candidate inclusion membrane protein	IPAM_K29	29	CTL0476	CT223	0.561753	1	ANNGINDLSPAPEAKKTGFGLCYKISAVAAL	VEANNGINDLSPAPEAK(0.438)K(0.562)	VEANNGINDLSPAPEAK(-1.08)K(1.08)	18	1	1	1	193000000	185000000	189000000	189000000	27.4938	0.00673571	-2.17162	2.17162
YP_001654557.1	Candidate inclusion membrane protein	CTL0480_K126	126	CTL0480	CT228	1	1;2	LSEEKDALASVSFINKMFLRGLTDDLQALEA	NLSEEK(1)DALASVSFINK(1)MFLR	NLSEEK(116.21)DALASVSFINK(116.21)MFLR	17	1	1	1	52588000	126000000	89294000	89294000	26.4121	0.124145	-0.906072	0.906072
YP_001654557.1	Candidate inclusion membrane protein	CTL0480_K142	142	CTL0480	CT228	1	1	MFLRGLTDDLQALEAKVMEFEIDCLDRLEKN	GLTDDLQALEAK(1)VMEFEIDCLDR	GLTDDLQALEAK(76.35)VMEFEIDCLDR	12	1	1	1	22737000	25142000	23939500	23939500	24.5129	0.0159755	-1.79654	1.79654
YP_001654557.1	Candidate inclusion membrane protein	CTL0480_K156	156	CTL0480	CT228	1	1	AKVMEFEIDCLDRLEKNEQALLSDVRLVLSS	VMEFEIDCLDRLEK(1)NEQALLSDVR	VMEFEIDCLDRLEK(100.19)NEQALLSDVR	14	1	1	1	23902000	59281000	41591500	41591500	25.3098	0.128004	-0.892775	0.892775
YP_001654557.1	Candidate inclusion membrane protein	CTL0480_K115	115	CTL0480	CT228	1	2	KNVLAEQRLRNLSEEKDALASVSFINKMFLR	NLSEEK(1)DALASVSFINK(1)MFLR	NLSEEK(116.21)DALASVSFINK(116.21)MFLR	6	1	1	1	13148000	13040000	13094000	13094000	23.6424	0.00131271	-2.88183	2.88183
YP_001654557.1	Candidate inclusion membrane protein	CTL0480_K100	100	CTL0480	CT228	1	1	ISRLMYRSSYASLEAKNVLAEQRLRNLSEEK	SSYASLEAK(1)NVLAEQRLR	SSYASLEAK(89.87)NVLAEQRLR	9	1	1	1	29422000	98220000	63821000	63821000	25.9275	0.157357	-0.803113	0.803113
YP_001654558.1	Inclusion membrane protein	CpoS_K136	136	CTL0481	CT229	1	1	SEVYRANLEARRAVSKYCQELEEKILDLCKR	AVSK(1)YCQELEEK	AVSK(126.86)YCQELEEK(-126.86)	4	1	1	1	39223000	1	1.96115e+07	1.96115e+07	24.2252	0.25	-0.60206	0.60206
YP_001654558.1	Inclusion membrane protein	CpoS_K118	118	CTL0481	CT229	1	1	LEVVSMQIEELEEEYKALSEVYRANLEARRA	QLEVVSMQIEELEEEYK(1)ALSEVYR	QLEVVSMQIEELEEEYK(204.96)ALSEVYR	17	1	1	1	104000000	143000000	123500000	123500000	26.8799	0.0498479	-1.30235	1.30235
YP_001654893.1	Conserved hypothetical protein	CTL0823_K14	14	CTL0823	CT560	0.5		__MTANTFGILNILMKQAKADDLAQFLPEHL	TANTFGILNILMK(0.5)QAK(0.5)ADDLAQFLPEHLLLDSPHHQDIPLQSLSFNMR	TANTFGILNILMK(0)QAK(0)ADDLAQFLPEHLLLDSPHHQDIPLQSLSFNMR	13	84058000	0	42029000	1	1	1	2.37931e-08	-25.3249	0.25	-0.60206	0.60206
YP_001654893.1	Conserved hypothetical protein	CTL0823_K17	17	CTL0823	CT560	0.5		TANTFGILNILMKQAKADDLAQFLPEHLLLD	TANTFGILNILMK(0.5)QAK(0.5)ADDLAQFLPEHLLLDSPHHQDIPLQSLSFNMR	TANTFGILNILMK(0)QAK(0)ADDLAQFLPEHLLLDSPHHQDIPLQSLSFNMR	16	84058000	0	42029000	1	1	1	2.37931e-08	-25.3249	0.25	-0.60206	0.60206

## Sheet: L2 vs cdu1 volcano plot
Ubiquitinated peptide data for generating Figure 1C volcano plot
Accesion	Protein names	Gene names	Positions within proteins			Fold change	Log2 Fold change	t test p	Log10p	-Log10p
Q71UA6	Amino acid transporter;Neutral amino acid transporter B(0)	SLC1A5_K502	502			12369000	23.5602	0.0210714	-1.67631	1.67631
Q5RKT7	Ubiquitin-60S ribosomal protein L40;Ubiquitin;60S ribosomal protein L40;Polyubiquitin-B;Ubiquitin;Polyubiquitin-C;Ubiquitin;Ubiquitin-40S ribosomal protein S27a;Ubiquitin;40S ribosomal protein S27a	UBB_K06	6			0.364782	-1.4549	0.312706	-0.504863	0.504863
Q5RKT7	Ubiquitin-60S ribosomal protein L40;Ubiquitin;60S ribosomal protein L40;Polyubiquitin-B;Ubiquitin;Polyubiquitin-C;Ubiquitin;Ubiquitin-40S ribosomal protein S27a;Ubiquitin;40S ribosomal protein S27a	UBB_K11	11			1.34014	0.422379	0.22239	-0.652884	0.652884
Q5RKT7	Ubiquitin-60S ribosomal protein L40;Ubiquitin;60S ribosomal protein L40;Polyubiquitin-B;Ubiquitin;Polyubiquitin-C;Ubiquitin;Ubiquitin-40S ribosomal protein S27a;Ubiquitin;40S ribosomal protein S27a	UBB_K63	63			1.84026	0.879912	0.00828745	-2.08158	2.08158
Q5RKT7	Ubiquitin-60S ribosomal protein L40;Ubiquitin;60S ribosomal protein L40;Polyubiquitin-B;Ubiquitin;Polyubiquitin-C;Ubiquitin;Ubiquitin-40S ribosomal protein S27a;Ubiquitin;40S ribosomal protein S27a	UBB_K48	48			1.05434	0.0763433	0.363996	-0.438903	0.438903
P63261	Actin, aortic smooth muscle;Actin, gamma-enteric smooth muscle;Actin, cytoplasmic 1;Actin, cytoplasmic 1, N-terminally processed;Actin, cytoplasmic 2;Actin, cytoplasmic 2, N-terminally processed;Actin, alpha cardiac muscle 1;Actin, alpha skeletal muscle;Beta-actin-like protein 2	ACTG1_K191	191			0.708307	-0.497552	0.126361	-0.898387	0.898387
Q96J02-2	E3 ubiquitin-protein ligase Itchy homolog	ITCH_K391	391			1.3553	0.43861	0.323128	-0.490625	0.490625
Q1MSJ5-2	Centrosome and spindle pole-associated protein 1	CSPP1_K469	469			4.1722e+06	21.9924	0.25	-0.60206	0.60206
Q1MSJ5-2	Centrosome and spindle pole-associated protein 1	CSPP1_K470	470			4.1722e+06	21.9924	0.25	-0.60206	0.60206
Q1MSJ5-2	Centrosome and spindle pole-associated protein 1	CSPP1_K471	471			4.1722e+06	21.9924	0.25	-0.60206	0.60206
Q9NXX9	Small G protein signaling modulator 3	FLJ00006_K77	77			46995500	25.486	0.0624512	-1.20446	1.20446
Q9NXX9	Small G protein signaling modulator 3	FLJ00006_K78	78			46995500	25.486	0.0624512	-1.20446	1.20446
A0A024QZF0	Proline-rich protein 14	MGC3121_K273	273			14416500	23.7812	0.000253915	-3.59531	3.59531
A0A024QZF0	Proline-rich protein 14	MGC3121_K283	283			14416500	23.7812	0.000253915	-3.59531	3.59531
B2RAU8	Nucleolar and coiled-body phosphoprotein 1	NOLC1_K561	561			9214500	23.1355	0.0649758	-1.18725	1.18725
B4E2S2	Poly [ADP-ribose] polymerase 4	PARP4_K305	305			132028500	26.9763	0.153236	-0.814639	0.814639
B4E2S2	Poly [ADP-ribose] polymerase 4	PARP4_K309	309			132028500	26.9763	0.153236	-0.814639	0.814639
B4E2S2	Poly [ADP-ribose] polymerase 4	PARP4_K319	319			132028500	26.9763	0.153236	-0.814639	0.814639
B4DLY1	Semaphorin-3E	SEMA3E_K634	634			20450850	24.2857	0.169833	-0.769977	0.769977
Q6B0B8	Tigger transposable element-derived protein 3	TIGD3_K06	6			1440000000	30.4234	0.0841893	-1.07474	1.07474
Q6B0B8	Tigger transposable element-derived protein 3	TIGD3_K07	7			1440000000	30.4234	0.0841893	-1.07474	1.07474
Q6B0B8	Tigger transposable element-derived protein 3	TIGD3_K08	8			1440000000	30.4234	0.0841893	-1.07474	1.07474
Q5RKT7	Ubiquitin-60S ribosomal protein L40;Ubiquitin;60S ribosomal protein L40;Polyubiquitin-B;Ubiquitin;Polyubiquitin-C;Ubiquitin;Ubiquitin-40S ribosomal protein S27a;Ubiquitin;40S ribosomal protein S27a	UBB_K27	27			37437500	25.158	0.0200096	-1.69876	1.69876
B3KN64	Helicase ARIP4	RAD54L2_K450	450			6.91826e-08	-23.785	0.0441216	-1.35535	1.35535
B3KN64	Helicase ARIP4	RAD54L2_K452	452			6.91826e-08	-23.785	0.0441216	-1.35535	1.35535
A0A024R6D4	Enhancer of rudimentary homolog	ERH_K12	12			1.23309	0.302274	0.250654	-0.600926	0.600926
A0A024QZQ6	DNA damage-inducible transcript 4 protein	DDIT4_K129	129			4.39744e-08	-24.4388	0.00903295	-2.04417	2.04417
Q96PS2		GAFA3_K2	2			2.07887e-08	-25.5196	0.133732	-0.873766	0.873766
Q5RKT7	Ubiquitin-60S ribosomal protein L40;Ubiquitin;60S ribosomal protein L40;Polyubiquitin-B;Ubiquitin;Polyubiquitin-C;Ubiquitin;Ubiquitin-40S ribosomal protein S27a;Ubiquitin;40S ribosomal protein S27a	UBB_K29	29			2.1501e-08	-25.471	0.114575	-0.940911	0.940911
P51160	Cone cGMP-specific 3',5'-cyclic phosphodiesterase subunit alpha'	PDE6C_K461	461			3.57168e-08	-24.7388	0.0136799	-1.86392	1.86392
I3L2N8	Zinc finger CCCH domain-containing protein 7A	ZC3H7A_K181	181			3.43938e-08	-24.7933	0.00783711	-2.10584	2.10584
I3L2N8	Zinc finger CCCH domain-containing protein 7A	ZC3H7A_K186	186			3.43938e-08	-24.7933	0.00783711	-2.10584	2.10584
Q96T67		Q96T67_K08	8			2.07239	1.05129	0.0711128	-1.14805	1.14805
A0A2P9AB76		A0A2P9AB76_K244	244			9.56366e-09	-26.6398	0.0759614	-1.11941	1.11941
J3KTC5	Spindle and kinetochore-associated protein 2	SKA2_K55	55			1.2967e-08	-26.2006	0.0128626	-1.89067	1.89067
Q5T045		CRIP3_K08	8			0.600883	-0.734845	0.345713	-0.461285	0.461285
Q9P0Y9		Q9P0Y9_K12	12			0.563102	-0.828531	0.302286	-0.519583	0.519583
Q9GZQ4	Neuromedin-U receptor 2	NMUR2_K245	245			0.165802	-2.59246	0.210752	-0.676229	0.676229
Q9GZQ4	Neuromedin-U receptor 2	NMUR2_K247	247			2.7248e-09	-28.4512	0.192706	-0.715105	0.715105
YP_001654274.1	Inclusion membrane protein	InaC_K26	26	CTL0184	CT813	6.3e+07	25.9088	0.25	-0.60206	0.60206
YP_001654274.1	Inclusion membrane protein	InaC_K107	107	CTL0184	CT813	141500000	27.0762	0.00787178	-2.10393	2.10393
YP_001654274.1	Inclusion membrane protein	InaC_K149	149	CTL0184	CT813	30147500	24.8455	0.00535789	-2.27101	2.27101
YP_001654274.1	Inclusion membrane protein	InaC_K154	154	CTL0184	CT813	7.2e+07	26.1015	0.25	-0.60206	0.60206
YP_001654274.1	Inclusion membrane protein	InaC_K129	129	CTL0184	CT813	248500000	27.8887	0.0261996	-1.5817	1.5817
YP_001654274.1	Inclusion membrane protein	InaC_K104	104	CTL0184	CT813	141500000	27.0762	0.00787178	-2.10393	2.10393
YP_001654305.1	SSU ribosomal protein S15P	RpsO_K05	5	CTL0215	CT843	7.19424e-09	-27.0505	0.25	-0.60206	0.60206
YP_001654305.1	SSU ribosomal protein S15P	RpsO_K08	8	CTL0215	CT843	7.19424e-09	-27.0505	0.25	-0.60206	0.60206
YP_001654462.1	Biotin carboxyl carrier protein of acetyl-CoA carboxylase	AccB_K04	4	CTL0378	CT123	2.91825e+07	24.7986	0.25	-0.60206	0.60206
YP_001654462.1	Biotin carboxyl carrier protein of acetyl-CoA carboxylase	AccB_K08	8	CTL0378	CT123	2.91825e+07	24.7986	0.25	-0.60206	0.60206
YP_001654552.1	Candidate inclusion membrane protein	IPAM_K132	132	CTL0476	CT223	96224500	26.5199	0.0739797	-1.13089	1.13089
YP_001654552.1	Candidate inclusion membrane protein	IPAM_K124	124	CTL0476	CT223	1207500000	30.1694	0.0656162	-1.18299	1.18299
YP_001654552.1	Candidate inclusion membrane protein	IPAM_K147	147	CTL0476	CT223	33972500	25.0179	0.145216	-0.837987	0.837987
YP_001654552.1	Candidate inclusion membrane protein	IPAM_K112	112	CTL0476	CT223	928000000	29.7895	0.012342	-1.90861	1.90861
YP_001654552.1	Candidate inclusion membrane protein	IPAM_K166	166	CTL0476	CT223	5.2515e+06	22.3243	0.25	-0.60206	0.60206
YP_001654552.1	Candidate inclusion membrane protein	IPAM_K188	188	CTL0476	CT223	19872000	24.2442	0.0279753	-1.55323	1.55323
YP_001654552.1	Candidate inclusion membrane protein	IPAM_K28	28	CTL0476	CT223	44163500	25.3964	0.0472449	-1.32564	1.32564
YP_001654552.1	Candidate inclusion membrane protein	IPAM_K29	29	CTL0476	CT223	189000000	27.4938	0.00673571	-2.17162	2.17162
YP_001654557.1	Candidate inclusion membrane protein	CTL0480_K126	126	CTL0480	CT228	89294000	26.4121	0.124145	-0.906072	0.906072
YP_001654557.1	Candidate inclusion membrane protein	CTL0480_K142	142	CTL0480	CT228	23939500	24.5129	0.0159755	-1.79654	1.79654
YP_001654557.1	Candidate inclusion membrane protein	CTL0480_K156	156	CTL0480	CT228	41591500	25.3098	0.128004	-0.892775	0.892775
YP_001654557.1	Candidate inclusion membrane protein	CTL0480_K115	115	CTL0480	CT228	13094000	23.6424	0.00131271	-2.88183	2.88183
YP_001654557.1	Candidate inclusion membrane protein	CTL0480_K100	100	CTL0480	CT228	63821000	25.9275	0.157357	-0.803113	0.803113
YP_001654558.1	Inclusion membrane protein	CpoS_K136	136	CTL0481	CT229	1.96115e+07	24.2252	0.25	-0.60206	0.60206
YP_001654558.1	Inclusion membrane protein	CpoS_K118	118	CTL0481	CT229	123500000	26.8799	0.0498479	-1.30235	1.30235
YP_001654893.1	Conserved hypothetical protein	CTL0823_K14	14	CTL0823	CT560	2.37931e-08	-25.3249	0.25	-0.60206	0.60206
YP_001654893.1	Conserved hypothetical protein	CTL0823_K17	17	CTL0823	CT560	2.37931e-08	-25.3249	0.25	-0.60206	0.60206
