# Supplementary material for: The acetylase activity of Cdu1 regulates bacterial exit from infected cells by protecting Chlamydia effectors from degradation
Source: eLife. 2024 Feb 15;12:RP87386. doi: 10.7554/eLife.87386 (PMC10942603; doi:10.7554/eLife.87386)
Supplement: Figure 1—figure supplement 2—source data 1. [file elife-87386-fig1-figsupp2-data1.zip]

Archive with 9 entries (8 files):
- 02_Figure 1-figure supplement 2-source data 1/
- 02_Figure 1-figure supplement 2-source data 1/.DS_Store
- __MACOSX/02_Figure 1-figure supplement 2-source data 1/._.DS_Store
- 02_Figure 1-figure supplement 2-source data 1/alpha Tubulin wb-original.png
- __MACOSX/02_Figure 1-figure supplement 2-source data 1/._alpha Tubulin wb-original.png
- 02_Figure 1-figure supplement 2-source data 1/Cdu1 WB signal-original.png
- __MACOSX/02_Figure 1-figure supplement 2-source data 1/._Cdu1 WB signal-original.png
- 02_Figure 1-figure supplement 2-source data 1/RpoB WB signal-original.png
- __MACOSX/02_Figure 1-figure supplement 2-source data 1/._RpoB WB signal-original.png
