# Supplementary material for: The acetylase activity of Cdu1 regulates bacterial exit from infected cells by protecting Chlamydia effectors from degradation
Source: eLife. 2024 Feb 15;12:RP87386. doi: 10.7554/eLife.87386 (PMC10942603; doi:10.7554/eLife.87386)
Supplement: Figure 1—figure supplement 2—source data 2. [file elife-87386-fig1-figsupp2-data2.zip]

Archive with 9 entries (8 files):
- 03_Figure 1-figure supplement 2-source data 2/
- 03_Figure 1-figure supplement 2-source data 2/.DS_Store
- __MACOSX/03_Figure 1-figure supplement 2-source data 2/._.DS_Store
- 03_Figure 1-figure supplement 2-source data 2/alpha Tubulin wb-original annotated.png
- __MACOSX/03_Figure 1-figure supplement 2-source data 2/._alpha Tubulin wb-original annotated.png
- 03_Figure 1-figure supplement 2-source data 2/RpoB WB signal-original annotated.png
- __MACOSX/03_Figure 1-figure supplement 2-source data 2/._RpoB WB signal-original annotated.png
- 03_Figure 1-figure supplement 2-source data 2/Cdu1 WB signal-original annotated.png
- __MACOSX/03_Figure 1-figure supplement 2-source data 2/._Cdu1 WB signal-original annotated.png
