# Supplementary material for: The acetylase activity of Cdu1 regulates bacterial exit from infected cells by protecting Chlamydia effectors from degradation
Source: eLife. 2024 Feb 15;12:RP87386. doi: 10.7554/eLife.87386 (PMC10942603; doi:10.7554/eLife.87386)
Supplement: Figure 1—figure supplement 4—source data 1. [file elife-87386-fig1-figsupp4-data1.zip]

Archive with 3 entries (2 files):
- 05_Figure 1-figure supplement 4-source data 1/
- 05_Figure 1-figure supplement 4-source data 1/Heatmap summary table_Hs proteins enriched Mock infected cells.xlsx
- __MACOSX/05_Figure 1-figure supplement 4-source data 1/._Heatmap summary table_Hs proteins enriched Mock infected cells.xlsx
