# Supplementary material for: The acetylase activity of Cdu1 regulates bacterial exit from infected cells by protecting Chlamydia effectors from degradation
Source: eLife. 2024 Feb 15;12:RP87386. doi: 10.7554/eLife.87386 (PMC10942603; doi:10.7554/eLife.87386)
Supplement: Figure 1—figure supplement 4—source data 2. [file elife-87386-fig1-figsupp4-data2.zip]

Archive with 3 entries (2 files):
- 06_Figure 1-figure supllement 4-source data 2/
- 06_Figure 1-figure supllement 4-source data 2/Heatmap summary table_enriched infection with cdu1 GII only.xlsx
- __MACOSX/06_Figure 1-figure supllement 4-source data 2/._Heatmap summary table_enriched infection with cdu1 GII only.xlsx
