# Supplementary material for: The acetylase activity of Cdu1 regulates bacterial exit from infected cells by protecting Chlamydia effectors from degradation
Source: eLife. 2024 Feb 15;12:RP87386. doi: 10.7554/eLife.87386 (PMC10942603; doi:10.7554/eLife.87386)
Supplement: Figure 2—source data 1. [file elife-87386-fig2-data1.zip]

Archive with 7 entries (6 files):
- 07_Figure 2-source data 1/
- 07_Figure 2-source data 1/Line Scan Profile values Cdu1_CTL0480-Flag.xlsx
- __MACOSX/07_Figure 2-source data 1/._Line Scan Profile values Cdu1_CTL0480-Flag.xlsx
- 07_Figure 2-source data 1/Line Scan Profile values Cdu1_InaC.xlsx
- __MACOSX/07_Figure 2-source data 1/._Line Scan Profile values Cdu1_InaC.xlsx
- 07_Figure 2-source data 1/Line Scan Profile values Cdu1_IpaM.xlsx
- __MACOSX/07_Figure 2-source data 1/._Line Scan Profile values Cdu1_IpaM.xlsx
