# Supplementary material for: The acetylase activity of Cdu1 regulates bacterial exit from infected cells by protecting Chlamydia effectors from degradation
Source: eLife. 2024 Feb 15;12:RP87386. doi: 10.7554/eLife.87386 (PMC10942603; doi:10.7554/eLife.87386)
Supplement: Figure 2—source data 1. [file elife-87386-fig2-data1.zip › 07_Figure 2-source data 1/Line Scan Profile values Cdu1_CTL0480-Flag.xlsx]

## Sheet: Cdu1 channel plot data
X	Y
0	380.8
0.0196	389.76
0.0392	394.24
0.0588	398.72
0.0784	407.68
0.0981	407.68
0.1177	412.16
0.1373	412.16
0.1569	412.16
0.1765	439.04
0.1961	465.92
0.2157	465.92
0.2353	470.4
0.2549	501.76
0.2745	533.12
0.2942	546.56
0.3138	555.52
0.3334	600.32
0.353	654.08
0.3726	676.48
0.3922	694.4
0.4118	757.12
0.4314	819.84
0.451	842.24
0.4707	864.64
0.4903	887.04
0.5099	913.92
0.5295	967.774
0.5491	1016.06
0.5687	1064.63
0.5883	1121.34
0.6079	1188.54
0.6275	1255.74
0.6471	1322.05
0.6668	1327.78
0.6864	1396.15
0.706	1455.82
0.7256	1497.57
0.7452	1509.04
0.7648	1514.24
0.7844	1496.32
0.804	1500.8
0.8236	1478.4
0.8432	1433.6
0.8629	1379.84
0.8825	1341.28
0.9021	1306.89
0.9217	1272.41
0.9413	1234.06
0.9609	1212.38
0.9805	1202.97
1.0001	1192.04
1.0197	1187.56
1.0394	1160.32
1.059	1111.04
1.0786	1128.96
1.0982	1142.4
1.1178	1121.54
1.1374	1098.5
1.157	1083.62
1.1766	1098.59
1.1962	1079.86
1.2158	1038.46
1.2355	1029.68
1.2551	1026.28
1.2747	985.6
1.2943	940.8
1.3139	931.84
1.3335	909.44
1.3531	882.56
1.3727	851.2
1.3923	801.92
1.412	748.16
1.4316	721.28
1.4512	694.4
1.4708	640.64
1.4904	591.36
1.51	582.4
1.5296	582.4
1.5492	542.08
1.5688	515.2
1.5884	533.12
1.6081	564.48
1.6277	600.32
1.6473	645.12
1.6669	631.68
1.6865	618.24
1.7061	663.04
1.7257	707.84
1.7453	752.64
1.7649	788.48
1.7845	787.167
1.8042	776.129
1.8238	758.106
1.8434	761.6
1.863	761.6
1.8826	761.6
1.9022	763.571
1.9218	774.502
1.9414	738.483
1.961	666.176
1.9807	653.005
2.0003	678.81
2.0199	713.933
2.0395	758.016
2.0591	806.938
2.0787	860.339
2.0983	909.978
2.1179	955.136
2.1375	924.968
2.1571	889.455
2.1768	858.368
2.1964	874.944
2.216	882.56
2.2356	881.216
2.2552	861.741
2.2748	807.825
2.2944	760.377
2.314	734.72
2.3336	738.752
2.3533	751.744
2.3729	771.68
2.3925	800.37
2.4121	838.902
2.4317	897.456
2.4513	935.648
2.4709	951.149
2.4905	1036.81
2.5101	1117.58
2.5297	1175.88
2.5494	1216.06
2.569	1246.34
2.5886	1292.03
2.6082	1282.18
2.6278	1213.18
2.6474	1143.95
2.667	1084.4
2.6866	1017.87
2.7062	950.378
2.7258	884.93
2.7455	819.974
2.7651	824.32
2.7847	806.803
2.8043	732.704
2.8239	692.429
2.8435	713.216
2.8631	675.45
2.8827	634.502
2.9023	676.48
2.922	730.24
2.9416	703.36
2.9612	672
2.9808	748.16
3.0004	833.28
3.02	927.36
3.0396	1030.4
3.0592	994.56
3.0788	940.8
3.0984	1043.84
3.1181	1146.88
3.1377	1240.96
3.1573	1321.6
3.1769	1236.48
3.1965	1142.4
3.2161	1200.64
3.2357	1236.48
3.2553	1128.96
3.2749	1016.96
3.2946	1030.4
3.3142	1025.92
3.3338	1003.52
3.3534	967.68
3.373	873.6
3.3926	788.48
3.4122	761.6
3.4318	734.72
3.4514	707.84
3.471	689.92
3.4907	663.04
3.5103	640.64
3.5299	658.56
3.5495	680.96
3.5691	707.84
3.5887	743.68
3.6083	761.6
3.6279	766.08
3.6475	815.36
3.6672	869.12
3.6868	927.36
3.7064	985.6
3.726	990.08
3.7456	976.64
3.7652	1048.32
3.7848	1120
3.8044	1191.68
3.824	1254.4
3.8436	1303.68
3.8633	1335.04
3.8829	1344
3.9025	1330.56
3.9221	1335.04
3.9417	1321.6
3.9613	1294.72
3.9809	1245.44
4.0005	1178.24
4.0201	1102.08
4.0397	1093.12
4.0594	1070.72
4.079	999.04
4.0986	927.36
4.1182	909.44
4.1378	882.56
4.1574	828.8
4.177	779.52
4.1966	739.2
4.2162	707.84
4.2359	712.32
4.2555	716.8
4.2751	712.32
4.2947	712.32
4.3143	742.143
4.3339	782.781
4.3535	837.133
4.3731	895.373
4.3927	957.466
4.4123	978.79
4.432	1018.39
4.4516	1060.83
4.4712	1092.82
4.4908	1089.54
4.5104	1076.54
4.53	1110.68
4.5496	1133.22
4.5692	1120
4.5888	1097.6
4.6085	1120
4.6281	1133.44
4.6477	1120
4.6673	1088.64
4.6869	1102.08
4.7065	1097.6
4.7261	1066.24
4.7457	1021.44
4.7653	1003.52
4.7849	967.68
4.8046	922.88
4.8242	869.12
4.8438	806.4
4.8634	748.16
4.883	730.24
4.9026	712.32
4.9222	667.52
4.9418	631.68
4.9614	636.16
4.981	649.6
5.0007	636.16
5.0203	627.2
5.0399	667.52
5.0595	712.32
5.0791	725.76
5.0987	739.2
5.1183	794.367
5.1379	854.009
5.1575	907.917
5.1772	920.371
5.1968	936.405
5.2164	971.578
5.236	988.673
5.2556	973.19
5.2752	925.747
5.2948	920.192
5.3144	930.765
5.334	865.312
5.3536	798.112
5.3733	749.455
5.3929	709.094
5.4125	669.67
5.4321	616.851
5.4517	597.05
5.4713	628.41
5.4909	611.789
5.5105	580.429
5.5301	627.2
5.5498	672
5.5694	649.6
5.589	622.72
5.6086	676.48
5.6282	730.24
5.6478	703.36
5.6674	672
5.687	640.64
5.7066	604.8
5.7262	626.976
5.7459	647.293
5.7655	657.126
5.7851	630.246
5.8047	614.602
5.8243	633.611
5.8439	647.132
5.8635	658.358
5.8831	667.972
5.9027	680.646
5.9224	692.191
5.942	706.061
5.9616	721.894
5.9812	695.654
6.0008	652.288
6.0204	720.518
6.04	805.549
6.0596	761.6
6.0792	712.32
6.0988	810.88
6.1185	918.4
6.1381	869.12
6.1577	810.88
6.1773	752.64
6.1969	694.4
6.2165	801.92
6.2361	913.92
6.2557	851.2
6.2753	788.48
6.2949	900.48
6.3146	1012.48
6.3342	1124.48
6.3538	1223.04
6.3734	1169.28
6.393	1115.52
6.4126	1209.6
6.4322	1290.24
6.4518	1245.44
6.4714	1187.2
6.4911	1258.88
6.5107	1299.2
6.5303	1249.92
6.5499	1187.2
6.5695	1227.52
6.5891	1240.96
6.6087	1182.72
6.6283	1115.52
6.6479	1133.44
6.6675	1133.44
6.6872	1075.2
6.7068	1008
6.7264	1012.48
6.746	1003.52
6.7656	949.76
6.7852	896
6.8048	887.04
6.8244	869.12
6.844	837.76
6.8637	797.44
6.8833	779.52
6.9029	761.6
6.9225	739.2
6.9421	707.84
6.9617	680.96
6.9813	649.6
7.0009	640.098
7.0205	632.451
7.0401	622.272
7.0598	600.858
7.0794	584.909
7.099	577.92
7.1186	583.475
7.1382	589.658
7.1578	599.603
7.1774	620.928
7.197	627.2
7.2166	631.68
7.2362	663.04
7.2559	698.88
7.2755	698.88
7.2951	694.4
7.3147	725.76
7.3343	743.68
7.3539	739.585
7.3735	732.547
7.3931	726.746
7.4127	732.211
7.4324	744.128
7.452	767.514
7.4716	794.394
7.4912	822.259
7.5108	852.634
7.5304	878.528
7.55	898.957
7.5696	909.44
7.5892	931.661
7.6088	961.946
7.6285	972.16
7.6481	963.917
7.6677	970.135
7.6873	981.21
7.7069	991.872
7.7265	973.28
7.7461	956.319
7.7657	972.097
7.7853	984.386
7.805	982.464
7.8246	951.552
7.8442	961.587
7.8638	986.272
7.8834	954.598
7.903	914.323
7.9226	891.027
7.9422	868.712
7.9618	841.792
7.9814	797.933
8.0011	782.477
8.0207	809.357
8.0403	803.354
8.0599	793.677
8.0795	855.68
8.0991	931.84
8.1187	954.24
8.1383	976.64
8.1579	1088.64
8.1775	1205.12
8.1972	1314.14
8.2168	1422.07
8.2364	1525.53
8.256	1590.31
8.2756	1646.76
8.2952	1678.75
8.3148	1701.32
8.3344	1681.79
8.354	1706.88
8.3737	1715.84
8.3933	1702.4
8.4129	1675.52
8.4325	1688.96
8.4521	1675.52
8.4717	1666.56
8.4913	1639.68
8.5109	1639.68
8.5305	1621.76
8.5501	1612.8
8.5698	1594.88
8.5894	1554.56
8.609	1505.28
8.6286	1477.15
8.6482	1446.85
8.6678	1403.4
8.6874	1322.32
8.707	1262.11
8.7266	1280.65
8.7463	1285.76
8.7659	1277.43
8.7855	1198.13
8.8051	1105.13
8.8247	1093.12
8.8443	1075.2
8.8639	999.04
8.8835	918.4
8.9031	913.92
8.9227	900.48
8.9424	851.2
8.962	797.44
8.9816	797.44
9.0012	784
9.0208	748.16
9.0404	707.84
9.06	689.92
9.0796	663.04
9.0992	622.72
9.1189	573.44
9.1385	542.08
9.1581	506.24
9.1777	465.92
9.1973	421.12
9.2169	385.347
9.2365	361.473
9.2561	351.12
9.2757	363.624
9.2953	390.186
9.315	428.575
9.3346	479.857
9.3542	535.615
9.3738	572.41
9.3934	583.206
9.413	643.955
9.4326	698.522
9.4522	698.88
9.4718	685.44
9.4914	730.24
9.5111	761.6
9.5307	734.72
9.5503	698.88
9.5699	716.8
9.5895	730.24
9.6091	689.92
9.6287	645.12
9.6483	654.08
9.6679	658.56
9.6876	613.76
9.7072	568.96
9.7268	577.92
9.7464	577.92
9.766	537.6
9.7856	497.28
9.8052	497.28
9.8248	497.28
9.8444	456.96
9.864	416.64
9.8837	416.64
9.9033	416.64
9.9229	385.28
9.9425	358.4
9.9621	367.36
9.9817	376.32
10.0013	367.36
10.0209	362.88
10.0405	389.76
10.0602	416.64
10.0798	434.56
10.0994	456.96
10.119	506.24
10.1386	555.52
10.1582	595.84
10.1778	631.68
10.1974	694.4
10.217	752.64
10.2366	797.44
10.2563	833.28
10.2759	891.52
10.2955	940.8
10.3151	976.64
10.3347	1008
10.3543	1033.34
10.3739	1046.78
10.3935	1047.33
10.4131	1040.88
10.4327	1022.24
10.4524	990.237
10.472	944.46
10.4916	894.62
10.5112	844.906
10.5308	794.219
10.5504	743.68
10.57	695.744
10.5896	676.704
10.6092	680.736
10.6289	661.736
10.6485	647.83
10.6681	635.309
10.6877	603.949
10.7073	590.24
10.7269	615.104
10.7465	603.277
10.7661	576.397
10.7857	604.486
10.8053	635.846
10.825	613.76
10.8446	586.88
10.8642	627.2
10.8838	658.56
10.9034	631.68
10.923	604.8
10.9426	636.16
10.9622	663.04
10.9818	631.68
11.0015	600.32
11.0211	627.2
11.0407	645.12
11.0603	622.72
11.0799	604.8
11.0995	627.2
11.1191	645.12
11.1387	650.527
11.1583	660.415
11.1779	673.68
11.1976	686.184
11.2172	697.267
11.2368	711.33
11.2564	724.595
11.276	733.546
11.2956	739.2
11.3152	739.2
11.3348	747.354
11.3544	752.237
11.3741	757.12
11.3937	761.6
11.4133	761.6
11.4329	757.12
11.4525	766.08
11.4721	784
11.4917	775.04
11.5113	761.6
11.5309	784
11.5505	806.4
11.5702	808.64
11.5898	809.791
11.6094	813.837
11.629	827.277
11.6486	823.872
11.6682	798.694
11.6878	800.845
11.7074	806.042
11.727	784
11.7466	752.64
11.7663	766.08
11.7859	770.56
11.8055	770.56
11.8251	766.08
11.8447	757.12
11.8643	748.16
11.8839	752.64
11.9035	757.12
11.9231	761.6
11.9428	770.56
11.9624	775.04
11.982	779.52
12.0016	797.44
12.0212	819.84
12.0408	824.32
12.0604	833.28
12.08	864.64
12.0996	909.44
12.1192	913.92
12.1389	918.4
12.1585	965.919
12.1781	1020.86
12.1977	1068.75
12.2173	1057.82
12.2369	1104.95
12.2565	1203.51
12.2761	1212.11
12.2957	1172.51
12.3154	1249.92
12.335	1312.64
12.3546	1254.4
12.3742	1187.2
12.3938	1223.04
12.4134	1236.48
12.433	1164.8
12.4526	1088.64
12.4722	1084.16
12.4918	1070.72
12.5115	999.04
12.5311	927.36
12.5507	860.16
12.5703	792.96
12.5899	788.48
12.6095	784
12.6291	730.24
12.6487	680.96
12.6683	657.857
12.6879	642.947
12.7076	636.765
12.7272	642.934
12.7468	659.487
12.7664	658.829
12.786	623.706
12.8056	662.01
12.8252	741.798
12.8448	713.216
12.8644	668.416
12.8841	681.005
12.9037	690.171
12.9233	692.823
12.9429	680.36
12.9625	659.944
12.9821	615.731
13.0017	545.888
13.0213	528.013
13.0409	547.635
13.0605	493.965
13.0802	440.115
13.0998	456.96
13.1194	474.88
13.139	434.56
13.1586	389.76
13.1782	378.018
13.1978	362.562
13.2174	345.672
13.237	323.496
13.2567	302.436
13.2763	292.365
13.2959	305.805
13.3155	277.312
13.3351	236.141
13.3547	246.042
13.3743	272.742
13.3939	267.949
13.4135	265.4
13.4331	271.846
13.4528	309.568
13.4724	317.632
13.492	275.565
13.5116	292.813
13.5312	332.774
13.5508	377.216
13.5704	422.016
13.59	367.36

## Sheet: CTL0480-Flag channel plot data
X	Y
0	862.8
0.0196	873.6
0.0392	864.6
0.0588	836.4
0.0784	792
0.0981	735
0.1177	670.2
0.1373	601.8
0.1569	534.6
0.1765	562.8
0.1961	579
0.2157	509.4
0.2353	445.8
0.2549	453
0.2745	453
0.2942	402.6
0.3138	360
0.3334	365.4
0.353	367.2
0.3726	343.8
0.3922	327.6
0.4118	336
0.4314	340.8
0.451	340.8
0.4707	346.2
0.4903	356.4
0.5099	370.2
0.5295	399.805
0.5491	433.172
0.5687	469.74
0.5883	495.948
0.6079	518.424
0.6275	536.568
0.6471	568.632
0.6668	591.816
0.6864	610.896
0.706	619.728
0.7256	624.264
0.7452	625.152
0.7648	623.4
0.7844	601.8
0.804	601.2
0.8236	600.6
0.8432	601.8
0.8629	605.4
0.8825	587.632
0.9021	569.077
0.9217	558.084
0.9413	581.736
0.9609	576.3
0.9805	526.836
1.0001	546.192
1.0197	595.416
1.0394	547.2
1.059	491.4
1.0786	549
1.0982	609
1.1178	606.578
1.1374	600.575
1.157	603.828
1.1766	649.908
1.1962	643.512
1.2158	584.088
1.2355	599.184
1.2551	633.864
1.2747	590.4
1.2943	549.6
1.3139	579
1.3335	600
1.3531	611.4
1.3727	613.2
1.3923	571.2
1.412	529.8
1.4316	521.4
1.4512	508.8
1.4708	473.4
1.4904	444
1.51	441
1.5296	441
1.5492	436.2
1.5688	437.4
1.5884	460.8
1.6081	486
1.6277	510.6
1.6473	531.6
1.6669	568.8
1.6865	606
1.7061	630.6
1.7257	646.2
1.7453	652.2
1.7649	649.8
1.7845	677.377
1.8042	701.621
1.8238	716.364
1.8434	702.696
1.863	690.156
1.8826	681.012
1.9022	676.668
1.9218	676.992
1.9414	691.704
1.961	704.952
1.9807	704.736
2.0003	699.984
2.0199	693.528
2.0395	683.616
2.0591	668.448
2.0787	647.328
2.0983	620.208
2.1179	587.088
2.1375	556.612
2.1571	531.937
2.1768	511.23
2.1964	479.79
2.216	451.2
2.2356	428.46
2.2552	419.6
2.2748	441.242
2.2944	473.693
2.314	495.21
2.3336	499.17
2.3533	507.12
2.3729	517.53
2.3925	540.44
2.4121	568.165
2.4317	591.089
2.4513	613.17
2.4709	629.55
2.4905	621.942
2.5101	609.96
2.5297	598.436
2.5494	582.118
2.569	561.72
2.5886	544.32
2.6082	521.04
2.6278	507.96
2.6474	488.836
2.667	467.254
2.6866	446.005
2.7062	426.788
2.7258	408.934
2.7455	392.568
2.7651	378.366
2.7847	370.11
2.8043	366.282
2.8239	361.584
2.8435	366.408
2.8631	361.746
2.8827	351.714
2.9023	366.6
2.922	390
2.9416	379.8
2.9612	369
2.9808	400.2
3.0004	441
3.02	489.6
3.0396	545.4
3.0592	531
3.0788	514.2
3.0984	578.4
3.1181	646.8
3.1377	714
3.1573	775.2
3.1769	783.6
3.1965	786
3.2161	859.8
3.2357	920.4
3.2553	931.2
3.2749	921
3.2946	981.6
3.3142	1023.6
3.3338	1045.2
3.3534	1048.8
3.373	1041.6
3.3926	1006.2
3.4122	1012.2
3.4318	1009.2
3.4514	999
3.471	986.4
3.4907	967.8
3.5103	928.8
3.5299	937.2
3.5495	945.6
3.5691	953.4
3.5887	955.8
3.6083	939.6
3.6279	907.2
3.6475	919.2
3.6672	919.2
3.6868	904.8
3.7064	874.8
3.726	859.8
3.7456	834.6
3.7652	807
3.7848	769.8
3.8044	726
3.824	679.8
3.8436	634.2
3.8633	594
3.8829	559.8
3.9025	532.2
3.9221	571.8
3.9417	613.2
3.9613	609
3.9809	610.8
4.0005	616.8
4.0201	624.6
4.0397	715.2
4.0594	814.8
4.079	846
4.0986	870
4.1182	997.8
4.1378	1121.4
4.1574	1150.2
4.177	1158
4.1966	1141.8
4.2162	1102.8
4.2359	1224
4.2555	1324.8
4.2751	1259.4
4.2947	1173.6
4.3143	1155.18
4.3339	1124.89
4.3535	1102.19
4.3731	1133.36
4.3927	1092.8
4.4123	1007.75
4.432	956.358
4.4516	939.157
4.4712	936.122
4.4908	887.46
4.5104	831.78
4.53	901.044
4.5496	977.832
4.5692	922.2
4.5888	858
4.6085	930
4.6281	986.4
4.6477	919.8
4.6673	847.2
4.6869	894
4.7065	921
4.7261	861
4.7457	798.6
4.7653	826.2
4.7849	838.2
4.8046	790.8
4.8242	741
4.8438	691.8
4.8634	646.2
4.883	669.6
4.9026	683.4
4.9222	658.2
4.9418	639
4.9614	668.4
4.981	691.2
5.0007	705.6
5.0203	720.6
5.0399	762.6
5.0595	793.8
5.0791	822
5.0987	836.4
5.1183	858.492
5.1379	872.126
5.1575	874.788
5.1772	847.284
5.1968	815.704
5.2164	816.666
5.236	816.503
5.2556	801.72
5.2752	762.54
5.2948	782.928
5.3144	807.936
5.334	777.93
5.3536	736.02
5.3733	715.271
5.3929	690.818
5.4125	659.55
5.4321	614.55
5.4517	584.856
5.4713	592.626
5.4909	566.496
5.5105	537.504
5.5301	558
5.5498	587.4
5.5694	577.8
5.589	566.4
5.6086	622.8
5.6282	691.8
5.6478	687.6
5.6674	673.2
5.687	648.6
5.7066	615.6
5.7262	645.144
5.7459	668.44
5.7655	669.864
5.7851	610.536
5.8047	562.28
5.8243	555.815
5.8439	541.806
5.8635	524.824
5.8831	507.867
5.9027	499.498
5.9224	500.039
5.942	508.967
5.9616	527.634
5.9812	503.376
6.0008	471.288
6.0204	529.164
6.04	595.14
6.0596	554.4
6.0792	510
6.0988	565.2
6.1185	614.4
6.1381	561
6.1577	505.8
6.1773	452.4
6.1969	402.6
6.2165	439.8
6.2361	481.8
6.2557	434.4
6.2753	391.8
6.2949	447
6.3146	514.8
6.3342	592.2
6.3538	673.2
6.3734	659.4
6.393	639.6
6.4126	738.6
6.4322	829.2
6.4518	811.8
6.4714	778.8
6.4911	861.6
6.5107	924
6.5303	876
6.5499	812.4
6.5695	853.2
6.5891	870
6.6087	803.4
6.6283	732.6
6.6479	745.2
6.6675	745.2
6.6872	696
6.7068	650.4
6.7264	664.2
6.746	673.8
6.7656	648
6.7852	621
6.8048	639
6.8244	653.4
6.844	667.2
6.8637	681.6
6.8833	664.8
6.9029	648.6
6.9225	667.8
6.9421	685.8
6.9617	700.2
6.9813	705.6
7.0009	694.393
7.0205	679.459
7.0401	659.592
7.0598	632.268
7.0794	601.668
7.099	571.464
7.1186	554.58
7.1382	569.16
7.1578	555.024
7.1774	533.88
7.197	556.2
7.2166	586.2
7.2362	560.4
7.2559	534.6
7.2755	563.4
7.2951	596.4
7.3147	567.6
7.3343	544.2
7.3539	559.898
7.3735	584.209
7.3931	622.416
7.4127	676.008
7.4324	732.408
7.452	787.884
7.4716	838.764
7.4912	882.984
7.5108	918.468
7.5304	945.888
7.55	964.572
7.5696	975.324
7.5892	993.48
7.6088	1004.09
7.6285	998.928
7.6481	991.224
7.6677	973.045
7.6873	955.141
7.7069	946.71
7.7265	970.74
7.7461	996.62
7.7657	1020.24
7.7853	1049.32
7.805	1096.41
7.8246	1140.27
7.8442	1171.36
7.8638	1163.64
7.8834	1208.53
7.903	1237.51
7.9226	1236.37
7.9422	1223.54
7.9618	1201.09
7.9814	1172.39
8.0011	1112.41
8.0207	1064.56
8.0403	998.088
8.0599	936.24
8.0795	895.2
8.0991	862.8
8.1187	827.4
8.1383	787.8
8.1579	802.8
8.1775	823.2
8.1972	838.161
8.2168	858.206
8.2364	882.228
8.256	895.404
8.2756	904.044
8.2952	914.292
8.3148	919.56
8.3344	906
8.354	928.2
8.3737	942.6
8.3933	945
8.4129	934.2
8.4325	950.4
8.4521	943.8
8.4717	942
8.4913	923.4
8.5109	921
8.5305	899.4
8.5501	895.8
8.5698	880.2
8.5894	852
8.609	813
8.6286	800.332
8.6482	787.427
8.6678	765.06
8.6874	705.288
8.707	669.228
8.7266	691.56
8.7463	699.888
8.7659	691.5
8.7855	644.952
8.8051	588.96
8.8247	582.6
8.8443	569.4
8.8639	532.2
8.8835	487.2
8.9031	496.2
8.9227	501
8.9424	479.4
8.962	452.4
8.9816	483.6
9.0012	512.4
9.0208	505.2
9.0404	492
9.06	536.4
9.0796	573.6
9.0992	570
9.1189	558.6
9.1385	599.4
9.1581	630
9.1777	627
9.1973	616.8
9.2169	642.492
9.2365	677.528
9.2561	723.872
9.2757	778.359
9.2953	836.566
9.315	897.736
9.3346	956.237
9.3542	995.258
9.3738	1011.47
9.3934	983.436
9.413	1013.61
9.4326	1036.76
9.4522	1002
9.4718	941.4
9.4914	967.8
9.5111	971.4
9.5307	930
9.5503	871.8
9.5699	898.8
9.5895	910.8
9.6091	879
9.6287	832.2
9.6483	864.6
9.6679	877.8
9.6876	845.4
9.7072	796.8
9.7268	813.6
9.7464	810
9.766	769.8
9.7856	718.2
9.8052	721.2
9.8248	711
9.8444	676.2
9.864	636.6
9.8837	639.6
9.9033	634.2
9.9229	609.6
9.9425	580.8
9.9621	588
9.9817	590.4
10.0013	576.6
10.0209	559.2
10.0405	580.8
10.0602	601.2
10.0798	600.6
10.0994	594
10.119	631.2
10.1386	660.6
10.1582	663.6
10.1778	659.4
10.1974	690.6
10.217	704.4
10.2366	706.8
10.2563	700.2
10.2759	709.8
10.2955	699.6
10.3151	672.6
10.3347	632.4
10.3543	610.565
10.3739	588.106
10.3935	561.024
10.4131	522.072
10.4327	495.753
10.4524	494.318
10.472	503.688
10.4916	520.98
10.5112	545.759
10.5308	574.416
10.5504	607.62
10.57	634.02
10.5896	658.5
10.6092	670.23
10.6289	696.504
10.6485	723.566
10.6681	753.198
10.6877	781.374
10.7073	809.04
10.7269	815.94
10.7465	846.372
10.7661	872.628
10.7857	870.648
10.8053	845.652
10.825	873.6
10.8446	887.4
10.8642	857.4
10.8838	817.8
10.9034	831.6
10.923	835.2
10.9426	809.4
10.9622	784.8
10.9818	801.6
11.0015	814.8
11.0211	810
11.0407	802.8
11.0603	829.8
11.0799	856.2
11.0995	851.4
11.1191	834.6
11.1387	839.743
11.1583	842.126
11.1779	843.286
11.1976	841.768
11.2172	839.348
11.2368	839.314
11.2564	842.367
11.276	846.314
11.2956	828.99
11.3152	785.034
11.3348	822.384
11.3544	884.784
11.3741	845.4
11.3937	795
11.4133	861.6
11.4329	925.8
11.4525	868.8
11.4721	811.8
11.4917	859.8
11.5113	898.8
11.5309	832.2
11.5505	775.8
11.5702	756.43
11.5898	739.587
11.6094	726.42
11.629	720.324
11.6486	729.552
11.6682	740.268
11.6878	753.984
11.7074	760.872
11.727	769.2
11.7466	772.2
11.7663	765
11.7859	747
11.8055	718.8
11.8251	684
11.8447	672
11.8643	655.2
11.8839	621
11.9035	591.6
11.9231	570
11.9428	557.4
11.9624	562.8
11.982	570.6
12.0016	582.6
12.0212	595.2
12.0408	622.2
12.0604	649.8
12.08	670.2
12.0996	679.8
12.1192	713.4
12.1389	740.4
12.1585	755.125
12.1781	762
12.1977	763.332
12.2173	761.952
12.2369	747.216
12.2565	729.18
12.2761	712.92
12.2957	701.16
12.3154	677.4
12.335	648.6
12.3546	642.6
12.3742	636.6
12.3938	614.4
12.4134	592.8
12.433	600.6
12.4526	609.6
12.4722	606
12.4918	604.8
12.5115	625.2
12.5311	641.4
12.5507	650.4
12.5703	650.4
12.5899	662.4
12.6095	664.8
12.6291	661.2
12.6487	649.2
12.6683	637.826
12.6879	628.306
12.7076	622.763
12.7272	619.325
12.7468	618.376
12.7664	614.892
12.786	592.2
12.8056	600.558
12.8252	624.582
12.8448	607.632
12.8644	573.684
12.8841	567.162
12.9037	559.345
12.9233	547.645
12.9429	526.262
12.9625	496.939
12.9821	451.17
13.0017	388.17
13.0213	366.066
13.0409	382.236
13.0605	337.572
13.0802	293.676
13.0998	319.8
13.1194	346.8
13.139	315
13.1586	285
13.1782	285.548
13.1978	284.152
13.2174	280.373
13.237	273.629
13.2567	265.193
13.2763	268.428
13.2959	294.096
13.3155	279.696
13.3351	243.726
13.3547	265.224
13.3743	296.964
13.3939	291.635
13.4135	283.25
13.4331	279.24
13.4528	302.862
13.4724	294.78
13.492	255.342
13.5116	257.712
13.5312	276.312
13.5508	296.016
13.5704	316.92
13.59	280.2
