# Supplementary material for: The acetylase activity of Cdu1 regulates bacterial exit from infected cells by protecting Chlamydia effectors from degradation
Source: eLife. 2024 Feb 15;12:RP87386. doi: 10.7554/eLife.87386 (PMC10942603; doi:10.7554/eLife.87386)
Supplement: Figure 2—source data 1. [file elife-87386-fig2-data1.zip › 07_Figure 2-source data 1/Line Scan Profile values Cdu1_InaC.xlsx]

## Sheet: Cdu1 signal plot values
x values	y values
0	1152
0.04089	1212.8
0.08179	1252.8
0.12268	1259.2
0.16358	1324.8
0.20447	1299.2
0.24537	1309.71
0.28626	1325.89
0.32715	1347.68
0.36805	1365.15
0.40894	1408
0.44984	1455.14
0.49073	1513.17
0.53163	1543.01
0.57252	1513.63
0.61341	1521.02
0.65431	1440
0.6952	1448
0.7361	1377.6
0.77699	1340.8
0.81789	1363.2
0.85878	1371.2
0.89967	1397.96
0.94057	1418.08
0.98146	1416.29
1.02236	1401.6
1.06325	1369.6
1.10415	1339.13
1.14504	1319.58
1.18593	1300.93
1.22683	1284.9
1.26772	1280
1.30862	1289.5
1.34951	1308.13
1.39041	1321.54
1.4313	1375.94
1.47219	1364.8
1.51309	1345.6
1.55398	1344
1.59488	1364.8
1.63577	1387.2
1.67667	1388.8
1.71756	1358.4
1.75845	1316.8
1.79935	1288
1.84024	1278.4
1.88114	1273.6
1.92203	1246.4
1.96293	1252.8
2.00382	1228.8
2.04471	1190.4
2.08561	1140.8
2.1265	1083.2
2.1674	1144
2.20829	1075.2
2.24919	1009.6
2.29008	958.4
2.33097	915.2
2.37187	878.4
2.41276	846.4
2.45366	828.8
2.49455	886.168
2.53545	895.616
2.57634	859.488
2.61723	864.142
2.65813	872.784
2.69902	873.36
2.73992	903.6
2.78081	941.104
2.82171	971.584
2.8626	993.44
2.90349	1003.82
2.94439	997.936
2.98528	990.392
3.02618	990.4
3.06707	950.656
3.10797	913.728
3.14886	875.712
3.18975	843.776
3.23065	833.28
3.27154	850.816
3.31244	905.088
3.35333	953.28
3.39423	944.32
3.43512	917.088
3.47601	900.416
3.51691	921.312
3.5578	948.384
3.5987	1020.8
3.63959	1115.2
3.68049	1206.4
3.72138	1270.4
3.76227	1289.6
3.80317	1293.46
3.84406	1247.42
3.88496	1159.04
3.92585	1063.04
3.96675	1001.12
4.00764	952.288
4.04853	895.232
4.08943	848.4
4.13032	814.64
4.17122	794.384
4.21211	781.856
4.25301	771.008
4.2939	758.208
4.33479	747.28
4.37569	738.678
4.41658	732.48
4.45748	749.389
4.49837	773.718
4.53927	794.056
4.58016	807.936
4.62105	810.992
4.66195	814.022
4.70284	826.634
4.74374	849.525
4.78463	885.2
4.82553	906.331
4.86642	939.488
4.90731	971.555
4.94821	988.56
4.9891	992.208
5.03	975.152
5.07089	963.472
5.11179	966.704
5.15268	976.666
5.19357	985.237
5.23447	993.28
5.27536	1016.64
5.31626	1072.9
5.35715	1161.22
5.39805	1204.52
5.43894	1260.16
5.47983	1311.87
5.52073	1351.65
5.56162	1402.59
5.60252	1458.56
5.64341	1480.32
5.68431	1456.64
5.7252	1409.68
5.76609	1348.52
5.80699	1303.76
5.84788	1300.24
5.88878	1284.16
5.92967	1259.76
5.97057	1245.76
6.01146	1253.6
6.05235	1267.92
6.09325	1267.92
6.13414	1236.64
6.17504	1210.37
6.21593	1179.52
6.25683	1122.11
6.29772	1162.72
6.33861	1110.4
6.37951	1168
6.4204	1107.2
6.4613	1032
6.50219	1084.8
6.54309	1009.6
6.58398	1035.2

## Sheet: Sheet2
x values	y values
0	910
0.04089	879
0.08179	905
0.12268	969
0.16358	1149
0.20447	1254
0.24537	1415.99
0.28626	1513.12
0.32715	1534.41
0.36805	1394.74
0.40894	1345.52
0.44984	1282.91
0.49073	1313.37
0.53163	1336.28
0.57252	1342.68
0.61341	1507.16
0.65431	1556
0.6952	1720
0.7361	1661
0.77699	1496
0.81789	1565
0.85878	1388
0.89967	1317.8
0.94057	1246.48
0.98146	1216.36
1.02236	1197
1.06325	1159
1.10415	1106.4
1.14504	1089.66
1.18593	1155.34
1.22683	1274.14
1.26772	1345.72
1.30862	1325.02
1.34951	1254.86
1.39041	1189.72
1.4313	1313.82
1.47219	1265
1.51309	1229
1.55398	1231
1.59488	1243
1.63577	1246
1.67667	1233
1.71756	1187
1.75845	1114
1.79935	1047
1.84024	1004
1.88114	982
1.92203	989
1.96293	1138
2.00382	1151
2.04471	1133
2.08561	1076
2.1265	1005
2.1674	1137
2.20829	1066
2.24919	999
2.29008	925
2.33097	843
2.37187	761
2.41276	685
2.45366	625
2.49455	671.962
2.53545	716.42
2.57634	765.96
2.61723	843.412
2.65813	899.7
2.69902	927.36
2.73992	953.31
2.78081	1001.03
2.82171	1091.29
2.8626	1178.11
2.90349	1186.94
2.94439	1119.29
2.98528	1056.57
3.02618	1060.92
3.06707	1032.68
3.10797	978.52
3.14886	925.08
3.18975	903.96
3.23065	917.56
3.27154	949.64
3.31244	1026.74
3.35333	1112.36
3.39423	1093.16
3.43512	1030.84
3.47601	937
3.51691	841.68
3.5578	904.3
3.5987	854
3.63959	856
3.68049	892
3.72138	959
3.76227	1052
3.80317	1187.69
3.84406	1271.76
3.88496	1256.94
3.92585	1192.18
3.96675	1154.16
4.00764	1141.1
4.04853	1156.06
4.08943	1217.08
4.13032	1266.07
4.17122	1250.6
4.21211	1189.04
4.25301	1145.71
4.2939	1141.73
4.33479	1131.18
4.37569	1059.9
4.41658	1004
4.45748	979.646
4.49837	972.018
4.53927	959.187
4.58016	930.9
4.62105	911.34
4.66195	899.13
4.70284	912.738
4.74374	942.564
4.78463	956.65
4.82553	967.446
4.86642	992.72
4.90731	1029.76
4.94821	1049.66
4.9891	1039.16
5.03	984.44
5.07089	919.67
5.11179	864.999
5.15268	801.471
5.19357	765.392
5.23447	776.48
5.27536	789.48
5.31626	797.68
5.35715	808.56
5.39805	775.273
5.43894	794.76
5.47983	877.44
5.52073	959.425
5.56162	1053.44
5.60252	1193.1
5.64341	1320.5
5.68431	1357.4
5.7252	1281.25
5.76609	1118.74
5.80699	973.65
5.84788	922.8
5.88878	990.7
5.92967	1151.25
5.97057	1313.65
6.01146	1390.25
6.05235	1381.05
6.09325	1351.8
6.13414	1346.95
6.17504	1455.76
6.21593	1572.4
6.25683	1551.36
6.29772	1689.57
6.33861	1620
6.37951	1729
6.4204	1654
6.4613	1554
6.50219	1650
6.54309	1537
6.58398	1554
