# Supplementary material for: The acetylase activity of Cdu1 regulates bacterial exit from infected cells by protecting Chlamydia effectors from degradation
Source: eLife. 2024 Feb 15;12:RP87386. doi: 10.7554/eLife.87386 (PMC10942603; doi:10.7554/eLife.87386)
Supplement: Figure 2—source data 1. [file elife-87386-fig2-data1.zip › 07_Figure 2-source data 1/Line Scan Profile values Cdu1_IpaM.xlsx]

## Sheet: Cdu1 channel plot data
X	Y
0	3049
0.0409	3288
0.0818	3615
0.1227	3967
0.1636	4265
0.2045	4450
0.2454	4511
0.2863	4474
0.3272	4379
0.368	4254
0.4089	4108
0.4498	3941
0.4907	3751
0.5316	3542
0.5725	3338
0.6134	3191
0.6543	3175
0.6952	3345
0.7361	3695
0.777	4157
0.8179	4629
0.8588	5115
0.8997	5506
0.9406	5739
0.9815	5577
1.0224	5666
1.0633	5682
1.1041	5658
1.145	5606
1.1859	5529
1.2268	5449
1.2677	5402
1.3086	5423
1.3495	5504
1.3904	5583
1.4313	5584
1.4722	5469
1.5131	5283
1.554	5131
1.5949	5124
1.6358	5316
1.6767	5682
1.7176	6118
1.7585	6193
1.7993	6608
1.8402	6822
1.8811	6792
1.922	6553
1.9629	6181
2.0038	5738
2.0447	5256
2.0856	4756
2.1265	4277
2.1674	3870
2.2083	3558
2.2492	3320
2.2901	3112
2.331	2902
2.3719	2692
2.4128	2503
2.4537	2347
2.4946	2224
2.5354	2143
2.5763	2127
2.6172	2199
2.6581	2346
2.699	2458
2.7399	2665
2.7808	2779
2.8217	2734
2.8626	2528
2.9035	2215
2.9444	1875
2.9853	1573
3.0262	1340
3.0671	1174
3.108	1056
3.1489	977
3.1898	948
3.2306	999
3.2715	1145
3.3124	1363
3.3533	1592
3.3942	1768
3.4351	1854
3.476	2053
3.5169	2000
3.5578	1877
3.5987	1730
3.6396	1594
3.6805	1496
3.7214	1604.27
3.7623	1722.72
3.8032	1855.64
3.8441	2014.92
3.885	2139.3
3.9259	2183.58
3.9667	2145.76
4.0076	2233.04
4.0485	2118
4.0894	2001
4.1303	1950.42
4.1712	1884.44
4.2121	1870.58
4.253	1958.16
4.2939	2097.82
4.3348	2372
4.3757	2678
4.4166	2819
4.4575	3069
4.4984	3205
4.5393	3184
4.5802	2996
4.6211	2681
4.6619	2651
4.7028	2269
4.7437	2055
4.7846	1754
4.8255	1590
4.8664	1573
4.9073	1683
4.9482	1578
4.9891	1871
5.03	2228
5.0709	2223
5.1118	2653
5.1527	2999
5.1936	3214
5.2345	3311
5.2754	3601
5.3163	3754
5.3572	3795
5.398	3922
5.4389	3784
5.4798	3456
5.5207	3115
5.5616	2677
5.6025	2216
5.6434	1927
5.6843	1631
5.7252	1583
5.7661	1607
5.807	1590
5.8479	1722
5.8888	1883
5.9297	2080
5.9706	2405
6.0115	2858
6.0524	3383
6.0932	4124
6.1341	4812
6.175	5666
6.2159	6278
6.2568	7132
6.2977	7559
6.3386	8209
6.3795	8413
6.4204	8704
6.4613	8798
6.5022	8669
6.5431	8847
6.584	8478
6.6249	8913
6.6658	8508
6.7067	8090
6.7476	8672
6.7885	8385
6.8293	8348
6.8702	8219.92
6.9111	8123.5
6.952	8045.2
6.9929	7903.82
7.0338	7619.28
7.0747	7160.46
7.1156	6561.6
7.1565	5901.8
7.1974	5258.2
7.2383	4670.44
7.2792	4082.22
7.3201	3576.12
7.361	3064.9
7.4019	2647
7.4428	2253.51
7.4837	1891.2
7.5245	1589.9
7.5654	1409.66
7.6063	1280.68
7.6472	1238.96
7.6881	1265.19
7.729	1321.67
7.7699	1370.36
7.8108	1410
7.8517	1439
7.8926	1461
7.9335	1468
7.9744	1480.21
8.0153	1529.34
8.0562	1599.13
8.0971	1630.82
8.138	1706.92
8.1789	1735.93
8.2198	1700.66
8.2606	1749
8.3015	1677
8.3424	1590
8.3833	1509
8.4242	1553.13
8.4651	1640.64
8.506	1617.72
8.5469	1530.34
8.5878	1415.02
8.6287	1402.43
8.6696	1339.37
8.7105	1427.55
8.7514	1356
8.7923	1282
8.8332	1202
8.8741	1316
8.915	1223
8.9558	1131
8.9967	1297
9.0376	1228
9.0785	1159
9.1194	1356
9.1603	1292
9.2012	1383.11
9.2421	1409.84
9.283	1389.12
9.3239	1496.49
9.3648	1577.55
9.4057	1712.27
9.4466	1670.76
9.4875	1624.9
9.5284	1858
9.5693	1909
9.6102	2297
9.6511	2477
9.6919	2688
9.7328	3223.31
9.7737	3850.34
9.8146	4123.56
9.8555	3981.36
9.8964	4643
9.9373	5200
9.9782	5065
10.0191	4708
10.06	5292
10.1009	5506
10.1418	5167
10.1827	4880.48
10.2236	4776.68
10.2645	4484.52
10.3054	4470
10.3463	4158
10.3871	4151
10.428	3791
10.4689	3389
10.5098	3432
10.5507	3161
10.5916	3297
10.6325	3236
10.6734	3251
10.7143	3608
10.7552	3757
10.7961	4037
10.837	4165
10.8779	4378
10.9188	4403
10.9597	4786
11.0006	4731
11.0415	5462
11.0824	6401
11.1232	6309
11.1641	7324
11.205	6953
11.2459	7771
11.2868	7123
11.3277	7660
11.3686	6859
11.4095	7170
11.4504	6295
11.4913	5357
11.5322	4869.48
11.5731	4430.86
11.614	3999.98
11.6549	3495.03
11.6958	3268.22
11.7367	2988.85
11.7776	2681.9
11.8184	2439.62
11.8593	2255.39
11.9002	2070.34
11.9411	1842.15
11.982	1705.05
12.0229	1478.52
12.0638	1266.75
12.1047	1176.62
12.1456	1031
12.1865	978.295
12.2274	965.637
12.2683	954.92
12.3092	987.24
12.3501	935.4
12.391	820.05
12.4319	842.598
12.4728	817.14
12.5137	935
12.5545	941
12.5954	985
12.6363	1125
12.6772	1200
12.7181	1394.03
12.759	1589.3
12.7999	1829.06
12.8408	2061
12.8817	2152
12.9226	2408
12.9635	2637
13.0044	2625
13.0453	2805
13.0862	2857
13.1271	2747
13.168	2680
13.2089	2505
13.2497	2286
13.2906	2099.88
13.3315	2000.1
13.3724	1918.11
13.4133	1844.58
13.4542	1735.18
13.4951	1579.48
13.536	1407.54
13.5769	1258.55
13.6178	1235.25
13.6587	1405.98
13.6996	1505.74
13.7405	1876
13.7814	2015
13.8223	2448
13.8632	2823
13.9041	3053
13.945	3263
13.9858	3313
14.0267	3466
14.0676	3537
14.1085	3438
14.1494	3540
14.1903	3347
14.2312	3662
14.2721	4259
14.313	4032
14.3539	4848
14.3948	5641
14.4357	5275
14.4766	5972
14.5175	6536
14.5584	6963
14.5993	7180
14.6402	7077
14.681	7263
14.7219	7066
14.7628	7261
14.8037	7186
14.8446	6845
14.8855	6254
14.9264	5475
14.9673	4615
15.0082	3780
15.0491	3023
15.09	2363
15.1309	1810
15.1718	1382

## Sheet: IPAM channel plot data
X values	Y values
0	11
0.0409	17
0.0818	24
0.1227	23
0.1636	15
0.2045	16
0.2454	48
0.2863	119
0.3272	216
0.368	294
0.4089	310
0.4498	258
0.4907	208
0.5316	262
0.5725	477
0.6134	821
0.6543	1221
0.6952	1663
0.7361	2181
0.777	2797
0.8179	3512
0.8588	3076
0.8997	3879
0.9406	4872
0.9815	3595
1.0224	4561
1.0633	5418
1.1041	5969
1.145	6243
1.1859	6411
1.2268	6573
1.2677	6670
1.3086	6596
1.3495	6340
1.3904	6006
1.4313	5730
1.4722	5591
1.5131	5580
1.554	5644
1.5949	5732
1.6358	5762
1.6767	5599
1.7176	5141
1.7585	6224
1.7993	5423
1.8402	4436
1.8811	3547
1.922	2865
1.9629	2324
2.0038	1833
2.0447	1385
2.0856	1036
2.1265	824
2.1674	713
2.2083	626
2.2492	509
2.2901	362
2.331	220
2.3719	114
2.4128	56
2.4537	42
2.4946	54
2.5354	68
2.5763	72
2.6172	64
2.6581	53
2.699	73
2.7399	51
2.7808	31
2.8217	18
2.8626	14
2.9035	16
2.9444	17
2.9853	16
3.0262	17
3.0671	22
3.108	24
3.1489	20
3.1898	11
3.2306	4
3.2715	4
3.3124	10
3.3533	19
3.3942	27
3.4351	30
3.476	39
3.5169	40
3.5578	44
3.5987	54
3.6396	71
3.6805	93
3.7214	132.134
3.7623	151.28
3.8032	162.58
3.8441	182.84
3.885	206.18
3.9259	215.32
3.9667	206.76
4.0076	220.8
4.0485	206
4.0894	214
4.1303	252.941
4.1712	306.32
4.2121	369.54
4.253	449.1
4.2939	443.22
4.3348	499
4.3757	524
4.4166	478
4.4575	431
4.4984	387
4.5393	387
4.5802	436
4.6211	501
4.6619	490
4.7028	617
4.7437	668
4.7846	933
4.8255	1343
4.8664	1868
4.9073	2291
4.9482	2223
4.9891	2343
5.03	2203
5.0709	2006
5.1118	1957
5.1527	1867
5.1936	1732
5.2345	1573
5.2754	1662
5.3163	1615
5.3572	1659
5.398	1873
5.4389	2064
5.4798	2288
5.5207	2770
5.5616	3068
5.6025	3650
5.6434	3849
5.6843	4316
5.7252	4370
5.7661	4225
5.807	4568
5.8479	4468
5.8888	4305
5.9297	4186
5.9706	3536
6.0115	3768
6.0524	3865
6.0932	4001
6.1341	4748
6.175	5775
6.2159	7763
6.2568	9118
6.2977	11492
6.3386	12330
6.3795	12214
6.4204	13865
6.4613	14427
6.5022	14017
6.5431	14361
6.584	13995
6.6249	14709
6.6658	14255
6.7067	13413
6.7476	14286
6.7885	13544
6.8293	13541.7
6.8702	13695.5
6.9111	13895.6
6.952	14166.8
6.9929	14262.6
7.0338	13923.4
7.0747	13037.8
7.1156	11736.1
7.1565	10291.1
7.1974	8933.04
7.2383	7751.78
7.2792	7252.07
7.3201	6980.4
7.361	6303.42
7.4019	5325.23
7.4428	4182.78
7.4837	3018.55
7.5245	2172.72
7.5654	1728.72
7.6063	1324.12
7.6472	1039.4
7.6881	909.235
7.729	806.85
7.7699	764.76
7.8108	695
7.8517	680
7.8926	699
7.9335	701
7.9744	724.107
8.0153	719.06
8.0562	661.76
8.0971	578.82
8.138	558.72
8.1789	591.81
8.2198	623.69
8.2606	737
8.3015	753
8.3424	743
8.3833	692
8.4242	645.574
8.4651	608.16
8.506	573.68
8.5469	618.06
8.5878	696.2
8.6287	725.125
8.6696	757.12
8.7105	806.92
8.7514	823
8.7923	824
8.8332	818
8.8741	979
8.915	1008
8.9558	1016
8.9967	1320
9.0376	1175
9.0785	984
9.1194	1121
9.1603	868
9.2012	886.462
9.2421	800.78
9.283	737.9
9.3239	813.768
9.3648	873.03
9.4057	983.82
9.4466	876.86
9.4875	736.8
9.5284	799
9.5693	742
9.6102	939
9.6511	990
9.6919	1007
9.7328	1302.98
9.7737	1907.58
9.8146	2059.76
9.8555	1795.5
9.8964	2666
9.9373	3661
9.9782	3039
10.0191	2300
10.06	3069
10.1009	3569
10.1418	2922
10.1827	2835.12
10.2236	3150.96
10.2645	2757.12
10.3054	3171
10.3463	2619
10.3871	3080
10.428	2722
10.4689	2364
10.5098	2829
10.5507	2461
10.5916	2758
10.6325	2608
10.6734	2529
10.7143	3307
10.7552	3467
10.7961	4415
10.837	4653
10.8779	5865
10.9188	6039
10.9597	7471
11.0006	7388
11.0415	8609
11.0824	9235
11.1232	8753
11.1641	8815
11.205	7799
11.2459	7563
11.2868	6325
11.3277	6161
11.3686	4919
11.4095	4937
11.4504	3846
11.4913	2811
11.5322	2439.56
11.5731	1995.53
11.614	1434.57
11.6549	912.661
11.6958	562.97
11.7367	416.005
11.7776	331.3
11.8184	287.817
11.8593	218.786
11.9002	163.541
11.9411	116.3
11.982	115.94
12.0229	96.399
12.0638	91.25
12.1047	65.74
12.1456	72
12.1865	51.58
12.2274	38.369
12.2683	34.92
12.3092	36.08
12.3501	37.79
12.391	32.42
12.4319	14.996
12.4728	4.9
12.5137	3.92
12.5545	11
12.5954	20
12.6363	43
12.6772	59
12.7181	91.027
12.759	104.66
12.7999	102.18
12.8408	86
12.8817	60
12.9226	43
12.9635	32
13.0044	40
13.0453	57
13.0862	74
13.1271	111
13.168	130
13.2089	124
13.2497	105
13.2906	158.483
13.3315	176.02
13.3724	200.126
13.4133	204.036
13.4542	166.957
13.4951	133.87
13.536	150.031
13.5769	232.317
13.6178	433.9
13.6587	860.84
13.6996	1339.93
13.7405	2365
13.7814	3260
13.8223	5006
13.8632	6624
13.9041	7557
13.945	9712
13.9858	9841
14.0267	11285
14.0676	11358
14.1085	10703
14.1494	10303
14.1903	9347
14.2312	9458
14.2721	9670
14.313	9339
14.3539	9935
14.3948	10373
14.4357	9522
14.4766	9781
14.5175	9786
14.5584	9633
14.5993	9424
14.6402	8677
14.681	8929
14.7219	7965
14.7628	8565
14.8037	9305
14.8446	10078
14.8855	10479
14.9264	10157
14.9673	9105
15.0082	7559
15.0491	5810
15.09	4112
15.1309	2636
15.1718	1495
