# Supplementary material for: The acetylase activity of Cdu1 regulates bacterial exit from infected cells by protecting Chlamydia effectors from degradation
Source: eLife. 2024 Feb 15;12:RP87386. doi: 10.7554/eLife.87386 (PMC10942603; doi:10.7554/eLife.87386)
Supplement: Figure 2—source data 2. [file elife-87386-fig2-data2.zip]

Archive with 11 entries (10 files):
- 08_Figure 2-source data 2/
- 08_Figure 2-source data 2/01_Cdu1_InaC interaction Figure_Raw data_Input GFP (Cdu1 variants).tif
- __MACOSX/08_Figure 2-source data 2/._01_Cdu1_InaC interaction Figure_Raw data_Input GFP (Cdu1 variants).tif
- 08_Figure 2-source data 2/02_Cdu1_InaC interaction Figure_Raw data_Input Flag (InaC).tif
- __MACOSX/08_Figure 2-source data 2/._02_Cdu1_InaC interaction Figure_Raw data_Input Flag (InaC).tif
- 08_Figure 2-source data 2/03_Cdu1_InaC interaction Figure_Raw data_Input Tubulin.tif
- __MACOSX/08_Figure 2-source data 2/._03_Cdu1_InaC interaction Figure_Raw data_Input Tubulin.tif
- 08_Figure 2-source data 2/04_Cdu1_InaC interaction Figure_Raw data_IP GFP (cdu1 variants).tif
- __MACOSX/08_Figure 2-source data 2/._04_Cdu1_InaC interaction Figure_Raw data_IP GFP (cdu1 variants).tif
- 08_Figure 2-source data 2/05_Cdu1_InaC interaction Figure_Raw data_IP Flag (InaC).tif
- __MACOSX/08_Figure 2-source data 2/._05_Cdu1_InaC interaction Figure_Raw data_IP Flag (InaC).tif
