# Supplementary material for: The acetylase activity of Cdu1 regulates bacterial exit from infected cells by protecting Chlamydia effectors from degradation
Source: eLife. 2024 Feb 15;12:RP87386. doi: 10.7554/eLife.87386 (PMC10942603; doi:10.7554/eLife.87386)
Supplement: Figure 2—source data 3. [file elife-87386-fig2-data3.zip]

Archive with 7 entries (6 files):
- 09_Figure 2-source data 3/
- 09_Figure 2-source data 3/03_Cdu1_InaC interaction Figure_Raw data_Input Tubulin_annotated.png
- 09_Figure 2-source data 3/04_Cdu1_InaC interaction Figure_Raw data_IP GFP (cdu1 variants)_annotated.png
- 09_Figure 2-source data 3/01_Cdu1_InaC interaction Figure_Raw data_Input GFP (Cdu1 variants)_annotated.png
- 09_Figure 2-source data 3/02_Cdu1_InaC interaction Figure_Raw data_Input Flag (InaC)_annotated.png
- 09_Figure 2-source data 3/05_Cdu1_InaC interaction Figure_Raw data_IP Flag (InaC)_annotated.png
- __MACOSX/09_Figure 2-source data 3/._05_Cdu1_InaC interaction Figure_Raw data_IP Flag (InaC)_annotated.png
