# Supplementary material for: The acetylase activity of Cdu1 regulates bacterial exit from infected cells by protecting Chlamydia effectors from degradation
Source: eLife. 2024 Feb 15;12:RP87386. doi: 10.7554/eLife.87386 (PMC10942603; doi:10.7554/eLife.87386)
Supplement: Figure 2—source data 4. [file elife-87386-fig2-data4.zip]

Archive with 11 entries (10 files):
- 10_Figure 2-source data 4/
- 10_Figure 2-source data 4/04_Cdu1_IpaM interaction Figure_Raw data_IP GFP_ GFP.tif
- __MACOSX/10_Figure 2-source data 4/._04_Cdu1_IpaM interaction Figure_Raw data_IP GFP_ GFP.tif
- 10_Figure 2-source data 4/03_Cdu1_IpaM interaction Figure_Raw data_input Tubulin.tif
- __MACOSX/10_Figure 2-source data 4/._03_Cdu1_IpaM interaction Figure_Raw data_input Tubulin.tif
- 10_Figure 2-source data 4/05_Cdu1_IpaM interaction Figure_Raw data_IP GFP_ V5 (IpaM).tif
- __MACOSX/10_Figure 2-source data 4/._05_Cdu1_IpaM interaction Figure_Raw data_IP GFP_ V5 (IpaM).tif
- 10_Figure 2-source data 4/02_Cdu1_IpaM interaction Figure_Raw data_input V5 (IpaM).tif
- __MACOSX/10_Figure 2-source data 4/._02_Cdu1_IpaM interaction Figure_Raw data_input V5 (IpaM).tif
- 10_Figure 2-source data 4/01_Cdu1_IpaM interaction Figure_Raw data_input GFP.tif
- __MACOSX/10_Figure 2-source data 4/._01_Cdu1_IpaM interaction Figure_Raw data_input GFP.tif
