# Supplementary material for: The acetylase activity of Cdu1 regulates bacterial exit from infected cells by protecting Chlamydia effectors from degradation
Source: eLife. 2024 Feb 15;12:RP87386. doi: 10.7554/eLife.87386 (PMC10942603; doi:10.7554/eLife.87386)
Supplement: Figure 2—source data 5. [file elife-87386-fig2-data5.zip]

Archive with 8 entries (7 files):
- 11_Figure 2-source data 5/
- 11_Figure 2-source data 5/03_Cdu1_IpaM interaction Figure_Raw data_input Tubulin_Annotated.png
- __MACOSX/11_Figure 2-source data 5/._03_Cdu1_IpaM interaction Figure_Raw data_input Tubulin_Annotated.png
- 11_Figure 2-source data 5/02_Cdu1_IpaM interaction Figure_Raw data_input V5 (IpaM)_Annotated.png
- 11_Figure 2-source data 5/01_Cdu1_IpaM interaction Figure_Raw data_input GFP_Annotated.png
- 11_Figure 2-source data 5/04_Cdu1_IpaM interaction Figure_Raw data_IP GFP_ GFP_Annotated.png
- __MACOSX/11_Figure 2-source data 5/._04_Cdu1_IpaM interaction Figure_Raw data_IP GFP_ GFP_Annotated.png
- 11_Figure 2-source data 5/05_Cdu1_IpaM interaction Figure_Raw data_IP GFP_ V5 (IpaM)_Annotated.png
