# Supplementary material for: The acetylase activity of Cdu1 regulates bacterial exit from infected cells by protecting Chlamydia effectors from degradation
Source: eLife. 2024 Feb 15;12:RP87386. doi: 10.7554/eLife.87386 (PMC10942603; doi:10.7554/eLife.87386)
Supplement: Figure 2—source data 6. [file elife-87386-fig2-data6.zip]

Archive with 8 entries (7 files):
- 12_Figure 2-source data 6/
- 12_Figure 2-source data 6/04_Cdu1_CTL0480 interaction Figure_Raw data_IP GFP (Cdu1 variants).tif
- 12_Figure 2-source data 6/05_Cdu1_CTL0480 interaction Figure_Raw data_IP V5 (CTL0480).tif
- 12_Figure 2-source data 6/03_Cdu1_CTL0480 interaction Figure_Raw data_input Tubulin.tif
- __MACOSX/12_Figure 2-source data 6/._03_Cdu1_CTL0480 interaction Figure_Raw data_input Tubulin.tif
- 12_Figure 2-source data 6/01_Cdu1_CTL0480 interaction Figure_Raw data_input GFP.tif
- 12_Figure 2-source data 6/02_Cdu1_CTL0480 interaction Figure_Raw data_input V5 (CTL0480).tif
- __MACOSX/12_Figure 2-source data 6/._02_Cdu1_CTL0480 interaction Figure_Raw data_input V5 (CTL0480).tif
