# Supplementary material for: The acetylase activity of Cdu1 regulates bacterial exit from infected cells by protecting Chlamydia effectors from degradation
Source: eLife. 2024 Feb 15;12:RP87386. doi: 10.7554/eLife.87386 (PMC10942603; doi:10.7554/eLife.87386)
Supplement: Figure 2—source data 7. [file elife-87386-fig2-data7.zip]

Archive with 9 entries (8 files):
- 13_Figure 2-source data 7/
- 13_Figure 2-source data 7/.DS_Store
- __MACOSX/13_Figure 2-source data 7/._.DS_Store
- 13_Figure 2-source data 7/05_Cdu1_CTL0480 interaction Figure_Raw data_IP V5 (CTL0480)_Annotated.png
- 13_Figure 2-source data 7/04_Cdu1_CTL0480 interaction Figure_Raw data_IP GFP (Cdu1 variants).png
- 13_Figure 2-source data 7/02_Cdu1_CTL0480 interaction Figure_Raw data_input V5 (CTL0480)_Annotated.png
- 13_Figure 2-source data 7/01_Cdu1_CTL0480 interaction Figure_Raw data_input GFP_Annotated.png
- 13_Figure 2-source data 7/03_Cdu1_CTL0480 interaction Figure_Raw data_input Tubulin_Annotated.png
- __MACOSX/13_Figure 2-source data 7/._03_Cdu1_CTL0480 interaction Figure_Raw data_input Tubulin_Annotated.png
