# Supplementary material for: The acetylase activity of Cdu1 regulates bacterial exit from infected cells by protecting Chlamydia effectors from degradation
Source: eLife. 2024 Feb 15;12:RP87386. doi: 10.7554/eLife.87386 (PMC10942603; doi:10.7554/eLife.87386)
Supplement: Figure 2—source data 8. [file elife-87386-fig2-data8.zip]

Archive with 11 entries (10 files):
- 14_Figure 2-source data 8/
- 14_Figure 2-source data 8/05_Cdu1_CpoS interaction Figure_Raw data_IP V5 (CpoS).tif
- __MACOSX/14_Figure 2-source data 8/._05_Cdu1_CpoS interaction Figure_Raw data_IP V5 (CpoS).tif
- 14_Figure 2-source data 8/01_Cdu1_CpoS interaction Figure_Raw data_input GFP.tif
- __MACOSX/14_Figure 2-source data 8/._01_Cdu1_CpoS interaction Figure_Raw data_input GFP.tif
- 14_Figure 2-source data 8/02_Cdu1_CpoS interaction Figure_Raw data_input V5 (CpoS).tif
- __MACOSX/14_Figure 2-source data 8/._02_Cdu1_CpoS interaction Figure_Raw data_input V5 (CpoS).tif
- 14_Figure 2-source data 8/04_Cdu1_CpoS interaction Figure_Raw data_IP GFP (Cdu1 variants).tif
- __MACOSX/14_Figure 2-source data 8/._04_Cdu1_CpoS interaction Figure_Raw data_IP GFP (Cdu1 variants).tif
- 14_Figure 2-source data 8/03_Cdu1_CpoS interaction Figure_Raw data_input Tubulin.tif
- __MACOSX/14_Figure 2-source data 8/._03_Cdu1_CpoS interaction Figure_Raw data_input Tubulin.tif
