# Supplementary material for: The acetylase activity of Cdu1 regulates bacterial exit from infected cells by protecting Chlamydia effectors from degradation
Source: eLife. 2024 Feb 15;12:RP87386. doi: 10.7554/eLife.87386 (PMC10942603; doi:10.7554/eLife.87386)
Supplement: Figure 2—source data 9. [file elife-87386-fig2-data9.zip]

Archive with 7 entries (6 files):
- 15_Figure 2-source data 9/
- 15_Figure 2-source data 9/05_Cdu1_CpoS interaction Figure_Raw data_IP V5 (CpoS)_Annotated.png
- 15_Figure 2-source data 9/03_Cdu1_CpoS interaction Figure_Raw data_input Tubulin_Annotated.png
- 15_Figure 2-source data 9/02_Cdu1_CpoS interaction Figure_Raw data_input V5 (CpoS)_Annotated.png
- 15_Figure 2-source data 9/04_Cdu1_CpoS interaction Figure_Raw data_IP GFP (Cdu1 variants)_Annotated.png
- __MACOSX/15_Figure 2-source data 9/._04_Cdu1_CpoS interaction Figure_Raw data_IP GFP (Cdu1 variants)_Annotated.png
- 15_Figure 2-source data 9/01_Cdu1_CpoS interaction Figure_Raw data_input GFP_Annotated.png
