# Supplementary material for: The acetylase activity of Cdu1 regulates bacterial exit from infected cells by protecting Chlamydia effectors from degradation
Source: eLife. 2024 Feb 15;12:RP87386. doi: 10.7554/eLife.87386 (PMC10942603; doi:10.7554/eLife.87386)
Supplement: Figure 3—source data 1. [file elife-87386-fig3-data1.zip]

Archive with 7 entries (6 files):
- 16_Figure 3-source data 1/
- 16_Figure 3-source data 1/alpha Tubulin WB.png
- __MACOSX/16_Figure 3-source data 1/._alpha Tubulin WB.png
- 16_Figure 3-source data 1/InaC WB.tif
- __MACOSX/16_Figure 3-source data 1/._InaC WB.tif
- 16_Figure 3-source data 1/Slc1 WB.tif
- __MACOSX/16_Figure 3-source data 1/._Slc1 WB.tif
