# Supplementary material for: The acetylase activity of Cdu1 regulates bacterial exit from infected cells by protecting Chlamydia effectors from degradation
Source: eLife. 2024 Feb 15;12:RP87386. doi: 10.7554/eLife.87386 (PMC10942603; doi:10.7554/eLife.87386)
Supplement: Figure 3—source data 2. [file elife-87386-fig3-data2.zip]

Archive with 5 entries (4 files):
- 17_Figure 3-source data 2/
- 17_Figure 3-source data 2/alpha Tubulin WB_Annotated.png
- 17_Figure 3-source data 2/Slc1 WB_Annotated.png
- __MACOSX/17_Figure 3-source data 2/._Slc1 WB_Annotated.png
- 17_Figure 3-source data 2/InaC WB_Annotated.png
