# Supplementary material for: The acetylase activity of Cdu1 regulates bacterial exit from infected cells by protecting Chlamydia effectors from degradation
Source: eLife. 2024 Feb 15;12:RP87386. doi: 10.7554/eLife.87386 (PMC10942603; doi:10.7554/eLife.87386)
Supplement: Figure 3—source data 3. [file elife-87386-fig3-data3.zip]

Archive with 2 entries (2 files):
- 18_Figure 3-source data 3.xls
- __MACOSX/._18_Figure 3-source data 3.xls
