# Supplementary material for: The acetylase activity of Cdu1 regulates bacterial exit from infected cells by protecting Chlamydia effectors from degradation
Source: eLife. 2024 Feb 15;12:RP87386. doi: 10.7554/eLife.87386 (PMC10942603; doi:10.7554/eLife.87386)
Supplement: Figure 3—source data 3. [file elife-87386-fig3-data3.zip › 18_Figure 3-source data 3.xls]

## Sheet: Densiotometry
Image Name	Channel	Lane Name	Name	Signal
Mock infected	Chemi	L01	Mock_R1	0.354
InaC WB 24 hpi time course R1_L2_InaC	Chemi	L02	L2 24 hpi_InaC_R1	2
InaC WB 36 hpi time course R1_L2_InaC	Chemi	L03	L2 36 hpi_InaC_R1	3.12
InaC WB 48 hpi time course R1_L2_InaC	Chemi	L04	L2 48 hpi_InaC_R1	6.24
InaC WB 24 hpi time course R1_cdu1::GII_InaC	Chemi	L05	cdu1 24 hp_InaC_R1	1.76
InaC WB 36 hpi time course R1_cdu1::GII_InaC	Chemi	L06	cdu1 36 hpi_InaC_R1	0.078
InaC WB 48 hpi time course R1_cdu1::GII_InaC	Chemi	L07	cdu1 48 hpi_InaC_R1	0.147
InaC WB 24 hpi time course R1_M407 (inaC null)_InaC	Chemi	L08	M407 24 hpi_InaC_R1	0.0606
Image Name	Channel	Lane Name	Name	Signal
Mock infected	Chemi	L01	Mock_R1	0.803
InaC WB 24 hpi time course R1_L2_Slc1	Chemi	L02	L2 24 hpi_Slc1_R1	11.1
InaC WB 36 hpi time course R1_L2_Slc1	Chemi	L03	L2 36 hpi_Slc1_R1	20.7
InaC WB 48 hpi time course R1_L2_Slc1	Chemi	L04	L2 48 hpi_Slc1_R1	29.1
InaC WB 24 hpi time course R1_cdu1::GII_Slc1	Chemi	L05	cdu1 24 hp_Slc1_R1	8.18
InaC WB 36 hpi time course R1_cdu1::GII_Slc1	Chemi	L06	cdu1 36 hpi_Slc1_R1	12.9
InaC WB 48 hpi time course R1_cdu1::GII_Slc1	Chemi	L07	cdu1 48 hpi_Slc1_R1	20.7
InaC WB 24 hpi time course R1_M407 (inaC null)_Slc1	Chemi	L08	M407 24 hpi_Slc1_R1	8.52
Image Name	Channel	Lane Name	Name	Signal
Mock infected	Chemi	L01	Mock_R2	-0.419
InaC WB 24 hpi time course R2_L2_InaC	Chemi	L02	L2 24 hpi_InaC_R2	1.02
InaC WB 36 hpi time course R2_L2_InaC	Chemi	L03	L2 36 hpi_InaC_R2	2.43
InaC WB 48 hpi time course R2_L2_InaC	Chemi	L04	L2 48 hpi_InaC_R2	8.37
InaC WB 24 hpi time course R2_cdu1::GII_InaC	Chemi	L05	cdu1 24 hp_InaC_R2	2.76
InaC WB 36 hpi time course R2_cdu1::GII_InaC	Chemi	L06	cdu1 36 hpi_InaC_R2	-0.812
InaC WB 48 hpi time course R2_cdu1::GII_InaC	Chemi	L07	cdu1 48 hpi_InaC_R2	-0.614
InaC WB 24 hpi time course R2_M407 (inaC null)_InaC	Chemi	L08	M407 24 hpi_InaC_R2	-0.223
Image Name	Channel	Lane Name	Name	Signal
Mock infected	Chemi	L01	Mock_R2	0.147
InaC WB 24 hpi time course R2_L2_Slc1	Chemi	L02	L2 24 hpi_Slc1_R2	8.43
InaC WB 36 hpi time course R2_L2_Slc1	Chemi	L03	L2 36 hpi_Slc1_R2	21.7
InaC WB 48 hpi time course R2_L2_Slc1	Chemi	L04	L2 48 hpi_Slc1_R2	34.9
InaC WB 24 hpi time course R2_cdu1::GII_Slc1	Chemi	L05	cdu1 24 hp_Slc1_R2	7.74
InaC WB 36 hpi time course R2_cdu1::GII_Slc1	Chemi	L06	cdu1 36 hpi_Slc1_R2	12.4
InaC WB 48 hpi time course R2_cdu1::GII_Slc1	Chemi	L07	cdu1 48 hpi_Slc1_R2	17.8
InaC WB 24 hpi time course R2_M407 (inaC null)_Slc1	Chemi	L08	M407 24 hpi_Slc1_R2	2.99

## Sheet: Analysis
Name	Signal_InaC	Signal_Slc1	InaC/Slc1 normalized signal	Relative InaC signal (cdu1 GII) to L2 signal
L2 24 hpi_R1	2	11.1	0.18018	1
L2 36 hpi_R1	3.12	20.7	0.150725	1
L2 48 hpi_R1	6.24	29.1	0.214433	1
cdu1 24 hp_R1	1.76	8.18	0.215159	1.19413
cdu1 36 hpi_R1	0.078	12.9	0.00604651	0.0401163
cdu1 48 hpi_R1	0.147	20.7	0.00710145	0.0331173
Name	Signal_InaC	Signal_Slc1	InaC/Slc1 normalized signal	Relative InaC signal (cdu1 GII) to L2 signal
L2 24 hpi_R2	1.02	8.43	0.120996	1
L2 36 hpi_R2	2.43	21.7	0.111982	1
L2 48 hpi_R2	8.37	34.9	0.239828	1
cdu1 24 hp_R2	2.76	7.74	0.356589	2.9471
cdu1 36 hpi_R2	-0.812	12.4	-0.0654839	-0.584774
cdu1 48 hpi_R2	-0.614	17.8	-0.0344944	-0.14383

## Sheet: Results
Name	Relative InaC signal (cdu1 GII) to L2 signal R1	Relative InaC signal (cdu1 GII) to L2 signal R2	Mean
L2 24 hpi_R1	1	1	1
L2 36 hpi_R1	1	1	1
L2 48 hpi_R1	1	1	1
cdu1 24 hp_R1	1.19413	2.9471	2.07062
cdu1 36 hpi_R1	0.0401163	-0.584774	-0.272329
cdu1 48 hpi_R1	0.0331173	-0.14383	-0.0553561
