# Supplementary material for: The acetylase activity of Cdu1 regulates bacterial exit from infected cells by protecting Chlamydia effectors from degradation
Source: eLife. 2024 Feb 15;12:RP87386. doi: 10.7554/eLife.87386 (PMC10942603; doi:10.7554/eLife.87386)
Supplement: Figure 3—source data 4. [file elife-87386-fig3-data4.zip]

Archive with 6 entries (5 files):
- 19_Figure 3-source data 4/
- 19_Figure 3-source data 4/aTubulin WB.png
- 19_Figure 3-source data 4/IPAM WB.tif
- __MACOSX/19_Figure 3-source data 4/._IPAM WB.tif
- 19_Figure 3-source data 4/Slc1 WB.tif
- __MACOSX/19_Figure 3-source data 4/._Slc1 WB.tif
