# Supplementary material for: The acetylase activity of Cdu1 regulates bacterial exit from infected cells by protecting Chlamydia effectors from degradation
Source: eLife. 2024 Feb 15;12:RP87386. doi: 10.7554/eLife.87386 (PMC10942603; doi:10.7554/eLife.87386)
Supplement: Figure 3—source data 5. [file elife-87386-fig3-data5.zip]

Archive with 6 entries (5 files):
- 20_Figure 3-source data 5/
- 20_Figure 3-source data 5/Slc1 WB_Annotated.png
- 20_Figure 3-source data 5/IPAM WB_Annotated.png
- __MACOSX/20_Figure 3-source data 5/._IPAM WB_Annotated.png
- 20_Figure 3-source data 5/aTubulin WB_Annotated.png
- __MACOSX/20_Figure 3-source data 5/._aTubulin WB_Annotated.png
