# Supplementary material for: The acetylase activity of Cdu1 regulates bacterial exit from infected cells by protecting Chlamydia effectors from degradation
Source: eLife. 2024 Feb 15;12:RP87386. doi: 10.7554/eLife.87386 (PMC10942603; doi:10.7554/eLife.87386)
Supplement: Figure 3—source data 6. [file elife-87386-fig3-data6.zip › 21_Figure 3-source data 6.xls]

## Sheet: Western Bands
Image Name	Name	Signal (mean R1+R2)	Area
IPAM WB 48hpi time course mean_IPAM	L2 24 hpi_IPAM	1.03325	2160
IPAM WB 48hpi time course mean_IPAM	L2 36 hpi_IPAM	4.88832	2080
IPAM WB 48hpi time course mean_IPAM	L2 48 hpi_IPAM	10.524	4189
IPAM WB 48hpi time course mean_IPAM	cdu1 24 hp_IPAM	0.772404	1408
IPAM WB 48hpi time course mean_IPAM	cdu1 36 hpi_IPAM	2.20338	1750
IPAM WB 48hpi time course mean_IPAM	cdu1 48 hpi_IPAM	4.38503	1550
IPAM WB 48hpi time course mean_IPAM	cdu1 aadA 48 hpi_Slc1	122.771	2622
IPAM WB 48hpi time course mean_IPAM	cdu1 aadA 36hpi_Slc1	88.5099	2967
IPAM WB 48hpi time course mean_IPAM	cdu1 aadA 24 hpi_Slc1	19.9797	1518
IPAM WB 48hpi time course mean_IPAM	L2 48 hpi_Slc1	135.278	3042
IPAM WB 48hpi time course mean_IPAM	L2 36 hpi_Slc1	118.543	3266
IPAM WB 48hpi time course mean_IPAM	L2 24 hpi_Slc1	35.5975	2691
