# Supplementary material for: The acetylase activity of Cdu1 regulates bacterial exit from infected cells by protecting Chlamydia effectors from degradation
Source: eLife. 2024 Feb 15;12:RP87386. doi: 10.7554/eLife.87386 (PMC10942603; doi:10.7554/eLife.87386)
Supplement: Figure 3—figure supplement 1—source data 1. [file elife-87386-fig3-figsupp1-data1.zip]

Archive with 22 entries (21 files):
- 22_Figure 3-figure supplement 1-source data 1/
- __MACOSX/._22_Figure 3-figure supplement 1-source data 1
- 22_Figure 3-figure supplement 1-source data 1/.DS_Store
- __MACOSX/22_Figure 3-figure supplement 1-source data 1/._.DS_Store
- 22_Figure 3-figure supplement 1-source data 1/07_CTL0480 localization quantification_HeLa_24 hpi_R3.xlsx
- __MACOSX/22_Figure 3-figure supplement 1-source data 1/._07_CTL0480 localization quantification_HeLa_24 hpi_R3.xlsx
- 22_Figure 3-figure supplement 1-source data 1/08_CTL0480 localization quantification_Hela_36 hpi_R3.xlsx
- __MACOSX/22_Figure 3-figure supplement 1-source data 1/._08_CTL0480 localization quantification_Hela_36 hpi_R3.xlsx
- 22_Figure 3-figure supplement 1-source data 1/09_CTL0480 localization quantification_Hela_48 hpi_R3.xlsx
- __MACOSX/22_Figure 3-figure supplement 1-source data 1/._09_CTL0480 localization quantification_Hela_48 hpi_R3.xlsx
- 22_Figure 3-figure supplement 1-source data 1/04_CTL0480 localization quantification_HeLa_24 hpi_R2.xlsx
- __MACOSX/22_Figure 3-figure supplement 1-source data 1/._04_CTL0480 localization quantification_HeLa_24 hpi_R2.xlsx
- 22_Figure 3-figure supplement 1-source data 1/06_CTL0480 localization quantification_Hela_48 hpi_R2.xlsx
- __MACOSX/22_Figure 3-figure supplement 1-source data 1/._06_CTL0480 localization quantification_Hela_48 hpi_R2.xlsx
- 22_Figure 3-figure supplement 1-source data 1/02_CTL0480 localization quantification_Hela_36 hpi_R1.xlsx
- __MACOSX/22_Figure 3-figure supplement 1-source data 1/._02_CTL0480 localization quantification_Hela_36 hpi_R1.xlsx
- 22_Figure 3-figure supplement 1-source data 1/03_CTL0480 localization quantification_Hela_48 hpi_R1.xlsx
- __MACOSX/22_Figure 3-figure supplement 1-source data 1/._03_CTL0480 localization quantification_Hela_48 hpi_R1.xlsx
- 22_Figure 3-figure supplement 1-source data 1/01_CTL0480 localization quantification_HeLa_24 hpi_R1.xlsx
- __MACOSX/22_Figure 3-figure supplement 1-source data 1/._01_CTL0480 localization quantification_HeLa_24 hpi_R1.xlsx
- 22_Figure 3-figure supplement 1-source data 1/05_CTL0480 localization quantification_Hela_36 hpi_R2.xlsx
- __MACOSX/22_Figure 3-figure supplement 1-source data 1/._05_CTL0480 localization quantification_Hela_36 hpi_R2.xlsx
