# Supplementary material for: The acetylase activity of Cdu1 regulates bacterial exit from infected cells by protecting Chlamydia effectors from degradation
Source: eLife. 2024 Feb 15;12:RP87386. doi: 10.7554/eLife.87386 (PMC10942603; doi:10.7554/eLife.87386)
Supplement: Figure 4—source data 1. [file elife-87386-fig4-data1.zip]

Archive with 10 entries (9 files):
- Figure 4-source data 1/
- Figure 4-source data 1/Flag WB.png
- __MACOSX/Figure 4-source data 1/._Flag WB.png
- Figure 4-source data 1/aTubulin WB.png
- __MACOSX/Figure 4-source data 1/._aTubulin WB.png
- Figure 4-source data 1/Slc1 WB.png
- Figure 4-source data 1/.DS_Store
- __MACOSX/Figure 4-source data 1/._.DS_Store
- Figure 4-source data 1/InaC WB.png
- __MACOSX/Figure 4-source data 1/._InaC WB.png
