# Supplementary material for: The acetylase activity of Cdu1 regulates bacterial exit from infected cells by protecting Chlamydia effectors from degradation
Source: eLife. 2024 Feb 15;12:RP87386. doi: 10.7554/eLife.87386 (PMC10942603; doi:10.7554/eLife.87386)
Supplement: Figure 4—source data 2. [file elife-87386-fig4-data2.zip]

Archive with 10 entries (9 files):
- Figure 4-source data 2/
- Figure 4-source data 2/Slc1 WB_Annotated.png
- Figure 4-source data 2/.DS_Store
- __MACOSX/Figure 4-source data 2/._.DS_Store
- Figure 4-source data 2/Flag WB_Annotated.png
- __MACOSX/Figure 4-source data 2/._Flag WB_Annotated.png
- Figure 4-source data 2/aTubulin WB_Annotated.png
- __MACOSX/Figure 4-source data 2/._aTubulin WB_Annotated.png
- Figure 4-source data 2/InaC WB_Annotated.png
- __MACOSX/Figure 4-source data 2/._InaC WB_Annotated.png
