# Supplementary material for: The acetylase activity of Cdu1 regulates bacterial exit from infected cells by protecting Chlamydia effectors from degradation
Source: eLife. 2024 Feb 15;12:RP87386. doi: 10.7554/eLife.87386 (PMC10942603; doi:10.7554/eLife.87386)
Supplement: Figure 4—source data 3. [file elife-87386-fig4-data3.zip]

Archive with 7 entries (6 files):
- Figure 4-source data 3/
- Figure 4-source data 3/Slc1 WB.png
- Figure 4-source data 3/IPAM WB.png
- __MACOSX/Figure 4-source data 3/._IPAM WB.png
- Figure 4-source data 3/Flag WB.tif
- __MACOSX/Figure 4-source data 3/._Flag WB.tif
- Figure 4-source data 3/aTubulin WB.tif
