# Supplementary material for: The acetylase activity of Cdu1 regulates bacterial exit from infected cells by protecting Chlamydia effectors from degradation
Source: eLife. 2024 Feb 15;12:RP87386. doi: 10.7554/eLife.87386 (PMC10942603; doi:10.7554/eLife.87386)
Supplement: Figure 4—source data 4. [file elife-87386-fig4-data4.zip]

Archive with 8 entries (7 files):
- Figure 4-source data 4/
- Figure 4-source data 4/Flag WB.png
- Figure 4-source data 4/Slc1 WB_Annotated.png
- __MACOSX/Figure 4-source data 4/._Slc1 WB_Annotated.png
- Figure 4-source data 4/IPAM WB_Annotated.png
- __MACOSX/Figure 4-source data 4/._IPAM WB_Annotated.png
- Figure 4-source data 4/aTubulin WB_Annotated.png
- __MACOSX/Figure 4-source data 4/._aTubulin WB_Annotated.png
