# Supplementary material for: The acetylase activity of Cdu1 regulates bacterial exit from infected cells by protecting Chlamydia effectors from degradation
Source: eLife. 2024 Feb 15;12:RP87386. doi: 10.7554/eLife.87386 (PMC10942603; doi:10.7554/eLife.87386)
Supplement: Figure 4—source data 5. [file elife-87386-fig4-data5.zip]

Archive with 7 entries (6 files):
- Figure 4-source data 5/
- Figure 4-source data 5/Flag WB.png
- __MACOSX/Figure 4-source data 5/._Flag WB.png
- Figure 4-source data 5/Slc1 WB.png
- __MACOSX/Figure 4-source data 5/._Slc1 WB.png
- Figure 4-source data 5/Tubulin WB.png
- __MACOSX/Figure 4-source data 5/._Tubulin WB.png
