# Supplementary material for: The acetylase activity of Cdu1 regulates bacterial exit from infected cells by protecting Chlamydia effectors from degradation
Source: eLife. 2024 Feb 15;12:RP87386. doi: 10.7554/eLife.87386 (PMC10942603; doi:10.7554/eLife.87386)
Supplement: Figure 4—source data 7. [file elife-87386-fig4-data7.zip]

Archive with 11 entries (10 files):
- Figure 4-source data 7/
- Figure 4-source data 7/Input_Flag WB.png
- __MACOSX/Figure 4-source data 7/._Input_Flag WB.png
- Figure 4-source data 7/Input_Slc1 WB.png
- __MACOSX/Figure 4-source data 7/._Input_Slc1 WB.png
- Figure 4-source data 7/Flag IP_k48 pUb WB.png
- __MACOSX/Figure 4-source data 7/._Flag IP_k48 pUb WB.png
- Figure 4-source data 7/Input_a-Tubulin WB.png
- __MACOSX/Figure 4-source data 7/._Input_a-Tubulin WB.png
- Figure 4-source data 7/Flag IP_Flag WB.png
- __MACOSX/Figure 4-source data 7/._Flag IP_Flag WB.png
