# Supplementary material for: The acetylase activity of Cdu1 regulates bacterial exit from infected cells by protecting Chlamydia effectors from degradation
Source: eLife. 2024 Feb 15;12:RP87386. doi: 10.7554/eLife.87386 (PMC10942603; doi:10.7554/eLife.87386)
Supplement: Figure 4—source data 8. [file elife-87386-fig4-data8.zip]

Archive with 9 entries (8 files):
- Figure 4-source data 8/
- Figure 4-source data 8/.DS_Store
- __MACOSX/Figure 4-source data 8/._.DS_Store
- Figure 4-source data 8/Flag IP_Flag WB_Annotated.png
- Figure 4-source data 8/Input_Flag WB_Annotated.png
- __MACOSX/Figure 4-source data 8/._Input_Flag WB_Annotated.png
- Figure 4-source data 8/Input_a-Tubulin WB_Annotated.png
- Figure 4-source data 8/Input_Slc1 WB_Annotated.png
- Figure 4-source data 8/Flag IP_k48 pUb WB_Annotated.png
