# Supplementary material for: The acetylase activity of Cdu1 regulates bacterial exit from infected cells by protecting Chlamydia effectors from degradation
Source: eLife. 2024 Feb 15;12:RP87386. doi: 10.7554/eLife.87386 (PMC10942603; doi:10.7554/eLife.87386)
Supplement: Figure 4—source data 9. [file elife-87386-fig4-data9.zip]

Archive with 10 entries (9 files):
- Figure 4-source data 9/
- Figure 4-source data 9/AcK IP_InaC WB.png
- Figure 4-source data 9/Ac-K IP_IpaM WB.png
- __MACOSX/Figure 4-source data 9/._Ac-K IP_IpaM WB.png
- Figure 4-source data 9/Ac-K IP_IncA WB.png
- __MACOSX/Figure 4-source data 9/._Ac-K IP_IncA WB.png
- Figure 4-source data 9/Input_IncA WB.png
- Figure 4-source data 9/Input_InaC WB.png
- Figure 4-source data 9/Input_IpaM WB.png
- __MACOSX/Figure 4-source data 9/._Input_IpaM WB.png
