# Supplementary material for: The acetylase activity of Cdu1 regulates bacterial exit from infected cells by protecting Chlamydia effectors from degradation
Source: eLife. 2024 Feb 15;12:RP87386. doi: 10.7554/eLife.87386 (PMC10942603; doi:10.7554/eLife.87386)
Supplement: Figure 4—source data 10. [file elife-87386-fig4-data10.zip]

Archive with 11 entries (10 files):
- Figure 4-source data 10/
- Figure 4-source data 10/Input_IncA WB_Annotated.png
- __MACOSX/Figure 4-source data 10/._Input_IncA WB_Annotated.png
- Figure 4-source data 10/Input_IpaM WB_Annotated.png
- Figure 4-source data 10/Input_InaC WB_Annotated.png
- __MACOSX/Figure 4-source data 10/._Input_InaC WB_Annotated.png
- Figure 4-source data 10/Ac-K IP_IpaM WB_Annotated.png
- Figure 4-source data 10/Ac-K IP_IncA WB_Annotated.png
- __MACOSX/Figure 4-source data 10/._Ac-K IP_IncA WB_Annotated.png
- Figure 4-source data 10/AcK IP_InaC WB_Annotated.png
- __MACOSX/Figure 4-source data 10/._AcK IP_InaC WB_Annotated.png
