# Supplementary material for: The acetylase activity of Cdu1 regulates bacterial exit from infected cells by protecting Chlamydia effectors from degradation
Source: eLife. 2024 Feb 15;12:RP87386. doi: 10.7554/eLife.87386 (PMC10942603; doi:10.7554/eLife.87386)
Supplement: Figure 4—source data 12. [file elife-87386-fig4-data12.zip]

Archive with 5 entries (4 files):
- Figure 4-source data 12/
- Figure 4-source data 12/Input_Flag WB_Annotated.png
- Figure 4-source data 12/AcK IP_Flag WB_Annotated.png
- __MACOSX/Figure 4-source data 12/._AcK IP_Flag WB_Annotated.png
- Figure 4-source data 12/Input_IncA WB_Annotated.png
