# Supplementary material for: The acetylase activity of Cdu1 regulates bacterial exit from infected cells by protecting Chlamydia effectors from degradation
Source: eLife. 2024 Feb 15;12:RP87386. doi: 10.7554/eLife.87386 (PMC10942603; doi:10.7554/eLife.87386)
Supplement: Figure 4—source data 13. [file elife-87386-fig4-data13.zip]

Archive with 5 entries (4 files):
- Figure 4-source data 13/
- Figure 4-source data 13/AcK IP_Flag WB.png
- __MACOSX/Figure 4-source data 13/._AcK IP_Flag WB.png
- Figure 4-source data 13/Input_Flag WB.png
- Figure 4-source data 13/Input_IncA WB.png
