# Supplementary material for: The acetylase activity of Cdu1 regulates bacterial exit from infected cells by protecting Chlamydia effectors from degradation
Source: eLife. 2024 Feb 15;12:RP87386. doi: 10.7554/eLife.87386 (PMC10942603; doi:10.7554/eLife.87386)
Supplement: Figure 5—source data 1. [file elife-87386-fig5-data1.zip › Figure 5-source data 1.xlsx]

## Sheet: L2 pBOMB
Replicate	Ubiqutinated inclusion (inclusion number)	Wild type inclusion (inclusion number)		Replicate	Ubiqutinated inclusions	Wild type inclusion	Total
1	8			1	1	79	80
1		1			Ubiqutinated inclusions	Wild type inclusion
1		2			0.0125	0.9875
1		3
1		4
1		5		Replicate	Ubiqutinated inclusions	Wild type inclusion	Total
1		6		2	1	82	83
1		7			Ubiqutinated inclusions	Wild type inclusion
1		8			0.0120482	0.987952
1		1
1		2		Replicate	Ubiqutinated inclusions	Wild type inclusion	Total
1		3		3	5	94	99
1		4			Ubiqutinated inclusions	Wild type inclusion
1		5			0.0505051	0.949495
1		6
1		7
1		1		Ubiquitinated inclusions R1	Ubiquitinated inclusions R2	Ubiquitinated inclusions R3	Mean Ubiquitinated inclusions
1		2		0.013	0.012	0.051	0.0253333
1		3
1		4
1		5
1		6
1		7
1		1
1		2
1		3
1		4
1		5
1		6
1		7
1		8
1		9
1		10
1		11
1		1
1		2
1		3
1		4
1		5
1		6
1		7
1		8
1		1
1		2
1		3
1		4
1		5
1		6
1		7
1		8
1		9
1		1
1		2
1		3
1		4
1		5
1		6
1		7
1		8
1		1
1		2
1		3
1		4
1		5
1		6
1		7
1		1
1		2
1		3
1		4
1		5
1		6
1		7
1		8
1		1
1		2
1		3
1		4
1		5
1		6
Replicate	Ubiqutinated inclusion (inclusion number)	Wild type inclusion (inclusion number)
2		1
2		2
2		3
2		4
2		5
2		6
2		7
2		8
2		9
2		10
2		11
2		12
2		13
2		1
2		2
2		3
2		4
2		5
2		6
2		7
2		8
2		9
2		1
2		2
2		3
2		4
2		5
2		6
2		1
2		2
2		3
2		4
2		5
2		6
2		7
2		8
2		9
2		1
2		2
2		3
2		4
2		5
2		6
2		7
2		1
2		2
2		3
2		4
2		5
2		6
2		1
2		2
2		3
2		4
2		5
2		6
2		7
2		1
2		2
2		3
2		4
2		5
2		6
2		7
2		8
2		1
2		2
2		3
2		4
2		5
2		6
2		7
2		8
2		1
2		2
2		3
2		4
2		5
2		6
2		7
2		8
2		9
Replicate	Ubiqutinated inclusion (inclusion number)	Wild type inclusion (inclusion number)
3	2
3	5
3	5
3	6
3	9
3		1
3		2
3		3
3		4
3		5
3		6
3		7
3		8
3		9
3		10
3		1
3		2
3		3
3		4
3		5
3		6
3		7
3		8
3		1
3		2
3		3
3		4
3		5
3		6
3		7
3		8
3		9
3		10
3		1
3		2
3		3
3		4
3		5
3		6
3		7
3		8
3		9
3		10
3		1
3		2
3		3
3		4
3		5
3		6
3		7
3		8
3		9
3		1
3		3
3		4
3		6
3		7
3		8
3		1
3		2
3		3
3		4
3		5
3		6
3		7
3		8
3		9
3		1
3		2
3		3
3		4
3		6
3		7
3		8
3		10
3		11
3		1
3		2
3		3
3		4
3		5
3		6
3		7
3		8
3		9
3		10
3		11
3		1
3		2
3		3
3		4
3		5
3		7
3		8
3		9
3		10
3		11
3		12
3		13

## Sheet: L2 cdu1 aadA pBOMB
Replicate	Ubiqutinated inclusion (inclusion number)	Wild type inclusion (inclusion number)		Replicate	Ubiqutinated inclusions	Wild type inclusion	Total
1	1			1	581	84	665
1	1				Ubiqutinated inclusions	Wild type inclusion
1	1				0.873684	0.126316
1	1
1	1			Replicate	Ubiqutinated inclusions	Wild type inclusion	Total
1	1			2	434	51	485
1	1				Ubiqutinated inclusions	Wild type inclusion
1	1				0.894845	0.105155
1	1
1	2			Replicate	Ubiqutinated inclusions	Wild type inclusion	Total
1	2			3	337	18	355
1	2				Ubiqutinated inclusions	Wild type inclusion
1	2				0.949296	0.0507042
1	2
1	2			Ubiquitinated inclusions R1	Ubiquitinated inclusions R2	Ubiquitinated inclusions R3	Mean Ubiquitinated inclusions
1	2			0.874	0.895	0.949	0.906
1	2
1	2
1	3
1	3
1	3
1	3
1	3
1	3
1	3
1	3
1	3
1	4
1	4
1	4
1	4
1	4
1	4
1	4
1	5
1	5
1	5
1	5
1	5
1	5
1	5
1	5
1	5
1	6
1	6
1	6
1	6
1	6
1	6
1	6
1	6
1	6
1	7
1	7
1	7
1	7
1	7
1	7
1	7
1	7
1	8
1	8
1	8
1	8
1	8
1	8
1	8
1	8
1	8
1	8
1	9
1	9
1	9
1	9
1	9
1	9
1	9
1	9
1	9
1	9
1	10
1	10
1	10
1	10
1	10
1	10
1	10
1	11
1	11
1	11
1	11
1	11
1	11
1	12
1	12
1	12
1	12
1	12
1	12
1	12
1	12
1	13
1	13
1	13
1	13
1	13
1	13
1	13
1	13
1	13
1	14
1	14
1	14
1	14
1	14
1	14
1	14
1	14
1	14
1	15
1	15
1	15
1	15
1	15
1	15
1	15
1	15
1	15
1	15
1	16
1	16
1	16
1	16
1	16
1	16
1	16
1	16
1	16
1	17
1	17
1	17
1	17
1	17
1	17
1	17
1	17
1	17
1	17
1	18
1	18
1	18
1	18
1	18
1	18
1	18
1	19
1	19
1	19
1	19
1	19
1	19
1	19
1	19
1	19
1	20
1	20
1	20
1	20
1	20
1	20
1	20
1	20
1	20
1	20
1	21
1	21
1	21
1	21
1	21
1	21
1	21
1	21
1	22
1	22
1	22
1	22
1	22
1	22
1	22
1	22
1	22
1	22
1	23
1	23
1	23
1	23
1	23
1	23
1	23
1	23
1	23
1	24
1	24
1	24
1	24
1	24
1	24
1	24
1	24
1	24
1	25
1	25
1	25
1	25
1	25
1	25
1	25
1	26
1	26
1	26
1	26
1	26
1	26
1	26
1	26
1	26
1	26
1	27
1	27
1	27
1	27
1	27
1	27
1	27
1	27
1	27
1	27
1	28
1	28
1	28
1	28
1	28
1	28
1	28
1	29
1	29
1	29
1	29
1	29
1	29
1	29
1	29
1	30
1	30
1	30
1	30
1	30
1	30
1	30
1	30
1	31
1	31
1	31
1	31
1	31
1	31
1	31
1	31
1	31
1	31
1	32
1	32
1	32
1	32
1	32
1	32
1	32
1	32
1	32
1	32
1	33
1	33
1	33
1	33
1	33
1	33
1	33
1	33
1	33
1	33
1	34
1	34
1	34
1	34
1	34
1	34
1	34
1	34
1	34
1	35
1	35
1	35
1	35
1	35
1	35
1	35
1	35
1	36
1	36
1	36
1	36
1	36
1	36
1	36
1	36
1	37
1	37
1	37
1	37
1	37
1	37
1	37
1	37
1	38
1	38
1	38
1	38
1	38
1	38
1	38
1	39
1	39
1	39
1	39
1	39
1	39
1	39
1	40
1	40
1	40
1	40
1	40
1	40
1	40
1	41
1	41
1	41
1	41
1	41
1	41
1	41
1	41
1	41
1	42
1	42
1	42
1	42
1	42
1	42
1	42
1	43
1	43
1	43
1	43
1	43
1	43
1	43
1	43
1	43
1	44
1	44
1	44
1	44
1	44
1	44
1	44
1	44
1	44
1	45
1	45
1	45
1	45
1	45
1	45
1	45
1	45
1	46
1	46
1	46
1	46
1	46
1	46
1	46
1	46
1	46
1	47
1	47
1	47
1	47
1	47
1	47
1	47
1	47
1	47
1	48
1	48
1	48
1	48
1	48
1	48
1	48
1	48
1	49
1	49
1	49
1	49
1	49
1	49
1	49
1	49
1	50
1	50
1	50
1	50
1	50
1	50
1	50
1	51
1	51
1	51
1	51
1	51
1	51
1	51
1	51
1	52
1	52
1	52
1	52
1	52
1	52
1	52
1	52
1	52
1	53
1	53
1	53
1	53
1	53
1	53
1	53
1	53
1	53
1	54
1	54
1	54
1	54
1	54
1	54
1	54
1	54
1	55
1	55
1	55
1	55
1	55
1	55
1	55
1	55
1	55
1	56
1	56
1	56
1	56
1	56
1	56
1	56
1	57
1	57
1	57
1	57
1	57
1	57
1	57
1	58
1	58
1	58
1	58
1	58
1	58
1	58
1	59
1	59
1	59
1	59
1	59
1	59
1	59
1	60
1	60
1	60
1	60
1	60
1	60
1	60
1	60
1	61
1	61
1	61
1	61
1	61
1	61
1	61
1	62
1	62
1	62
1	62
1	62
1	63
1	63
1	63
1	63
1	63
1	63
1	63
1	64
1	64
1	64
1	64
1	64
1	64
1	64
1	65
1	65
1	65
1	65
1	65
1	65
1	66
1	66
1	66
1	66
1	66
1	66
1	66
1	67
1	67
1	67
1	67
1	67
1	68
1	68
1	68
1	68
1	69
1	69
1	69
1	69
1	70
1	70
1	70
1	70
1	71
1	71
1	71
1	72
1	72
1	72
1	72
1	72
1	73
1	73
1	73
1	74
1	74
1	74
1	75
1	75
1	76
1	76
1	77
1		11
1		12
1		35
1		42
1		57
1		62
1		65
1		19
1		21
1		25
1		38
1		54
1		56
1		58
1		1
1		2
1		18
1		23
1		24
1		37
1		45
1		49
1		68
1		69
1		71
1		75
1		10
1		11
1		25
1		29
1		50
1		56
1		62
1		63
1		64
1		73
1		74
1		4
1		7
1		21
1		28
1		30
1		48
1		13
1		18
1		25
1		28
1		29
1		30
1		4
1		14
1		42
1		61
1		62
1		11
1		12
1		16
1		18
1		28
1		38
1		39
1		40
1		51
1		59
1		67
1		68
1		69
1		6
1		7
1		10
1		34
1		35
1		36
1		39
1		40
1		50
1		70
1		71
1		76
1		3
1		4
1		5
1		10
1		11
Replicate	Ubiqutinated inclusion (inclusion number)	Wild type inclusion (inclusion number)
2	1
2	1
2	1
2	1
2	1
2	1
2	1
2	1
2	1
2	1
2	2
2	2
2	2
2	2
2	2
2	2
2	2
2	2
2	2
2	2
2	3
2	3
2	3
2	3
2	3
2	3
2	3
2	3
2	4
2	4
2	4
2	4
2	4
2	4
2	4
2	4
2	5
2	5
2	5
2	5
2	5
2	5
2	5
2	5
2	5
2	6
2	6
2	6
2	6
2	6
2	6
2	6
2	6
2	7
2	7
2	7
2	7
2	7
2	7
2	7
2	7
2	7
2	8
2	8
2	8
2	8
2	8
2	8
2	8
2	8
2	8
2	8
2	9
2	9
2	9
2	9
2	9
2	9
2	9
2	9
2	9
2	9
2	10
2	10
2	10
2	10
2	10
2	10
2	10
2	10
2	10
2	10
2	11
2	11
2	11
2	11
2	11
2	11
2	11
2	11
2	12
2	12
2	12
2	12
2	12
2	12
2	12
2	12
2	12
2	12
2	13
2	13
2	13
2	13
2	13
2	13
2	13
2	13
2	13
2	14
2	14
2	14
2	14
2	14
2	14
2	14
2	14
2	15
2	15
2	15
2	15
2	15
2	15
2	15
2	15
2	15
2	16
2	16
2	16
2	16
2	16
2	16
2	16
2	16
2	17
2	17
2	17
2	17
2	17
2	17
2	17
2	17
2	17
2	17
2	18
2	18
2	18
2	18
2	18
2	18
2	18
2	18
2	18
2	19
2	19
2	19
2	19
2	19
2	19
2	19
2	19
2	19
2	19
2	20
2	20
2	20
2	20
2	20
2	20
2	20
2	20
2	21
2	21
2	21
2	21
2	21
2	21
2	21
2	21
2	21
2	21
2	22
2	22
2	22
2	22
2	22
2	22
2	22
2	23
2	23
2	23
2	23
2	23
2	23
2	23
2	23
2	23
2	24
2	24
2	24
2	24
2	24
2	24
2	24
2	24
2	25
2	25
2	25
2	25
2	25
2	25
2	25
2	25
2	25
2	25
2	26
2	26
2	26
2	26
2	26
2	26
2	26
2	26
2	26
2	26
2	27
2	27
2	27
2	27
2	27
2	27
2	27
2	27
2	27
2	27
2	28
2	28
2	28
2	28
2	28
2	28
2	28
2	28
2	28
2	29
2	29
2	29
2	29
2	29
2	29
2	29
2	29
2	29
2	30
2	30
2	30
2	30
2	30
2	30
2	30
2	30
2	31
2	31
2	31
2	31
2	31
2	31
2	31
2	31
2	31
2	32
2	32
2	32
2	32
2	32
2	32
2	32
2	32
2	32
2	32
2	33
2	33
2	33
2	33
2	33
2	33
2	33
2	33
2	33
2	33
2	34
2	34
2	34
2	34
2	34
2	34
2	34
2	34
2	35
2	35
2	35
2	35
2	35
2	35
2	35
2	35
2	36
2	36
2	36
2	36
2	36
2	36
2	36
2	36
2	36
2	37
2	37
2	37
2	37
2	37
2	37
2	37
2	37
2	38
2	38
2	38
2	38
2	38
2	38
2	38
2	38
2	38
2	39
2	39
2	39
2	39
2	39
2	39
2	39
2	39
2	39
2	40
2	40
2	40
2	40
2	40
2	40
2	40
2	41
2	41
2	41
2	41
2	41
2	41
2	41
2	42
2	42
2	42
2	42
2	42
2	42
2	42
2	42
2	43
2	43
2	43
2	43
2	43
2	43
2	43
2	43
2	44
2	44
2	44
2	44
2	44
2	44
2	44
2	44
2	45
2	45
2	45
2	45
2	45
2	46
2	46
2	46
2	46
2	47
2	47
2	47
2	47
2	48
2	48
2	48
2	48
2	49
2	49
2	49
2	50
2	50
2	50
2	50
2	51
2	51
2	51
2	52
2	52
2	52
2	53
2	53
2	54
2	54
2	55
2	56
2	59
2	61
2	62
2	63
2	64
2	65
2	66
2	67
2	68
2		22
2		34
2		41
2		4
2		5
2		11
2		13
2		14
2		15
2		16
2		22
2		30
2		7
2		3
2		11
2		20
2		24
2		29
2		35
2		36
2		49
2		28
2		30
2		45
2		46
2		3
2		4
2		6
2		34
2		35
2		41
2		40
2		6
2		16
2		20
2		22
2		23
2		24
2		31
2		40
2		42
2		56
2		57
2		58
2		60
2		69
2		53
2		55
2		14
2		18
2		37
Replicate	Ubiqutinated inclusion (inclusion number)	Wild type inclusion (inclusion number)
3	1
3	1
3	1
3	1
3	1
3	1
3	1
3	1
3	1
3	1
3	2
3	2
3	2
3	2
3	2
3	2
3	2
3	2
3	2
3	2
3	3
3	3
3	3
3	3
3	3
3	3
3	3
3	3
3	3
3	3
3	4
3	4
3	4
3	4
3	4
3	4
3	4
3	4
3	4
3	5
3	5
3	5
3	5
3	5
3	5
3	5
3	5
3	5
3	6
3	6
3	6
3	6
3	6
3	6
3	6
3	6
3	6
3	6
3	7
3	7
3	7
3	7
3	7
3	7
3	7
3	7
3	7
3	7
3	8
3	8
3	8
3	8
3	8
3	8
3	8
3	8
3	8
3	8
3	9
3	9
3	9
3	9
3	9
3	9
3	9
3	9
3	9
3	9
3	10
3	10
3	10
3	10
3	10
3	10
3	10
3	10
3	10
3	11
3	11
3	11
3	11
3	11
3	11
3	11
3	11
3	11
3	11
3	12
3	12
3	12
3	12
3	12
3	12
3	12
3	12
3	12
3	12
3	13
3	13
3	13
3	13
3	13
3	13
3	13
3	13
3	13
3	13
3	14
3	14
3	14
3	14
3	14
3	14
3	14
3	14
3	14
3	14
3	15
3	15
3	15
3	15
3	15
3	15
3	15
3	15
3	15
3	16
3	16
3	16
3	16
3	16
3	16
3	16
3	16
3	16
3	17
3	17
3	17
3	17
3	17
3	17
3	17
3	17
3	17
3	18
3	18
3	18
3	18
3	18
3	18
3	18
3	18
3	18
3	19
3	19
3	19
3	19
3	19
3	19
3	19
3	19
3	19
3	19
3	20
3	20
3	20
3	20
3	20
3	20
3	20
3	20
3	20
3	21
3	21
3	21
3	21
3	21
3	21
3	21
3	21
3	21
3	21
3	22
3	22
3	22
3	22
3	22
3	22
3	22
3	22
3	22
3	23
3	23
3	23
3	23
3	23
3	23
3	23
3	23
3	24
3	24
3	24
3	24
3	24
3	24
3	24
3	24
3	25
3	25
3	25
3	25
3	25
3	25
3	25
3	25
3	26
3	26
3	26
3	26
3	26
3	26
3	27
3	27
3	27
3	27
3	27
3	27
3	27
3	28
3	28
3	28
3	28
3	28
3	28
3	28
3	29
3	29
3	29
3	29
3	29
3	29
3	30
3	30
3	30
3	30
3	30
3	30
3	30
3	31
3	31
3	31
3	31
3	31
3	31
3	32
3	32
3	32
3	32
3	32
3	32
3	32
3	33
3	33
3	33
3	33
3	33
3	33
3	33
3	34
3	34
3	34
3	34
3	34
3	34
3	34
3	35
3	35
3	35
3	35
3	35
3	36
3	36
3	36
3	36
3	36
3	37
3	37
3	37
3	37
3	37
3	38
3	38
3	38
3	38
3	38
3	39
3	39
3	39
3	39
3	39
3	40
3	40
3	40
3	40
3	40
3	41
3	41
3	41
3	42
3	43
3	43
3	44
3	45
3	46
3	47
3	48
3	49
3		5
3		28
3		29
3		31
3		41
3		16
3		42
3		23
3		26
3		27
3		35
3		10
3		4
3		20
3		17
3		18
3		15
3		26

## Sheet: cdu1 aadA pBOMB-Cdu1
Replicate	Ubiqutinated inclusion (inclusion number)	Wild type inclusion (inclusion number)		Replicate	Ubiqutinated inclusions	Wild type inclusion	Total
1		1		1	1	192	193
1		2			Ubiqutinated inclusions	Wild type inclusion
1		3			0.00518135	0.994819
1		4
1		5		Replicate	Ubiqutinated inclusions	Wild type inclusion	Total
1		6		2	1	220	221
1		7			Ubiqutinated inclusions	Wild type inclusion
1		8			0.00452489	0.995475
1		9
1		10		Replicate	Ubiqutinated inclusions	Wild type inclusion	Total
1		11		3	1	237	238
1		12			Ubiqutinated inclusions	Wild type inclusion
1		13			0.00420168	0.995798
1		14
1		15		Ubiquitinated inclusions R1	Ubiquitinated inclusions R2	Ubiquitinated inclusions R3	Mean Ubiquitinated inclusions
1		16		0.01	0.005	0	0.005
1		17
1		18
1		1
1		2
1		3
1		4
1		5
1		6
1		7
1		8
1		9
1		10
1		11
1		12
1		13
1		14
1		15
1		16
1		17
1		18
1		19
1		20
1		1
1		2
1		3
1		4
1		5
1		6
1		7
1		8
1		9
1		10
1		11
1		12
1		13
1		14
1		15
1		16
1		17
1		18
1		19
1		20
1		1
1		2
1		3
1		4
1		5
1		6
1		7
1		8
1		9
1		10
1		11
1		12
1		13
1		14
1		15
1		16
1		17
1		18
1		19
1		20
1		21
1		22
1		23
1		1
1		2
1		3
1		4
1		5
1		6
1		7
1		8
1		9
1		10
1		11
1		12
1		13
1		14
1		15
1		16
1		17
1		18
1		19
1		20
1		1
1		2
1		3
1		4
1		5
1		6
1		7
1		8
1		9
1		10
1		11
1		12
1		13
1		14
1		15
1		16
1		17
1		18
1		19
1		1
1		2
1		3
1		4
1		5
1		6
1		7
1		8
1		9
1		10
1		11
1		12
1		13
1		14
1		15
1		16
1		17
1		18
1		19
1		20
1		21
1		22
1		23
1		1
1		2
1		3
1		4
1		5
1		6
1		7
1		8
1		9
1		10
1		11
1		12
1		13
1		14
1		15
1		16
1		17
1		1
1		2
1		3
1		4
1		5
1		6
1		7
1		8
1		9
1		10
1		11
1		12
1		13
1		14
1		15
1		16
1		1
1		2
1		3
1		4
1		5
1		6
1		7
1		8
1		9
1		10
1		11
1		12
1		13
1		14
1		15
1		16
Replicate	Ubiqutinated inclusion (inclusion number)	Wild type inclusion (inclusion number)
2		1
2		2
2		3
2		4
2		5
2		6
2		7
2		8
2		9
2		10
2		11
2		12
2		13
2		14
2		15
2		16
2		17
2		18
2		19
2		20
2		21
2		22
2		1
2		2
2		3
2		4
2		5
2		6
2		7
2		8
2		9
2		10
2		11
2		12
2		13
2		14
2		15
2		1
2		2
2		3
2		4
2		5
2		6
2		7
2		8
2		9
2		10
2		11
2		12
2		13
2		14
2		15
2		16
2		17
2		18
2		1
2		2
2		3
2		4
2		5
2		6
2		7
2		8
2		9
2		10
2		11
2		12
2		13
2		14
2		1
2		2
2		3
2		4
2		5
2		6
2		7
2		8
2		9
2		10
2		11
2		12
2		13
2		1
2		2
2		3
2		4
2		5
2		6
2		7
2		8
2		9
2		10
2		11
2		12
2		13
2		14
2		15
2		16
2		17
2		18
2		19
2		1
2		2
2		3
2		4
2		5
2		6
2		7
2		8
2		9
2		10
2		11
2		12
2		13
2		14
2		15
2		16
2		17
2		18
2		19
2		20
2		21
2		22
2		23
2		1
2		2
2		3
2		4
2		5
2		6
2		7
2		8
2		9
2		10
2		11
2		12
2		13
2		14
2		15
2		16
2		17
2		18
2		19
2		20
2		21
2		22
2		23
2		24
2		25
2		26
2		27
2		28
2		29
2		30
2		31
2		32
2		33
2		34
2		1
2		2
2		3
2		4
2		5
2		6
2		7
2		8
2		9
2		10
2		11
2		12
2		13
2		14
2		15
2		16
2		17
2		18
2		19
2		20
2		21
2		22
2		23
2		24
2		25
2		26
2		27
2		28
2		1
2		2
2		3
2		4
2		5
2		6
2		7
2		8
2		9
2		10
2		11
2		12
2		13
2		14
2		15
2		16
2		17
2		18
2		19
2		20
2		21
2		22
2		23
2		24
2		25
2		26
2		27
2		28
2		29
2		30
2		31
2		32
2		33
2		34
Replicate	Ubiqutinated inclusion (inclusion number)	Wild type inclusion (inclusion number)
3		1
3		2
3		3
3		4
3		5
3		6
3		7
3		8
3		9
3		10
3		11
3		12
3		13
3		14
3		15
3		16
3		17
3		18
3		19
3		20
3		21
3		22
3		23
3		24
3		25
3		1
3		2
3		3
3		4
3		5
3		6
3		7
3		8
3		9
3		10
3		11
3		12
3		13
3		14
3		15
3		16
3		17
3		18
3		19
3		20
3		21
3		22
3		23
3		1
3		2
3		3
3		4
3		5
3		6
3		7
3		8
3		9
3		10
3		11
3		12
3		13
3		14
3		15
3		16
3		17
3		18
3		19
3		20
3		21
3		22
3		23
3		24
3		25
3		26
3		27
3		28
3		1
3		2
3		3
3		4
3		5
3		6
3		7
3		8
3		9
3		10
3		11
3		12
3		13
3		14
3		15
3		16
3		17
3		18
3		19
3		20
3		21
3		22
3		23
3		24
3		25
3		26
3		27
3		28
3		29
3		30
3		31
3		1
3		2
3		3
3		4
3		5
3		6
3		7
3		8
3		9
3		10
3		11
3		12
3		13
3		14
3		15
3		16
3		17
3		18
3		19
3		20
3		21
3		22
3		23
3		24
3		1
3		2
3		3
3		4
3		5
3		6
3		7
3		8
3		9
3		10
3		11
3		12
3		13
3		14
3		15
3		16
3		17
3		18
3		19
3		20
3		21
3		22
3		23
3		24
3		25
3		26
3		1
3		2
3		3
3		4
3		5
3		6
3		7
3		8
3		9
3		10
3		11
3		12
3		13
3		14
3		15
3		16
3		17
3		18
3		19
3		20
3		21
3		22
3		23
3		24
3		1
3		2
3		3
3		4
3		5
3		6
3		7
3		8
3		9
3		10
3		11
3		12
3		13
3		14
3		15
3		16
3		17
3		18
3		19
3		20
3		1
3		2
3		3
3		4
3		5
3		6
3		7
3		8
3		9
3		10
3		11
3		12
3		13
3		14
3		15
3		16
3		1
3		2
3		3
3		4
3		5
3		6
3		7
3		8
3		9
3		10
3		11
3		12
3		13
3		14
3		15
3		16
3		17
3		18
3		19
3		20

## Sheet: cdu1 aadA Cdu1 C345A
Replicate	Ubiqutinated inclusion (inclusion number)	Wild type inclusion (inclusion number)		Replicate	Ubiqutinated inclusions	Wild type inclusion	Total
1	1			1	574	90	664
1	1				Ubiqutinated inclusions	Wild type inclusion
1	1				0.864458	0.135542
1	1
1	1			Replicate	Ubiqutinated inclusions	Wild type inclusion	Total
1	1			2	221	27	248
1	1				Ubiqutinated inclusions	Wild type inclusion
1	1				0.891129	0.108871
1	2
1	2			Replicate	Ubiqutinated inclusions	Wild type inclusion	Total
1	2			3	297	20	317
1	2				Ubiqutinated inclusions	Wild type inclusion
1	2				0.936909	0.0630915
1	2
1	2			Ubiquitinated inclusions R1	Ubiquitinated inclusions R2	Ubiquitinated inclusions R3	Mean Ubiquitinated inclusions
1	2			0.864	0.891	0.937	0.897333
1	3
1	3
1	3
1	3
1	3
1	3
1	3
1	3
1	3
1	3
1	4
1	4
1	4
1	4
1	4
1	4
1	4
1	4
1	4
1	5
1	5
1	5
1	5
1	5
1	5
1	5
1	5
1	5
1	5
1	6
1	6
1	6
1	6
1	6
1	6
1	6
1	6
1	6
1	6
1	7
1	7
1	7
1	7
1	7
1	7
1	7
1	7
1	7
1	7
1	8
1	8
1	8
1	8
1	8
1	8
1	8
1	8
1	8
1	9
1	9
1	9
1	9
1	9
1	9
1	9
1	10
1	10
1	10
1	10
1	10
1	10
1	11
1	11
1	11
1	11
1	11
1	11
1	11
1	11
1	11
1	12
1	12
1	12
1	12
1	12
1	12
1	12
1	12
1	13
1	13
1	13
1	13
1	13
1	13
1	14
1	14
1	14
1	14
1	14
1	14
1	14
1	15
1	15
1	15
1	15
1	15
1	15
1	15
1	15
1	16
1	16
1	16
1	16
1	16
1	16
1	16
1	16
1	16
1	16
1	17
1	17
1	17
1	17
1	17
1	17
1	17
1	17
1	17
1	18
1	18
1	18
1	18
1	18
1	18
1	18
1	18
1	18
1	18
1	19
1	19
1	19
1	19
1	19
1	19
1	19
1	19
1	19
1	19
1	20
1	20
1	20
1	20
1	20
1	20
1	20
1	21
1	21
1	21
1	21
1	21
1	21
1	21
1	21
1	21
1	22
1	22
1	22
1	22
1	22
1	22
1	22
1	23
1	23
1	23
1	23
1	23
1	23
1	23
1	23
1	23
1	23
1	24
1	24
1	24
1	24
1	24
1	24
1	24
1	24
1	24
1	24
1	25
1	25
1	25
1	25
1	25
1	25
1	25
1	25
1	26
1	26
1	26
1	26
1	26
1	26
1	26
1	26
1	26
1	27
1	27
1	27
1	27
1	27
1	27
1	27
1	27
1	28
1	28
1	28
1	28
1	28
1	28
1	28
1	28
1	28
1	29
1	29
1	29
1	29
1	29
1	29
1	29
1	29
1	29
1	30
1	30
1	30
1	30
1	30
1	30
1	30
1	30
1	31
1	31
1	31
1	31
1	31
1	31
1	31
1	31
1	32
1	32
1	32
1	32
1	32
1	32
1	32
1	32
1	33
1	33
1	33
1	33
1	33
1	33
1	33
1	33
1	33
1	33
1	34
1	34
1	34
1	34
1	34
1	34
1	34
1	35
1	35
1	35
1	35
1	35
1	35
1	35
1	35
1	35
1	36
1	36
1	36
1	36
1	36
1	36
1	36
1	37
1	37
1	37
1	37
1	37
1	37
1	37
1	37
1	37
1	37
1	38
1	38
1	38
1	38
1	38
1	38
1	38
1	38
1	38
1	39
1	39
1	39
1	39
1	39
1	39
1	39
1	39
1	40
1	40
1	40
1	40
1	40
1	40
1	40
1	41
1	41
1	41
1	41
1	41
1	41
1	41
1	41
1	41
1	41
1	42
1	42
1	42
1	42
1	42
1	42
1	42
1	42
1	42
1	43
1	43
1	43
1	43
1	43
1	43
1	43
1	43
1	43
1	44
1	44
1	44
1	44
1	44
1	44
1	44
1	44
1	45
1	45
1	45
1	45
1	45
1	45
1	45
1	45
1	45
1	45
1	46
1	46
1	46
1	46
1	46
1	46
1	46
1	46
1	46
1	46
1	47
1	47
1	47
1	47
1	47
1	47
1	47
1	47
1	47
1	48
1	48
1	48
1	48
1	48
1	48
1	48
1	48
1	48
1	48
1	49
1	49
1	49
1	49
1	49
1	49
1	49
1	50
1	50
1	50
1	50
1	50
1	50
1	50
1	50
1	50
1	50
1	51
1	51
1	51
1	51
1	51
1	51
1	51
1	51
1	51
1	51
1	52
1	52
1	52
1	52
1	52
1	52
1	52
1	52
1	53
1	53
1	53
1	53
1	53
1	53
1	54
1	54
1	54
1	54
1	54
1	54
1	54
1	54
1	55
1	55
1	55
1	55
1	55
1	55
1	55
1	56
1	56
1	56
1	56
1	56
1	56
1	56
1	56
1	56
1	57
1	57
1	57
1	57
1	57
1	57
1	57
1	58
1	58
1	58
1	58
1	58
1	58
1	58
1	58
1	58
1	59
1	59
1	59
1	59
1	59
1	59
1	59
1	59
1	60
1	60
1	60
1	60
1	60
1	60
1	60
1	60
1	61
1	61
1	61
1	61
1	61
1	61
1	61
1	61
1	62
1	62
1	62
1	62
1	62
1	63
1	63
1	63
1	63
1	63
1	63
1	63
1	64
1	64
1	64
1	64
1	64
1	64
1	65
1	65
1	65
1	65
1	65
1	65
1	66
1	66
1	66
1	66
1	66
1	67
1	67
1	67
1	68
1	68
1	68
1	69
1	69
1	69
1	70
1	70
1	71
1	71
1	74
1	76
1	78
1	79
1	80
1	81
1	82
1	83
1	86
1	87
1	88
1		8
1		9
1		21
1		22
1		32
1		36
1		42
1		49
1		52
1		53
1		62
1		72
1		73
1		75
1		77
1		84
1		85
1		2
1		9
1		10
1		20
1		27
1		38
1		39
1		40
1		57
1		60
1		12
1		13
1		14
1		22
1		31
1		13
1		14
1		15
1		29
1		30
1		34
1		36
1		44
1		59
1		62
1		17
1		20
1		27
1		31
1		44
1		47
1		49
1		53
1		9
1		10
1		22
1		28
1		34
1		43
1		55
1		57
1		13
1		20
1		25
1		1
1		2
1		4
1		10
1		13
1		15
1		25
1		26
1		34
1		39
1		40
1		62
1		1
1		32
1		49
1		10
1		11
1		12
1		14
1		30
1		35
1		36
1		40
1		52
1		53
1		54
1		55
1		63
1		67
Replicate	Ubiqutinated inclusion (inclusion number)	Wild type inclusion (inclusion number)
2	1
2	1
2	1
2	1
2	1
2	1
2	1
2	1
2	1
2	2
2	2
2	2
2	2
2	2
2	2
2	2
2	2
2	2
2	3
2	3
2	3
2	3
2	3
2	3
2	3
2	3
2	4
2	4
2	4
2	4
2	4
2	4
2	4
2	4
2	4
2	5
2	5
2	5
2	5
2	5
2	5
2	5
2	5
2	5
2	5
2	6
2	6
2	6
2	6
2	6
2	6
2	6
2	6
2	7
2	7
2	7
2	7
2	7
2	7
2	7
2	7
2	7
2	8
2	8
2	8
2	8
2	8
2	8
2	8
2	8
2	8
2	9
2	9
2	9
2	9
2	9
2	9
2	9
2	9
2	9
2	10
2	10
2	10
2	10
2	10
2	10
2	10
2	10
2	10
2	10
2	11
2	11
2	11
2	11
2	11
2	11
2	11
2	11
2	11
2	11
2	12
2	12
2	12
2	12
2	12
2	12
2	12
2	12
2	12
2	13
2	13
2	13
2	13
2	13
2	13
2	13
2	13
2	13
2	13
2	14
2	14
2	14
2	14
2	14
2	14
2	14
2	14
2	14
2	15
2	15
2	15
2	15
2	15
2	15
2	15
2	15
2	15
2	16
2	16
2	16
2	16
2	16
2	16
2	17
2	17
2	17
2	17
2	17
2	17
2	17
2	17
2	18
2	18
2	18
2	18
2	18
2	18
2	18
2	18
2	19
2	19
2	19
2	19
2	19
2	19
2	19
2	19
2	19
2	19
2	20
2	20
2	20
2	20
2	20
2	20
2	20
2	20
2	21
2	21
2	21
2	21
2	21
2	21
2	21
2	21
2	22
2	22
2	22
2	22
2	22
2	22
2	22
2	23
2	23
2	23
2	23
2	23
2	23
2	24
2	24
2	24
2	24
2	24
2	25
2	25
2	25
2	25
2	26
2	26
2	26
2	27
2	27
2	27
2	28
2	28
2	29
2	30
2	30
2	31
2	32
2	35
2		20
2		15
2		16
2		17
2		16
2		22
2		1
2		8
2		9
2		14
2		16
2		18
2		6
2		12
2		16
2		17
2		3
2		4
2		18
2		3
2		6
2		7
2		33
2		34
2		2
2		28
2		29
Replicate	Ubiqutinated inclusion (inclusion number)	Wild type inclusion (inclusion number)
3	1
3	1
3	1
3	1
3	1
3	1
3	1
3	1
3	1
3	1
3	2
3	2
3	2
3	2
3	2
3	2
3	2
3	2
3	2
3	3
3	3
3	3
3	3
3	3
3	3
3	3
3	3
3	3
3	3
3	4
3	4
3	4
3	4
3	4
3	4
3	4
3	4
3	4
3	5
3	5
3	5
3	5
3	5
3	5
3	5
3	5
3	5
3	6
3	6
3	6
3	6
3	6
3	6
3	6
3	6
3	6
3	7
3	7
3	7
3	7
3	7
3	7
3	7
3	7
3	8
3	8
3	8
3	8
3	8
3	8
3	8
3	8
3	8
3	8
3	9
3	9
3	9
3	9
3	9
3	9
3	9
3	9
3	10
3	10
3	10
3	10
3	10
3	10
3	10
3	10
3	11
3	11
3	11
3	11
3	11
3	11
3	11
3	11
3	11
3	11
3	12
3	12
3	12
3	12
3	12
3	12
3	12
3	12
3	12
3	12
3	13
3	13
3	13
3	13
3	13
3	13
3	13
3	13
3	13
3	14
3	14
3	14
3	14
3	14
3	14
3	14
3	14
3	14
3	15
3	15
3	15
3	15
3	15
3	15
3	15
3	15
3	15
3	16
3	16
3	16
3	16
3	16
3	16
3	16
3	16
3	16
3	17
3	17
3	17
3	17
3	17
3	17
3	17
3	17
3	17
3	17
3	18
3	18
3	18
3	18
3	18
3	18
3	18
3	18
3	18
3	18
3	19
3	19
3	19
3	19
3	19
3	19
3	19
3	19
3	19
3	19
3	20
3	20
3	20
3	20
3	20
3	20
3	20
3	21
3	21
3	21
3	21
3	21
3	21
3	21
3	21
3	21
3	22
3	22
3	22
3	22
3	22
3	22
3	22
3	22
3	22
3	22
3	23
3	23
3	23
3	23
3	23
3	23
3	23
3	23
3	23
3	23
3	24
3	24
3	24
3	24
3	24
3	24
3	24
3	24
3	24
3	24
3	25
3	25
3	25
3	25
3	25
3	25
3	25
3	25
3	25
3	25
3	26
3	26
3	26
3	26
3	26
3	26
3	26
3	26
3	26
3	26
3	27
3	27
3	27
3	27
3	27
3	27
3	27
3	27
3	28
3	28
3	28
3	28
3	28
3	28
3	28
3	28
3	29
3	29
3	29
3	29
3	29
3	29
3	29
3	29
3	30
3	30
3	30
3	30
3	30
3	30
3	31
3	31
3	31
3	31
3	31
3	31
3	32
3	32
3	32
3	33
3	33
3	33
3	34
3	34
3	34
3	35
3	35
3	36
3	36
3	37
3	38
3	39
3	40
3	41
3	43
3		20
3		4
3		5
3		20
3		21
3		7
3		9
3		10
3		14
3		15
3		16
3		6
3		9
3		37
3		42
3		13
3		20
3		2
3		7
3		10

## Sheet: cdu1 aadA Cdu1 I225A
Replicate	Ubiqutinated inclusion (inclusion number)	Wild type inclusion (inclusion number)		Replicate	Ubiqutinated inclusions	Wild type inclusion	Total
1	7			1	1	89	90
1		1			Ubiqutinated inclusions	Wild type inclusion
1		2			0.0111111	0.988889
1		3
1		4		Replicate	Ubiqutinated inclusions	Wild type inclusion	Total
1		5		2	1	192	193
1		6			Ubiqutinated inclusions	Wild type inclusion
1		7			0.00518135	0.994819
1		8
1		9		Replicate	Ubiqutinated inclusions	Wild type inclusion	Total
1		10		3	5	101	106
1		1			Ubiqutinated inclusions	Wild type inclusion
1		2			0.0471698	0.95283
1		3
1		4		Ubiquitinated inclusions R1	Ubiquitinated inclusions R2	Ubiquitinated inclusions R3	Mean Ubiquitinated inclusions
1		5		0.011	0.005	0.047	0.021
1		6
1		7
1		8
1		9
1		10
1		11
1		12
1		1
1		2
1		3
1		4
1		5
1		6
1		7
1		1
1		2
1		3
1		4
1		5
1		6
1		1
1		2
1		3
1		4
1		5
1		6
1		7
1		8
1		9
1		10
1		1
1		2
1		3
1		4
1		5
1		6
1		7
1		8
1		9
1		10
1		1
1		2
1		3
1		4
1		5
1		6
1		1
1		2
1		3
1		4
1		5
1		6
1		7
1		8
1		1
1		2
1		3
1		4
1		5
1		6
1		7
1		1
1		2
1		3
1		4
1		5
1		6
1		7
1		8
1		9
1		10
1		11
1		12
1		13
Replicate	Ubiqutinated inclusion (inclusion number)	Wild type inclusion (inclusion number)
2	12
2		1
2		2
2		3
2		4
2		5
2		6
2		7
2		8
2		9
2		10
2		11
2		12
2		13
2		14
2		15
2		16
2		1
2		2
2		3
2		4
2		5
2		6
2		7
2		8
2		9
2		10
2		11
2		13
2		14
2		15
2		16
2		17
2		18
2		19
2		20
2		21
2		22
2		23
2		1
2		2
2		3
2		4
2		5
2		6
2		7
2		8
2		9
2		10
2		11
2		12
2		13
2		14
2		15
2		16
2		17
2		18
2		19
2		20
2		21
2		22
2		1
2		2
2		3
2		4
2		5
2		6
2		7
2		8
2		9
2		10
2		11
2		12
2		13
2		14
2		15
2		16
2		17
2		1
2		2
2		3
2		4
2		5
2		6
2		7
2		8
2		9
2		10
2		11
2		12
2		13
2		14
2		15
2		16
2		1
2		2
2		3
2		4
2		5
2		6
2		7
2		8
2		9
2		10
2		11
2		12
2		13
2		14
2		15
2		16
2		17
2		1
2		2
2		3
2		4
2		5
2		6
2		7
2		8
2		9
2		10
2		11
2		12
2		13
2		14
2		15
2		16
2		17
2		18
2		1
2		2
2		3
2		4
2		5
2		6
2		7
2		8
2		9
2		10
2		11
2		12
2		13
2		14
2		15
2		16
2		1
2		2
2		3
2		4
2		5
2		6
2		7
2		8
2		9
2		10
2		11
2		12
2		13
2		14
2		15
2		16
2		17
2		1
2		2
2		3
2		4
2		5
2		6
2		7
2		8
2		9
2		10
2		11
2		12
2		13
2		14
2		15
2		16
2		17
2		18
2		19
2		20
2		21
2		22
2		23
2		24
2		25
2		26
2		27
2		28
2		29
2		30
2		31
Replicate	Ubiqutinated inclusion (inclusion number)	Wild type inclusion (inclusion number)
3	1
3	1
3	9
3	10
3	11
3		1
3		2
3		3
3		4
3		5
3		6
3		7
3		1
3		2
3		3
3		4
3		5
3		6
3		7
3		8
3		9
3		1
3		2
3		3
3		4
3		5
3		6
3		7
3		8
3		9
3		10
3		1
3		2
3		3
3		4
3		5
3		6
3		7
3		8
3		1
3		2
3		3
3		4
3		5
3		6
3		7
3		8
3		9
3		10
3		11
3		1
3		2
3		3
3		4
3		5
3		6
3		7
3		8
3		9
3		10
3		11
3		1
3		2
3		3
3		4
3		5
3		6
3		7
3		8
3		9
3		10
3		11
3		12
3		1
3		2
3		3
3		4
3		5
3		6
3		7
3		8
3		9
3		10
3		11
3		2
3		3
3		4
3		5
3		6
3		7
3		8
3		9
3		10
3		2
3		3
3		4
3		5
3		6
3		7
3		8
3		10
3		11
3		12
3		13
3		14
3		15

## Sheet: cdu1 aadA Cdu1 K268E
Repolicate	Ubiqutinated inclusion (inclusion number)	Wild type inclusion (inclusion number)		Replicate	Ubiqutinated inclusions	Wild type inclusion	Total
1	1			1	565	55	620
1	1				Ubiqutinated inclusions	Wild type inclusion
1	1				0.91129	0.0887097
1	1
1	1			Replicate	Ubiqutinated inclusions	Wild type inclusion	Total
1	1			2	517	52	569
1	1				Ubiqutinated inclusions	Wild type inclusion
1	1				0.908612	0.0913884
1	1
1	1			Replicate	Ubiqutinated inclusions	Wild type inclusion	Total
1	2			3	207	17	224
1	2				Ubiqutinated inclusions	Wild type inclusion
1	2				0.924107	0.0758929
1	2
1	2			Ubiquitinated inclusions R1	Ubiquitinated inclusions R2	Ubiquitinated inclusions R3	Mean Ubiquitinated inclusions
1	2			0.911	0.909	0.924	0.914667
1	2
1	2
1	2
1	2
1	3
1	3
1	3
1	3
1	3
1	3
1	3
1	3
1	4
1	4
1	4
1	4
1	4
1	4
1	4
1	4
1	4
1	4
1	5
1	5
1	5
1	5
1	5
1	5
1	5
1	5
1	5
1	6
1	6
1	6
1	6
1	6
1	6
1	6
1	6
1	6
1	6
1	7
1	7
1	7
1	7
1	7
1	7
1	7
1	7
1	7
1	7
1	8
1	8
1	8
1	8
1	8
1	8
1	8
1	8
1	8
1	8
1	9
1	9
1	9
1	9
1	9
1	9
1	9
1	9
1	9
1	9
1	10
1	10
1	10
1	10
1	10
1	10
1	10
1	10
1	10
1	10
1	11
1	11
1	11
1	11
1	11
1	11
1	11
1	11
1	12
1	12
1	12
1	12
1	12
1	12
1	12
1	12
1	13
1	13
1	13
1	13
1	13
1	13
1	13
1	13
1	13
1	14
1	14
1	14
1	14
1	14
1	14
1	14
1	14
1	14
1	14
1	15
1	15
1	15
1	15
1	15
1	15
1	15
1	15
1	15
1	16
1	16
1	16
1	16
1	16
1	16
1	16
1	16
1	16
1	17
1	17
1	17
1	17
1	17
1	17
1	17
1	17
1	17
1	18
1	18
1	18
1	18
1	18
1	18
1	18
1	18
1	18
1	19
1	19
1	19
1	19
1	19
1	19
1	19
1	19
1	19
1	19
1	20
1	20
1	20
1	20
1	20
1	20
1	20
1	21
1	21
1	21
1	21
1	21
1	21
1	21
1	21
1	22
1	22
1	22
1	22
1	22
1	22
1	22
1	22
1	23
1	23
1	23
1	23
1	23
1	23
1	23
1	24
1	24
1	24
1	24
1	24
1	24
1	24
1	24
1	24
1	24
1	25
1	25
1	25
1	25
1	25
1	25
1	25
1	25
1	25
1	26
1	26
1	26
1	26
1	26
1	26
1	26
1	26
1	26
1	27
1	27
1	27
1	27
1	27
1	27
1	27
1	27
1	27
1	27
1	28
1	28
1	28
1	28
1	28
1	28
1	28
1	28
1	28
1	28
1	29
1	29
1	29
1	29
1	29
1	29
1	29
1	30
1	30
1	30
1	30
1	30
1	30
1	30
1	30
1	30
1	30
1	31
1	31
1	31
1	31
1	31
1	31
1	31
1	31
1	31
1	32
1	32
1	32
1	32
1	32
1	32
1	32
1	32
1	33
1	33
1	33
1	33
1	33
1	33
1	33
1	33
1	33
1	33
1	34
1	34
1	34
1	34
1	34
1	34
1	34
1	35
1	35
1	35
1	35
1	35
1	35
1	35
1	35
1	36
1	36
1	36
1	36
1	36
1	36
1	36
1	36
1	36
1	37
1	37
1	37
1	37
1	37
1	37
1	37
1	37
1	37
1	38
1	38
1	38
1	38
1	38
1	38
1	38
1	38
1	38
1	39
1	39
1	39
1	39
1	39
1	39
1	39
1	39
1	39
1	39
1	40
1	40
1	40
1	40
1	40
1	40
1	40
1	40
1	40
1	40
1	41
1	41
1	41
1	41
1	41
1	41
1	41
1	41
1	41
1	41
1	42
1	42
1	42
1	42
1	42
1	42
1	42
1	42
1	42
1	43
1	43
1	43
1	43
1	43
1	43
1	43
1	43
1	43
1	43
1	44
1	44
1	44
1	44
1	44
1	44
1	44
1	44
1	44
1	45
1	45
1	45
1	45
1	45
1	45
1	45
1	45
1	45
1	46
1	46
1	46
1	46
1	46
1	46
1	46
1	46
1	46
1	47
1	47
1	47
1	47
1	47
1	47
1	47
1	47
1	47
1	48
1	48
1	48
1	48
1	48
1	48
1	48
1	48
1	48
1	49
1	49
1	49
1	49
1	49
1	49
1	49
1	49
1	50
1	50
1	50
1	50
1	50
1	50
1	50
1	50
1	50
1	51
1	51
1	51
1	51
1	51
1	51
1	51
1	52
1	52
1	52
1	52
1	52
1	52
1	52
1	53
1	53
1	53
1	53
1	53
1	53
1	53
1	53
1	54
1	54
1	54
1	54
1	54
1	54
1	54
1	54
1	54
1	55
1	55
1	55
1	55
1	55
1	55
1	55
1	56
1	56
1	56
1	56
1	56
1	56
1	57
1	57
1	57
1	57
1	57
1	58
1	58
1	58
1	58
1	58
1	58
1	58
1	59
1	59
1	59
1	59
1	59
1	59
1	59
1	60
1	60
1	60
1	60
1	60
1	60
1	61
1	61
1	61
1	61
1	61
1	62
1	62
1	62
1	62
1	62
1	63
1	63
1	63
1	63
1	63
1	64
1	64
1	64
1	64
1	64
1	65
1	65
1	65
1	65
1	66
1	66
1	66
1	66
1	67
1	67
1	67
1	67
1	68
1	68
1	68
1	68
1	69
1	69
1	69
1	70
1	70
1	71
1	72
1		17
1		18
1		21
1		22
1		23
1		29
1		37
1		45
1		3
1		20
1		34
1		35
1		38
1		51
1		11
1		12
1		15
1		20
1		25
1		26
1		31
1		49
1		21
1		36
1		44
1		55
1		56
1		57
1		16
1		20
1		23
1		29
1		35
1		60
1		61
1		3
1		5
1		42
1		29
1		32
1		34
1		46
1		34
1		52
1		53
1		56
1		57
1		11
1		12
1		13
1		22
1		23
1		32
1		51
1		52
Replicate	Ubiqutinated inclusion (inclusion number)	Wild type inclusion (inclusion number)
2	1
2	1
2	1
2	1
2	1
2	1
2	1
2	1
2	2
2	2
2	2
2	2
2	2
2	2
2	3
2	3
2	3
2	3
2	3
2	3
2	3
2	3
2	3
2	4
2	4
2	4
2	4
2	4
2	4
2	4
2	4
2	4
2	5
2	5
2	5
2	5
2	5
2	5
2	5
2	5
2	5
2	5
2	6
2	6
2	6
2	6
2	6
2	6
2	6
2	6
2	6
2	6
2	7
2	7
2	7
2	7
2	7
2	7
2	7
2	7
2	7
2	8
2	8
2	8
2	8
2	8
2	8
2	8
2	8
2	8
2	8
2	9
2	9
2	9
2	9
2	9
2	9
2	9
2	9
2	9
2	10
2	10
2	10
2	10
2	10
2	10
2	10
2	10
2	11
2	11
2	11
2	11
2	11
2	11
2	11
2	11
2	11
2	12
2	12
2	12
2	12
2	12
2	12
2	12
2	12
2	12
2	12
2	13
2	13
2	13
2	13
2	13
2	13
2	13
2	13
2	13
2	14
2	14
2	14
2	14
2	14
2	14
2	14
2	14
2	14
2	14
2	15
2	15
2	15
2	15
2	15
2	15
2	15
2	15
2	15
2	16
2	16
2	16
2	16
2	16
2	16
2	16
2	16
2	16
2	17
2	17
2	17
2	17
2	17
2	17
2	17
2	17
2	17
2	18
2	18
2	18
2	18
2	18
2	18
2	18
2	19
2	19
2	19
2	19
2	19
2	19
2	19
2	20
2	20
2	20
2	20
2	20
2	20
2	20
2	20
2	20
2	21
2	21
2	21
2	21
2	21
2	21
2	21
2	21
2	21
2	22
2	22
2	22
2	22
2	22
2	22
2	22
2	22
2	22
2	22
2	23
2	23
2	23
2	23
2	23
2	23
2	23
2	23
2	23
2	24
2	24
2	24
2	24
2	24
2	24
2	24
2	24
2	24
2	24
2	25
2	25
2	25
2	25
2	25
2	25
2	25
2	25
2	25
2	25
2	26
2	26
2	26
2	26
2	26
2	26
2	26
2	26
2	26
2	26
2	27
2	27
2	27
2	27
2	27
2	27
2	27
2	27
2	27
2	27
2	28
2	28
2	28
2	28
2	28
2	28
2	28
2	28
2	28
2	28
2	29
2	29
2	29
2	29
2	29
2	29
2	29
2	29
2	29
2	29
2	30
2	30
2	30
2	30
2	30
2	30
2	30
2	30
2	31
2	31
2	31
2	31
2	31
2	31
2	31
2	31
2	31
2	32
2	32
2	32
2	32
2	32
2	32
2	32
2	32
2	32
2	32
2	33
2	33
2	33
2	33
2	33
2	33
2	33
2	33
2	33
2	33
2	34
2	34
2	34
2	34
2	34
2	34
2	34
2	34
2	34
2	34
2	35
2	35
2	35
2	35
2	35
2	35
2	35
2	35
2	35
2	35
2	36
2	36
2	36
2	36
2	36
2	36
2	36
2	36
2	36
2	37
2	37
2	37
2	37
2	37
2	37
2	37
2	37
2	37
2	38
2	38
2	38
2	38
2	38
2	38
2	38
2	39
2	39
2	39
2	39
2	39
2	39
2	39
2	39
2	40
2	40
2	40
2	40
2	40
2	40
2	40
2	40
2	40
2	41
2	41
2	41
2	41
2	41
2	41
2	41
2	41
2	42
2	42
2	42
2	42
2	42
2	42
2	42
2	43
2	43
2	43
2	43
2	43
2	43
2	44
2	44
2	44
2	44
2	44
2	44
2	44
2	45
2	45
2	45
2	45
2	45
2	45
2	45
2	46
2	46
2	46
2	46
2	46
2	46
2	47
2	47
2	47
2	47
2	47
2	47
2	48
2	48
2	48
2	48
2	48
2	48
2	48
2	49
2	49
2	49
2	49
2	49
2	49
2	49
2	50
2	50
2	50
2	50
2	50
2	50
2	50
2	50
2	51
2	51
2	51
2	51
2	51
2	51
2	51
2	51
2	52
2	52
2	52
2	52
2	52
2	52
2	53
2	53
2	53
2	53
2	53
2	54
2	54
2	54
2	54
2	54
2	54
2	54
2	55
2	55
2	55
2	55
2	55
2	55
2	55
2	56
2	56
2	56
2	56
2	56
2	56
2	57
2	57
2	57
2	57
2	57
2	58
2	58
2	58
2	58
2	58
2	58
2	59
2	59
2	59
2	59
2	59
2	60
2	60
2	60
2	60
2	60
2	61
2	61
2	61
2	61
2	61
2	62
2	62
2	62
2	63
2	63
2	63
2	64
2	64
2	64
2	65
2	65
2	66
2	66
2	67
2	68
2	69
2	70
2	71
2	72
2	73
2		1
2		2
2		7
2		41
2		42
2		43
2		47
2		19
2		37
2		10
2		18
2		20
2		23
2		45
2		46
2		47
2		48
2		49
2		52
2		53
2		13
2		42
2		43
2		44
2		2
2		3
2		11
2		18
2		57
2		1
2		2
2		4
2		10
2		16
2		17
2		19
2		21
2		53
2		62
2		9
2		2
2		19
2		30
2		31
2		36
2		15
2		18
2		38
2		30
2		38
2		39
2		46
Replicate	Ubiqutinated inclusion (inclusion number)	Wild type inclusion (inclusion number)
3	1
3	1
3	1
3	1
3	1
3	1
3	1
3	1
3	1
3	2
3	2
3	2
3	2
3	2
3	2
3	2
3	2
3	2
3	3
3	3
3	3
3	3
3	3
3	3
3	3
3	3
3	3
3	3
3	4
3	4
3	4
3	4
3	4
3	4
3	4
3	4
3	4
3	4
3	5
3	5
3	5
3	5
3	5
3	5
3	5
3	5
3	5
3	6
3	6
3	6
3	6
3	6
3	6
3	6
3	7
3	7
3	7
3	7
3	7
3	7
3	7
3	7
3	8
3	8
3	8
3	8
3	8
3	8
3	8
3	8
3	8
3	9
3	9
3	9
3	9
3	9
3	9
3	9
3	10
3	10
3	10
3	10
3	10
3	10
3	10
3	10
3	10
3	10
3	11
3	11
3	11
3	11
3	11
3	11
3	11
3	11
3	11
3	12
3	12
3	12
3	12
3	12
3	12
3	12
3	12
3	12
3	13
3	13
3	13
3	13
3	13
3	13
3	13
3	13
3	13
3	13
3	14
3	14
3	14
3	14
3	14
3	14
3	14
3	14
3	14
3	15
3	15
3	15
3	15
3	15
3	15
3	15
3	15
3	15
3	15
3	16
3	16
3	16
3	16
3	16
3	16
3	16
3	16
3	16
3	17
3	17
3	17
3	17
3	17
3	17
3	17
3	17
3	18
3	18
3	18
3	18
3	18
3	18
3	18
3	19
3	19
3	19
3	19
3	19
3	19
3	20
3	20
3	20
3	20
3	20
3	21
3	21
3	21
3	21
3	22
3	22
3	23
3	23
3	24
3	24
3	25
3	25
3	26
3	26
3	27
3	27
3	28
3	28
3	29
3	29
3	30
3	31
3	31
3	32
3	32
3	33
3	33
3	34
3	34
3	35
3	35
3	36
3	36
3	37
3	38
3	39
3	40
3		6
3		7
3		8
3		9
3		11
3		22
3		30
3		5
3		6
3		9
3		7
3		1
3		2
3		9
3		12
3		14
3		6
