# Supplementary material for: The acetylase activity of Cdu1 regulates bacterial exit from infected cells by protecting Chlamydia effectors from degradation
Source: eLife. 2024 Feb 15;12:RP87386. doi: 10.7554/eLife.87386 (PMC10942603; doi:10.7554/eLife.87386)
Supplement: Figure 5—source data 2. [file elife-87386-fig5-data2.zip]

Archive with 13 entries (12 files):
- Figure 5-source data 2/
- Figure 5-source data 2/03_Quantifcation Ub inclusions_cdu1 GII pBOMB_M923 p2Tk2.xlsx
- __MACOSX/Figure 5-source data 2/._03_Quantifcation Ub inclusions_cdu1 GII pBOMB_M923 p2Tk2.xlsx
- Figure 5-source data 2/04_Quantifcation Ub inclusions_cdu1 GII pBOMB Cdu1_M923 p2Tk2.xlsx
- __MACOSX/Figure 5-source data 2/._04_Quantifcation Ub inclusions_cdu1 GII pBOMB Cdu1_M923 p2Tk2.xlsx
- Figure 5-source data 2/01_Quantifcation Ub inclusions_cdu1 GII pBOMB.xlsx
- __MACOSX/Figure 5-source data 2/._01_Quantifcation Ub inclusions_cdu1 GII pBOMB.xlsx
- Figure 5-source data 2/06_Quantifcation Ub inclusions_cdu1 GII pBOMB Cdu1 K268E_M923 p2Tk2.xlsx
- __MACOSX/Figure 5-source data 2/._06_Quantifcation Ub inclusions_cdu1 GII pBOMB Cdu1 K268E_M923 p2Tk2.xlsx
- Figure 5-source data 2/02_Quantifcation Ub inclusions_M923 p2Tk2xlsx.xlsx
- __MACOSX/Figure 5-source data 2/._02_Quantifcation Ub inclusions_M923 p2Tk2xlsx.xlsx
- Figure 5-source data 2/05_Quantifcation Ub inclusions_cdu1 GII pBOMB Cdu1 I225A_M923 p2Tk2.xlsx
- __MACOSX/Figure 5-source data 2/._05_Quantifcation Ub inclusions_cdu1 GII pBOMB Cdu1 I225A_M923 p2Tk2.xlsx
