# Supplementary material for: The acetylase activity of Cdu1 regulates bacterial exit from infected cells by protecting Chlamydia effectors from degradation
Source: eLife. 2024 Feb 15;12:RP87386. doi: 10.7554/eLife.87386 (PMC10942603; doi:10.7554/eLife.87386)
Supplement: Figure 5—source data 2. [file elife-87386-fig5-data2.zip › Figure 5-source data 2/03_Quantifcation Ub inclusions_cdu1 GII pBOMB_M923 p2Tk2.xlsx]

## Sheet: Biological replicate 1
Sample	Field	Inclusion decorated with Ubiquitin at junctions	Total number of co-infected inlcusions		Biological replicate	Field	Total number of decorated inclusions	Total number of inlcusions	Ubiquitinated inclusions (%)
Hela 24 hpi_cdu1 GII pBOMB-M923_ R1	1	1	16	1	1	1	15	16	0.9375
		2		2	1	2	13	21	0.619048
		3		3	1	3	10	17	0.588235
		4		4	1	4	9	16	0.5625
		5		5	1	5	9	16	0.5625
		7		6	1	6	11	16	0.6875
		8		7
		9		8
		10		9
		11		10
		12		11
		13		12
		14		13
		15		14
		16		15
Sample	Field	Inclusion decorated with Ubiquitin at junctions	Total number of co-infected inlcusions
Hela 24 hpi_cdu1 GII pBOMB-M923_ R1	2	1	21	1
		2		2
		3		3
		4		4
		7		5
		9		6
		10		7
		11		8
		12		9
		13		10
		16		11
		19		12
		21		13
Sample	Field	Inclusion decorated with Ubiquitin at junctions	Total number of co-infected inlcusions
Hela 24 hpi_cdu1 GII pBOMB-M923_ R1	3	2	17	1
		3		2
		4		3
		8		4
		9		5
		10		6
		12		7
		13		8
		15		9
		16		10
c	Field	Inclusion decorated with Ubiquitin at junctions	Total number of co-infected inlcusions
Hela 24 hpi_cdu1 GII pBOMB-M923_ R1	4	2	16	1
		3		2
		5		3
		6		4
		7		5
		12		6
		13		7
		14		8
		16		9
Sample	Field	Inclusion decorated with Ubiquitin at junctions	Total number of co-infected inlcusions
Hela 24 hpi_cdu1 GII pBOMB-M923_ R1	5	2	16	1
		3		2
		5		3
		6		4
		7		5
		12		6
		13		7
		14		8
		16		9
Sample	Field	Inclusion decorated with Ubiquitin at junctions	Total number of co-infected inlcusions
Hela 24 hpi_cdu1 GII pBOMB-M923_ R1	6	1	16	1
		2		2
		3		3
		5		4
		6		5
		7		6
		8		7
		10		8
		11		9
		12		10
		15		11

## Sheet: Biological replicate 2
Sample	Field	Inclusion decorated with Ubiquitin at junctions	Total number of co-infected inlcusions		Biological replicate	Field	Total number of decorated inclusions	Total number of inlcusions	Ubiquitinated inclusions (%)
Hela 24 hpi_cdu1 GII pBOMB-M923_ R2	1	1	13	1	2	1	8	13	0.615385
		2		2	2	2	10	12	0.833333
		4		3	2	3	8	9	0.888889
		5		4	2	4	2	6	0.333333
		6		5	2	5	10	14	0.714286
		7		6	2	6	7	11	0.636364
		11		7
		12		8
Sample	Field	Inclusion decorated with Ubiquitin at junctions	Total number of co-infected inlcusions
Hela 24 hpi_cdu1 GII pBOMB-M923_ R2	2	1	12	1
		4		2
		5		3
		6		4
		7		5
		8		6
		9		7
		10		8
		11		9
		12		10
Sample	Field	Inclusion decorated with Ubiquitin at junctions	Total number of co-infected inlcusions
Hela 24 hpi_cdu1 GII pBOMB-M923_ R2	3	1	9	1
		2		2
		3		3
		4		4
		5		5
		6		6
		7		7
		8		8
Sample	Field	Inclusion decorated with Ubiquitin at junctions	Total number of co-infected inlcusions
Hela 24 hpi_cdu1 GII pBOMB-M923_ R2	4	1	6
		4
Sample	Field	Inclusion decorated with Ubiquitin at junctions	Total number of co-infected inlcusions
Hela 24 hpi_cdu1 GII pBOMB-M923_ R2	5	1	14	1
		2		2
		3		3
		6		4
		7		5
		8		6
		10		7
		11		8
		13		9
		14		10
Sample	Field	Inclusion decorated with Ubiquitin at junctions	Total number of co-infected inlcusions
Hela 24 hpi_cdu1 GII pBOMB-M923_ R2	6	3	11	1
		4		2
		5		3
		6		4
		8		5
		9		6
		10		7

## Sheet: Biological replicate 3
Sample	Field	Inclusion decorated with Ubiquitin at junctions	Total number of co-infected inlcusions		Biological replicate	Field	Total number of decorated inclusions	Total number of inlcusions	Ubiquitinated inclusions (%)
Hela 24 hpi_cdu1 GII pBOMB-M923_ R3	1	1	9	1	3	1	7	9	0.777778
		2		2	3	2	9	13	0.692308
		3		3	3	3	9	12	0.75
		4		4	3	4	7	12	0.583333
		5		5	3	5	6	7	0.857143
		6		6	3	6	11	14	0.785714
		7		7
Sample	Field	Inclusion decorated with Ubiquitin at junctions	Total number of co-infected inlcusions
Hela 24 hpi_cdu1 GII pBOMB-M923_ R3	2	1	13	1
		2		2
		3		3
		4		4
		5		5
		6		6
		8		7
		12		8
		13		9
Sample	Field	Inclusion decorated with Ubiquitin at junctions	Total number of co-infected inlcusions
Hela 24 hpi_cdu1 GII pBOMB-M923_ R3	3	1	12	1
		2		2
		3		3
		4		4
		5		5
		6		6
		7		7
		8		8
		9		9
Sample	Field	Inclusion decorated with Ubiquitin at junctions	Total number of co-infected inlcusions
Hela 24 hpi_cdu1 GII pBOMB-M923_ R3	4	1	12	1
		2		2
		3		3
		4		4
		5		5
		7		6
		8		7
c	Field	Inclusion decorated with Ubiquitin at junctions	Total number of co-infected inlcusions
Hela 24 hpi_cdu1 GII pBOMB-M923_ R3	5	1	7	1
		2		2
		3		3
		5		4
		6		5
		7		6
Sample	Field	Inclusion decorated with Ubiquitin at junctions	Total number of co-infected inlcusions
Hela 24 hpi_cdu1 GII pBOMB-M923_ R3	6	2	14	1
		4		2
		5		3
		6		4
		7		5
		8		6
		9		7
		10		8
		11		9
		13		10
		14		11

## Sheet: Collated results
Biological replicate	Field	Total number of decorated inclusions	Total number of inlcusions	Ubiquitinated inclusions (%)
1	1	15	16	0.9375
1	2	13	21	0.619048
1	3	10	17	0.588235
1	4	9	16	0.5625
1	5	9	16	0.5625
1	6	11	16	0.6875
			Mean	0.659547
Biological replicate	Field	Total number of decorated inclusions	Total number of inlcusions	Ubiquitinated inclusions (%)
2	1	8	13	0.615385
2	2	10	12	0.833333
2	3	8	9	0.888889
2	4	2	6	0.333333
2	5	10	14	0.714286
2	6	7	11	0.636364
			Mean	0.670265
Biological replicate	Field	Total number of decorated inclusions	Total number of inlcusions	Ubiquitinated inclusions (%)
3	1	7	9	0.777778
3	2	9	13	0.692308
3	3	9	12	0.75
3	4	7	12	0.583333
3	5	6	7	0.857143
3	6	11	14	0.785714
			Mean	0.741046
