# Supplementary material for: The acetylase activity of Cdu1 regulates bacterial exit from infected cells by protecting Chlamydia effectors from degradation
Source: eLife. 2024 Feb 15;12:RP87386. doi: 10.7554/eLife.87386 (PMC10942603; doi:10.7554/eLife.87386)
Supplement: Figure 5—source data 2. [file elife-87386-fig5-data2.zip › Figure 5-source data 2/04_Quantifcation Ub inclusions_cdu1 GII pBOMB Cdu1_M923 p2Tk2.xlsx]

## Sheet: Biological replicate 1
Sample	Field	Inclusion decorated with Ubiquitin at junctions	Total number of co-infected inlcusions
Hela 24 hpi_cdu1 GII pBOMB Cdu1-M923_ R1	1	0	13
	2	0	10
	3	0	13
	4	0	13
	5	0	10
	6	0	8

## Sheet: Biological replicate 2
Sample	Field	Inclusion decorated with Ubiquitin at junctions	Total number of co-infected inlcusions
Hela 24 hpi_cdu1 GII pBOMB Cdu1-M923_ R2	1	0	9
	2	0	6
	3	0	9
	4	0	12
	5	0	12
	6	0	10

## Sheet: Biological replicate 3
Sample	Field	Inclusion decorated with Ubiquitin at junctions	Total number of co-infected inlcusions
Hela 24 hpi_cdu1 GII pBOMB Cdu1-M923_ R3	1	0	12
	2	0	11
	3	0	11
	4	0	12
	5	0	9
	6	0	8

## Sheet: Collated results
Biological replicate	Field	Total number of decorated inclusions	Total number of inlcusions	Ubiquitinated inclusions (%)
1	1	0	13	0
1	2	0	10	0
1	3	0	13	0
1	4	0	13	0
1	5	0	10	0
1	6	0	8	0
			Mean	0
Biological replicate	Field	Total number of decorated inclusions	Total number of inlcusions	Ubiquitinated inclusions (%)
2	1	0	9	0
2	2	0	6	0
2	3	0	9	0
2	4	0	12	0
2	5	0	12	0
2	6	0	10	0
			Mean	0
Biological replicate	Field	Total number of decorated inclusions	Total number of inlcusions	Ubiquitinated inclusions (%)
1	1	0	12	0
1	2	0	11	0
1	3	0	11	0
1	4	0	12	0
1	5	0	9	0
1	6	0	8	0
			Mean	0
