# Supplementary material for: The acetylase activity of Cdu1 regulates bacterial exit from infected cells by protecting Chlamydia effectors from degradation
Source: eLife. 2024 Feb 15;12:RP87386. doi: 10.7554/eLife.87386 (PMC10942603; doi:10.7554/eLife.87386)
Supplement: Figure 5—source data 2. [file elife-87386-fig5-data2.zip › Figure 5-source data 2/01_Quantifcation Ub inclusions_cdu1 GII pBOMB.xlsx]

## Sheet: Biological replicate 1
Sample	Field	Inclusion decorated with Ubiquitin	Total number of inlcusions
Hela 24 hpi_cdu1 GII pBOMB R1	1	1	19	1
		2		2
		3		3
		4		4
		5		5
		6		6
		7		7
		8		8
		9		9
		11		10
		13		11
		15		12
		17		13
		19		14
	Total number of decorated inclusions	14
	Ubiquitinated inclusions (%)	0.736842
Sample	Field	Inclusion decorated with Ubiquitin	Total number of inlcusions
Hela 24 hpi_cdu1 GII pBOMB R1	2	1	22	1
		2		2
		3		3
		4		4
		6		5
		7		6
		8		7
		9		8
		10		9
		11		10
		12		11
		13		12
		15		13
		19		14
		20		15
		21		16
		22		17
	Total number of decorated inclusions	17
	Ubiquitinated inclusions (%)	0.772727
Sample	Field	Inclusion decorated with Ubiquitin	Total number of inlcusions
Hela 24 hpi_cdu1 GII pBOMB R1	3	1	19	1
		3		2
		4		3
		5		4
		6		5
		7		6
		8		7
		9		8
		11		9
		12		10
		13		11
		14		12
		16		13
		17		14
		18		15
		19		16
	Total number of decorated inclusions	16
	Ubiquitinated inclusions (%)	0.842105
Sample	Field	Inclusion decorated with Ubiquitin	Total number of inlcusions
Hela 24 hpi_cdu1 GII pBOMB R1	4	2	19	1
		3		2
		4		3
		5		4
		6		5
		7		6
		8		7
		9		8
		12		9
		13		10
		14		11
		15		12
		16		13
		17		14
		18		15
		19		16
	Total number of decorated inclusions	16
	Ubiquitinated inclusions (%)	0.842105
Sample	Field	Inclusion decorated with Ubiquitin	Total number of inlcusions
Hela 24 hpi_cdu1 GII pBOMB R1	5	1	19	1
		2		2
		3		3
		4		4
		5		5
		6		6
		7		7
		8		8
		9		9
		10		10
		14		11
		15		12
		16		13
		17		14
		18		15
		19		16
	Total number of decorated inclusions	16
	Ubiquitinated inclusions (%)	0.842105
Sample	Field	Inclusion decorated with Ubiquitin	Total number of inlcusions
Hela 24 hpi_cdu1 GII pBOMB R1	6	1	14	1
		2		2
		3		3
		4		4
		5		5
		6		6
		8		7
		9		8
		11		9
		12		10
		13		11
		14		12
	Total number of decorated inclusions	12
	Ubiquitinated inclusions (%)	0.857143
Biological replicate	Field	Total number of decorated inclusions	Total number of inlcusions	Ubiquitinated inclusions (%)
1	1	14	19	0.736842
1	2	17	22	0.772727
1	3	16	19	0.842105
1	4	16	19	0.842105
1	5	16	19	0.842105
1	6	12	14	0.857143
			Mean	0.815505

## Sheet: Biological replicate 2
Sample	Field	Inclusion decorated with Ubiquitin	Total number of inlcusions
Hela 24 hpi_cdu1 GII pBOMB R2	1	1	15	1
		2		2
		3		3
		4		4
		5		5
		6		6
		7		7
		8		8
		11		9
		12		10
		14		11
		15		12
	Total number of decorated inclusions	12
	Ubiquitinated inclusions (%)	0.8
Sample	Field	Inclusion decorated with Ubiquitin	Total number of inlcusions
Hela 24 hpi_cdu1 GII pBOMB R2	2	2	19	1
		3		2
		4		3
		5		4
		6		5
		7		6
		8		7
		9		8
		10		9
		11		10
		12		11
		13		12
		14		13
		15		14
		16		15
		18		16
	Total number of decorated inclusions	16
	Ubiquitinated inclusions (%)	0.842105
Sample	Field	Inclusion decorated with Ubiquitin	Total number of inlcusions
Hela 24 hpi_cdu1 GII pBOMB R2	3	1	17	1
		2		2
		3		3
		4		4
		5		5
		6		6
		7		7
		8		8
		10		9
		11		10
		12		11
		13		12
		14		13
		15		14
		16		15
	Total number of decorated inclusions	15
	Ubiquitinated inclusions (%)	0.882353
Sample	Field	Inclusion decorated with Ubiquitin	Total number of inlcusions
Hela 24 hpi_cdu1 GII pBOMB R2	4	1	28	1
		2		2
		3		3
		4		4
		6		5
		7		6
		8		7
		9		8
		10		9
		11		10
		12		11
		13		12
		14		13
		15		14
		16		15
		17		16
		18		17
		19		18
		22		19
		23		20
		24		21
		25		22
		27		23
	Total number of decorated inclusions	23
	Ubiquitinated inclusions (%)	0.821429
Sample	Field	Inclusion decorated with Ubiquitin	Total number of inlcusions
Hela 24 hpi_cdu1 GII pBOMB R2	5	1	30	1
		2		2
		3		3
		4		4
		6		5
		8		6
		9		7
		10		8
		11		9
		12		10
		13		11
		14		12
		15		13
		18		14
		19		15
		20		16
		21		17
		22		18
		23		19
		25		20
		26		21
		27		22
		28		23
		29		24
		30		25
	Total number of decorated inclusions	25
	Ubiquitinated inclusions (%)	0.833333
Sample	Field	Inclusion decorated with Ubiquitin	Total number of inlcusions
Hela 24 hpi_cdu1 GII pBOMB R2	6	1	37	1
		2		2
		3		3
		5		4
		6		5
		7		6
		8		7
		9		8
		10		9
		11		10
		12		11
		13		12
		14		13
		15		14
		16		15
		17		16
		18		17
		19		18
		20		19
		21		20
		22		21
		24		22
		25		23
		26		24
		27		25
		28		26
		29		27
		30		28
		31		29
		32		30
		33		31
		34		32
		35		33
	Total number of decorated inclusions	33
	Ubiquitinated inclusions (%)	0.891892

## Sheet: Biological replicate 3
Sample	Field	Inclusion decorated with Ubiquitin	Total number of inlcusions
Hela 24 hpi_cdu1 GII pBOMB R3	1	2	43	1
		3		2
		4		3
		5		4
		6		5
		7		6
		8		7
		9		8
		16		9
		17		10
		18		11
		19		12
		20		13
		21		14
		22		15
		23		16
		24		17
		26		18
		27		19
		28		20
		29		21
		30		22
		31		23
		32		24
		33		25
		35		26
		38		27
		39		28
		40		29
		41		30
	Total number of decorated inclusions	30
	Ubiquitinated inclusions (%)	0.697674
Sample	Field	Inclusion decorated with Ubiquitin	Total number of inlcusions
Hela 24 hpi_cdu1 GII pBOMB R3	2	1	37	1
		2		2
		3		3
		4		4
		5		5
		6		6
		7		7
		8		8
		9		9
		10		10
		11		11
		12		12
		14		13
		17		14
		18		15
		19		16
		20		17
		21		18
		22		19
		23		20
		24		21
		25		22
		26		23
		27		24
		30		25
		31		26
		32		27
		33		28
		34		29
		35		30
		36		31
		37		32
	Total number of decorated inclusions	32
	Ubiquitinated inclusions (%)	0.864865
Sample	Field	Inclusion decorated with Ubiquitin	Total number of inlcusions
Hela 24 hpi_cdu1 GII pBOMB R3	3	1	45	1
		2		2
		3		3
		4		4
		5		5
		6		6
		7		7
		8		8
		9		9
		10		10
		11		11
		15		12
		16		13
		17		14
		18		15
		19		16
		20		17
		21		18
		22		19
		23		20
		24		21
		25		22
		26		23
		27		24
		28		25
		29		26
		31		27
		35		28
		36		29
		37		30
		39		31
		40		32
		42		33
		43		34
		44		35
		45		36
	Total number of decorated inclusions	36
	Ubiquitinated inclusions (%)	0.8
Sample	Field	Inclusion decorated with Ubiquitin	Total number of inlcusions
Hela 24 hpi_cdu1 GII pBOMB R3	4	1	52	1
		2		2
		3		3
		4		4
		5		5
		8		6
		9		7
		12		8
		13		9
		14		10
		15		11
		16		12
		17		13
		20		14
		21		15
		22		16
		23		17
		24		18
		25		19
		26		20
		27		21
		28		22
		29		23
		30		24
		33		25
		34		26
		35		27
		36		28
		37		29
		38		30
		39		31
		40		32
		41		33
		42		34
		43		35
		44		36
		45		37
		46		38
		47		39
		48		40
		49		41
		51		42
		52		43
	Total number of decorated inclusions	43
	Ubiquitinated inclusions (%)	0.826923
Sample	Field	Inclusion decorated with Ubiquitin	Total number of inlcusions
Hela 24 hpi_cdu1 GII pBOMB R3	5	2	64	1
		3		2
		4		3
		5		4
		6		5
		11		6
		12		7
		13		8
		15		9
		17		10
		18		11
		19		12
		20		13
		21		14
		22		15
		23		16
		24		17
		25		18
		26		19
		27		20
		28		21
		29		22
		31		23
		33		24
		34		25
		39		26
		40		27
		41		28
		42		29
		43		30
		44		31
		45		32
		46		33
		48		34
		49		35
		50		36
		51		37
		52		38
		53		39
		54		40
		55		41
		56		42
		57		43
		58		44
		59		45
		60		46
		61		47
		62		48
		63		49
		64		50
	Total number of decorated inclusions	50
	Ubiquitinated inclusions (%)	0.78125
Sample	Field	Inclusion decorated with Ubiquitin	Total number of inlcusions
Hela 24 hpi_cdu1 GII pBOMB R3	6	1	48	1
		2		2
		3		3
		4		4
		5		5
		6		6
		7		7
		8		8
		12		9
		13		10
		14		11
		15		12
		16		13
		17		14
		18		15
		19		16
		20		17
		22		18
		23		19
		24		20
		25		21
		26		22
		27		23
		28		24
		29		25
		30		26
		31		27
		32		28
		33		29
		35		30
		36		31
		37		32
		38		33
		39		34
		40		35
		41		36
		42		37
		43		38
		44		39
		46		40
		47		41
		48		42
	Total number of decorated inclusions	42
	Ubiquitinated inclusions (%)	0.875

## Sheet: Collated results
Biological replicate	Field	Total number of decorated inclusions	Total number of inlcusions	Ubiquitinated inclusions (%)
1	1	14	19	0.736842
1	2	17	22	0.772727
1	3	16	19	0.842105
1	4	16	19	0.842105
1	5	16	19	0.842105
1	6	12	14	0.857143
			Mean	0.815505
Biological replicate	Field	Total number of decorated inclusions	Total number of inlcusions	Ubiquitinated inclusions (%)
2	1	12	15	0.8
2	2	16	19	0.842105
2	3	15	17	0.882353
2	4	23	28	0.821429
2	5	25	30	0.833333
2	6	33	37	0.891892
			Mean	0.845185
Biological replicate	Field	Total number of decorated inclusions	Total number of inlcusions	Ubiquitinated inclusions (%)
3	1	30	43	0.697674
3	2	32	37	0.864865
3	3	36	45	0.8
3	4	43	52	0.826923
3	5	50	64	0.78125
3	6	42	48	0.875
			Mean	0.807619
