# Supplementary material for: The acetylase activity of Cdu1 regulates bacterial exit from infected cells by protecting Chlamydia effectors from degradation
Source: eLife. 2024 Feb 15;12:RP87386. doi: 10.7554/eLife.87386 (PMC10942603; doi:10.7554/eLife.87386)
Supplement: Figure 5—source data 2. [file elife-87386-fig5-data2.zip › Figure 5-source data 2/06_Quantifcation Ub inclusions_cdu1 GII pBOMB Cdu1 K268E_M923 p2Tk2.xlsx]

## Sheet: Biological replicate 1
Sample	Field	Inclusion decorated with Ubiquitin at junctions	Total number of co-infected inlcusions		Biological replicate	Field	Total number of decorated inclusions	Total number of inlcusions	Ubiquitinated inclusions (%)
Hela 24 hpi_cdu1 GII pBOMB Cdu1 K268E-M923_ R1	1	1	7	1	1	1	5	7	0.714286
		2		2	1	2	8	14	0.571429
		3		3	1	3	11	12	0.916667
		5		4	1	4	2	8	0.25
		7		5	1	5	7	12	0.583333
					1	6	11	18	0.611111
Sample	Field	Inclusion decorated with Ubiquitin at junctions	Total number of co-infected inlcusions					Mean	0.607804
Hela 24 hpi_cdu1 GII pBOMB Cdu1 K268E-M923_ R1	2	1	14	1
		2		2
		3		3
		4		4
		5		5
		8		6
		13		7
		14		8
Sample	Field	Inclusion decorated with Ubiquitin at junctions	Total number of co-infected inlcusions
Hela 24 hpi_cdu1 GII pBOMB Cdu1 K268E-M923_ R1	3	1	12	1
		3		2
		4		3
		5		4
		6		5
		7		6
		8		7
		9		8
		10		9
		11		10
		12		11
Sample	Field	Inclusion decorated with Ubiquitin at junctions	Total number of co-infected inlcusions
Hela 24 hpi_cdu1 GII pBOMB Cdu1 K268E-M923_ R1	4	2	8
		5
		7
Sample	Field	Inclusion decorated with Ubiquitin at junctions	Total number of co-infected inlcusions
Hela 24 hpi_cdu1 GII pBOMB Cdu1 K268E-M923_ R1	5	1	12	1
		2		2
		3		3
		4		4
		5		5
		7		6
		9		7
Sample	Field	Inclusion decorated with Ubiquitin at junctions	Total number of co-infected inlcusions
Hela 24 hpi_cdu1 GII pBOMB Cdu1 K268E-M923_ R1	6	2	18	1
		3		2
		4		3
		5		4
		6		5
		9		6
		11		7
		13		8
		14		9
		15		10
		16		11

## Sheet: Biological replicate 2
Sample	Field	Inclusion decorated with Ubiquitin at junctions	Total number of co-infected inlcusions		Biological replicate	Field	Total number of decorated inclusions	Total number of inlcusions	Ubiquitinated inclusions (%)
Hela 24 hpi_cdu1 GII pBOMB Cdu1 K268E-M923_ R2	1	1	12	1	2	1	10	12	0.833333
		2		2	2	2	8	15	0.533333
		3		3	2	3	5	9	0.555556
		4		4	2	4	9	13	0.692308
		5		5	2	5	7	9	0.777778
		7		6	2	6	7	14	0.5
		8		7				Mean	0.648718
		9		8
		10		9
		12		10
Sample	Field	Inclusion decorated with Ubiquitin at junctions	Total number of co-infected inlcusions
Hela 24 hpi_cdu1 GII pBOMB Cdu1 K268E-M923_ R2	2	1	15	1
		8		2
		9		3
		10		4
		11		5
		12		6
		14		7
		15		8
Sample	Field	Inclusion decorated with Ubiquitin at junctions	Total number of co-infected inlcusions
Hela 24 hpi_cdu1 GII pBOMB Cdu1 K268E-M923_ R2	3	2	9	1
		3		2
		4		3
		5		4
		8		5
Sample	Field	Inclusion decorated with Ubiquitin at junctions	Total number of co-infected inlcusions
Hela 24 hpi_cdu1 GII pBOMB Cdu1 K268E-M923_ R2	4	1	13	1
		2		2
		33		3
		4		4
		5		5
		8		6
		10		7
		12		8
		13		9
Sample	Field	Inclusion decorated with Ubiquitin at junctions	Total number of co-infected inlcusions
Hela 24 hpi_cdu1 GII pBOMB Cdu1 K268E-M923_ R2	5	1	9	1
		2		2
		4		3
		6		4
		7		5
		8		6
		9		7
Sample	Field	Inclusion decorated with Ubiquitin at junctions	Total number of co-infected inlcusions
Hela 24 hpi_cdu1 GII pBOMB Cdu1 K268E-M923_ R2	6	2	14	1
		4		2
		5		3
		6		4
		9		5
		11		6
		14		7

## Sheet: Biological replicate 3
Sample	Field	Inclusion decorated with Ubiquitin at junctions	Total number of co-infected inlcusions		Biological replicate	Field	Total number of decorated inclusions	Total number of inlcusions	Ubiquitinated inclusions (%)
Hela 24 hpi_cdu1 GII pBOMB Cdu1 K268E-M923_ R3	1	1	12	1	3	1	8	12	0.666667
		2		2	3	2	9	15	0.6
		3		3	3	3	5	10	0.5
		5		4	3	4	8	10	0.8
		6		5	3	5	8	9	0.888889
		8		6	3	6	4	8	0.5
		11		7				Mean	0.659259
		12		8
Sample	Field	Inclusion decorated with Ubiquitin at junctions	Total number of co-infected inlcusions
Hela 24 hpi_cdu1 GII pBOMB Cdu1 K268E-M923_ R3	2	1	15	1
		4		2
		5		3
		7		4
		8		5
		9		6
		10		7
		12		8
		14		9
Sample	Field	Inclusion decorated with Ubiquitin at junctions	Total number of co-infected inlcusions
Hela 24 hpi_cdu1 GII pBOMB Cdu1 K268E-M923_ R3	3	2	10	1
		3		2
		5		3
		6		4
		7		5
Sample	Field	Inclusion decorated with Ubiquitin at junctions	Total number of co-infected inlcusions
Hela 24 hpi_cdu1 GII pBOMB Cdu1 K268E-M923_ R3	4	1	10	1
		2		2
		3		3
		4		4
		5		5
		6		6
		7		7
		8		8
Sample	Field	Inclusion decorated with Ubiquitin at junctions	Total number of co-infected inlcusions
Hela 24 hpi_cdu1 GII pBOMB Cdu1 K268E-M923_ R3	5	1	9	1
		2		2
		3		3
		4		4
		5		5
		6		6
		8		7
		9		8
Sample	Field	Inclusion decorated with Ubiquitin at junctions	Total number of co-infected inlcusions
Hela 24 hpi_cdu1 GII pBOMB Cdu1 K268E-M923_ R3	5	2	8	1
		3		2
		4		3
		7		4

## Sheet: Collated results
Biological replicate	Field	Total number of decorated inclusions	Total number of inlcusions	Ubiquitinated inclusions (%)
1	1	5	7	0.714286
1	2	8	14	0.571429
1	3	11	12	0.916667
1	4	2	8	0.25
1	5	7	12	0.583333
1	6	11	18	0.611111
			Mean	0.607804
Biological replicate	Field	Total number of decorated inclusions	Total number of inlcusions	Ubiquitinated inclusions (%)
2	1	10	12	0.833333
2	2	8	15	0.533333
2	3	5	9	0.555556
2	4	9	13	0.692308
2	5	7	9	0.777778
2	6	7	14	0.5
			Mean	0.648718
Biological replicate	Field	Total number of decorated inclusions	Total number of inlcusions	Ubiquitinated inclusions (%)
3	1	8	12	0.666667
3	2	9	15	0.6
3	3	5	10	0.5
3	4	8	10	0.8
3	5	8	9	0.888889
3	6	4	8	0.5
			Mean	0.659259
