# Supplementary material for: The acetylase activity of Cdu1 regulates bacterial exit from infected cells by protecting Chlamydia effectors from degradation
Source: eLife. 2024 Feb 15;12:RP87386. doi: 10.7554/eLife.87386 (PMC10942603; doi:10.7554/eLife.87386)
Supplement: Figure 5—source data 2. [file elife-87386-fig5-data2.zip › Figure 5-source data 2/02_Quantifcation Ub inclusions_M923 p2Tk2xlsx.xlsx]

## Sheet: Biological replicate 1
Sample	Field	Inclusion decorated with Ubiquitin	Total number of inlcusions
Hela 24 hpi_M923 p2TK2_R1	1	0	18
	2	0	6
	3	0	12
	4	0	20
	5	0	23
	6	0	16

## Sheet: Biological replicate 2
Sample	Field	Inclusion decorated with Ubiquitin	Total number of inlcusions
Hela 24 hpi_M923 p2TK2_R2	1	0	37
	2	0	36
	3	0	51
	4	0	22
	5	0	17
	6	0	23

## Sheet: Biological replicate 3
C	Field	Inclusion decorated with Ubiquitin	Total number of inlcusions
Hela 24 hpi_M923 p2TK2_R3	1	0	20
	2	0	25
	3	0	18
	4	0	27
	5	0	27
	6	0	22

## Sheet: Collated results
Biological replicate	Field	Total number of decorated inclusions	Total number of inlcusions	Ubiquitinated inclusions (%)
1	1	0	18	0
1	2	0	6	0
1	3	0	12	0
1	4	0	20	0
1	5	0	23	0
1	6	0	16	0
			Mean	0
Biological replicate	Field	Total number of decorated inclusions	Total number of inlcusions	Ubiquitinated inclusions (%)
2	1	0	37	0
2	2	0	36	0
2	3	0	51	0
2	4	0	22	0
2	5	0	17	0
1	6	0	23	0
			Mean	0
Biological replicate	Field	Total number of decorated inclusions	Total number of inlcusions	Ubiquitinated inclusions (%)
1	1	0	20	0
1	2	0	25	0
1	3	0	18	0
1	4	0	27	0
1	5	0	27	0
1	6	0	22	0
			Mean	0
