# Supplementary material for: The acetylase activity of Cdu1 regulates bacterial exit from infected cells by protecting Chlamydia effectors from degradation
Source: eLife. 2024 Feb 15;12:RP87386. doi: 10.7554/eLife.87386 (PMC10942603; doi:10.7554/eLife.87386)
Supplement: Figure 5—source data 3. [file elife-87386-fig5-data3.zip › Figure 5-source data 3.xlsx]

## Sheet: infections setup
RPT1 - burden (new split)
6.7.23
	count	96 (mL)
WT	153	314 (8)
6.8.23
3pm	prime (10U/mL and 100U/mL) burden plate
6.9.23
cells per well	200000		strain	IFU/µL	"re-adjust"	#wells	prep mL	total IFUs	vol (uL)
MOI	2		L2 WT seed	40400000	4040000	4	6	4800000	1.18812
wells	12		garD no GFP	935759	935759	--	6	4800000	5.12953
volume per well (mL)	0.5		cdu1::GII pBOMB	6200000	6200000	12	8	6400000	1.03226
prep each (mL)	var
IFU/mL	800000
total IFU	see table		L2 WT (Coers - Rob)	600000	600000	4	6	4800000	8
			CT-gfp	3.42725e+06	3.42725e+06	--	6	4800000	1.40054
spin @	11am 6/9/23
fix @	11:33a.m. 6/10/23
RPT2 - burden (new split); RPT1 IF WT A549 (RNF213 and linUb); RPT2 IF RNF213 KOs (linUb)
6.10.23
3pm	plate new split of A549 cells for burden (panel 1) and IF (WT - RNF213 and linUb; KOs for LinUb)
cell	count	96 (mL)	120k/
WT	91	2.8 (42)	132
po2	122	1.33 (27)	98
po3	96	--	125
6.11.23
4pm	prime (10U/mL and 100U/mL) burden plate
6.12.23
cells per well	200000		strain	IFU/µL	"re-adjust"	#wells	prep mL	total IFUs	vol (uL)
MOI	2		L2 WT seed	40400000	4040000	4	6	4800000	1.18812
wells	12		garD no GFP	935759	935759	--	6	4800000	5.12953
volume per well (mL)	0.5		cdu1::GII pBOMB	6200000	6200000	12	8	6400000	1.03226
prep each (mL)	var
IFU/mL	800000
total IFU	see table		L2 WT (Coers - Rob)	600000	600000	4	6	4800000	8
			CT-gfp	3.42725e+06	3.42725e+06	--	6	4800000	1.40054
spin @	12pm 6/12/23
ifn-g @	3:15pm 6/13/23
fix @	12:15p.m. 6/13/23
RPT3 - burden (new split)
6.14.23
4pm	plate A549 for Cdu1 burden (final repeat)
cell	count	96 (mL)
WT	153	314 (8)
6.15.23
4pm	prime (10U/mL and 100U/mL) burden plate
6.16.23
cells per well	20000		strain	IFU/µL	"re-adjust"	prep mL	total IFUs	vol (uL)	01:10:00
MOI	2		L2 WT seed	40400000	4040000	1.5	300000	0.0742574	0.742574
wells	6		L2 WT (Coers - Rob)	600000	600000	1.5	300000	0.5	5
volume per well (mL)	0.2		garD no GFP	935759	935759	1.5	300000	0.320595	3.20595
prep each (mL)	1.5		cdu1::GII pBOMB	6200000	6200000	1.5	300000	0.0483871	0.483871
IFU/mL	200000
total IFU	see table
spin @	1pm 6/16/23
fix @	1:15p.m. 6/17/23

## Sheet: plates setup
RPT1 (SW) - Cdu1 stuff, new A549s splits
cdu1-new-WTA549-split+Coers-controls
localhost230611130001
*double counting everything
	1	2	3	4	5	6	7	8	9	10	11	12
A	PBS	PBS	PBS	PBS	PBS	PBS	PBS	PBS	PBS	PBS	PBS	PBS
B	PBS	L2-Valdivia	garD	Cdu1+pBOMB	L2-Rob	CT-gfp	PBS	PBS	another exp	another exp	another exp	PBS	no treat
C	PBS	L2-Valdivia	garD	Cdu1+pBOMB	L2-Rob	CT-gfp	PBS	PBS	another exp	another exp	another exp	PBS	no treat
D	PBS	L2-Valdivia	garD	Cdu1+pBOMB	L2-Rob	CT-gfp	PBS	PBS	another exp	another exp	another exp	PBS	+10U/mL IFNg
E	PBS	L2-Valdivia	garD	Cdu1+pBOMB	L2-Rob	CT-gfp	PBS	PBS	another exp	another exp	another exp	PBS	+10U/mL IFNg
F	PBS	L2-Valdivia	garD	Cdu1+pBOMB	L2-Rob	CT-gfp	PBS	PBS	another exp	another exp	another exp	PBS	+100U/mL IFNg
G	PBS	L2-Valdivia	garD	Cdu1+pBOMB	L2-Rob	CT-gfp	PBS	PBS	another exp	another exp	another exp	PBS	+100U/mL IFNg
H	PBS	PBS	PBS	PBS	PBS	PBS	PBS	PBS	PBS	PBS	PBS	PBS
RPT2 (SW) - Cdu1 stuff, new A549s splits
Cdu1-newsplit_rpt2
localhost230621140001
*mostly double counting? hard to tell - might actually not be with staining?
	1	2	3	4	5	6	7	8	9	10	11	12
A	PBS	PBS	PBS	PBS	PBS	PBS	PBS	PBS	PBS	PBS	PBS	PBS
B	PBS	PBS	PBS	PBS	L2-Valdivia	garD	Cdu1+pBOMB	L2-Rob	PBS	PBS	PBS	PBS	no treat
C	PBS	PBS	PBS	PBS	L2-Valdivia	garD	Cdu1+pBOMB	L2-Rob	PBS	PBS	PBS	PBS	no treat
D	PBS	PBS	PBS	PBS	L2-Valdivia	garD	Cdu1+pBOMB	L2-Rob	PBS	PBS	PBS	PBS	+10U/mL IFNg
E	PBS	PBS	PBS	PBS	L2-Valdivia	garD	Cdu1+pBOMB	L2-Rob	PBS	PBS	PBS	PBS	+10U/mL IFNg
F	PBS	PBS	PBS	PBS	L2-Valdivia	garD	Cdu1+pBOMB	L2-Rob	PBS	PBS	PBS	PBS	+100U/mL IFNg
G	PBS	PBS	PBS	PBS	L2-Valdivia	garD	Cdu1+pBOMB	L2-Rob	PBS	PBS	PBS	PBS	+100U/mL IFNg
H	PBS	PBS	PBS	PBS	PBS	PBS	PBS	PBS	PBS	PBS	PBS	PBS
RPT3 (RD) - Cdu1 stuff, new A549s splits
Cdu1-newsplit_RD-rpt
localhost230621170002
*mostly double counting? hard to tell - might actually not be with staining?
			old DH A549s		new A549s	new A549s	new A549s	new A549s
	1	2	3	4	5	6	7	8	9	10	11	12
A	PBS	PBS	PBS	PBS	PBS	PBS	PBS	PBS	PBS	PBS	PBS	PBS
B	PBS	n/a	L2-Valdivia	n/a	L2-Rob	L2-Valdivia	garD	Cdu1+pBOMB	n/a	n/a	n/a	PBS	no treat
C	PBS	n/a	L2-Valdivia	n/a	L2-Rob	L2-Valdivia	garD	Cdu1+pBOMB	n/a	n/a	n/a	PBS	+100U/mL IFNg
D	PBS	n/a	L2-Valdivia	n/a	L2-Rob	L2-Valdivia	garD	Cdu1+pBOMB	n/a	n/a	n/a	PBS	no treat
E	PBS	n/a	L2-Valdivia	n/a	L2-Rob	L2-Valdivia	garD	Cdu1+pBOMB	n/a	n/a	n/a	PBS	+100U/mL IFNg
F	PBS	n/a	L2-Valdivia	n/a	L2-Rob	L2-Valdivia	garD	Cdu1+pBOMB	n/a	n/a	n/a	PBS	no treat
G	PBS	n/a	L2-Valdivia	n/a	L2-Rob	L2-Valdivia	garD	Cdu1+pBOMB	n/a	n/a	n/a	PBS	+100U/mL IFNg
H	PBS	PBS	PBS	PBS	PBS	PBS	PBS	PBS	PBS	PBS	PBS	PBS

## Sheet: Cellomics inf ratios
RPT1 (SW) - Cdu1 stuff, new A549s splits
cdu1-new-WTA549-split+Coers-controls							WT-minus	%inf(sub):	100.061	245.427	165.081	336.845
localhost230611130001							normalization	IR	99.9391	238.094	170.649	315.784
*double counting everything									81.6234	48.0019	139.543	314.832
									80.3426	49.1694	132.281	298.658
	Val-L2	garD	cdu1	Coers L2 (RD)					78.4628	31.1292	128.02	300.563
nucleii	20757	20384	20679	21821	no treat				85.5801	29.0763	119.535	312.688
	19681	20759	20344	22428	no treat
	19331	15630	18963	18668	+10U/mL IFNg			%inf(sub):
	19729	16736	19531	18961	+10U/mL IFNg			IR-avg	100	241.761	167.865	326.314
	17962	14185	17503	17274	+100U/mL IFNg
	17217	13280	18773	16178	+100U/mL IFNg				80.983	48.5857	135.912	306.745
									82.0214	30.1028	123.777	306.625
chlamydia	2972	5926	4469	7856
	2815	5906	4512	7744
	2319	1160	3584	6433
	2334	1270	3534	6310			within-group	%inf(sub):	100.061	101.517	98.3416	103.227
	2081	701	3083	5773			normalizaition	IR	99.9391	98.4834	101.658	96.7729
	2153	615	3124	5550					81.6234	19.8551	83.1285	96.4812
									80.3426	20.3381	78.8021	91.5245
%inf(sub):	0.167107	0.409877	0.275694	0.562549					78.4628	12.8761	76.2638	92.1083
	0.166904	0.39763	0.284992	0.527377					85.5801	12.0269	71.2089	95.824
	0.136316	0.0801659	0.233045	0.525787
	0.134176	0.0821156	0.220916	0.498775				%inf(sub):
	0.131037	0.0519875	0.2138	0.501956				IR-avg	100	100	100	100
	0.142924	0.048559	0.199629	0.522205
									80.983	20.0966	80.9653	94.0029
avg minus	0.167005	0.403753	0.280343	0.544963
within group									82.0214	12.4515	73.7363	93.9662
RPT2 (SW) - Cdu1 stuff, new A549s splits
Cdu1-newsplit_rpt2							WT-minus	%inf(sub):	105.096	96.1532	49.5561	143.214
localhost230621140001							normalization	IR	94.9043	94.6749	47.2679	135.016
*mostly double counting? hard to tell - might actually not be with staining?									59.8473	9.23728	26.7715	142.343
									64.2285	11.467	30.6371	148.325
	Val-L2	garD	cdu1	Coers L2 (RD)					69.3032	5.96715	32.1272	133.751
nucleii	18030	18977	18439	18822	no treat				75.0807	5.20283	31.8696	140.143
	19560	19108	18886	19943	no treat
	19206	14323	17641	16098	+10U/mL IFNg			%inf(sub):
	19000	15562	17763	15208	+10U/mL IFNg			IR-avg	100	95.4141	48.412	139.115
	17093	12412	17350	15506	+100U/mL IFNg
	16369	13423	16641	15063	+100U/mL IFNg				62.0379	10.3521	28.7043	145.334
									72.1919	5.58499	31.9984	136.947
chlamydia	6826	6792	4115	8538
	6942	6771	4062	8756
	4947	728	2370	7278
	5155	970	2679	7031			within-group	%inf(sub):	105.096	100.775	102.363	102.947
	4899	415	2724	6772			normalizaition	IR	94.9043	99.2253	97.6367	97.0533
	4964	393	2595	6752					59.8473	9.68125	55.2993	102.32
									64.2285	12.0181	63.2841	106.621
%inf(sub):	0.609247	0.557407	0.28728	0.830222					69.3032	6.25395	66.3621	96.144
	0.550166	0.548837	0.274015	0.782694					75.0807	5.4529	65.8299	100.739
	0.346939	0.0535491	0.155196	0.82517
	0.372337	0.0664748	0.177605	0.859851				%inf(sub):
	0.401755	0.034592	0.186244	0.775361				IR-avg	100	100	100	100
	0.435248	0.0301612	0.18475	0.812417
									62.0379	10.8497	59.2917	104.47
avg minus	0.579707	0.553122	0.280648	0.806458
within group									72.1919	5.85343	66.096	98.4415
RPT3 (RD) - Cdu1 stuff, new A549s splits
Cdu1-newsplit_RD-rpt								WT-minus	%inf(sub):	79.2255	308.264	87.9024	93.796	92.2538
localhost230621170002								normalization	IR	90.6094	271.992	94.1679	4.13037	84.5986
*mostly double counting? hard to tell - might actually not be with staining?										99.8165	302.742	110.379	79.5713	82.6482
	old split	new splits:								90.2062	341.481	120.644	7.53066	48.9081
	L2-Valdivia	L2-Rob	L2-Valdivia	garD	Cdu1+pBOMB					120.958	511.267	153.339	115.8	71.1484
nucleii	11337	12081	12278	9190	10925	no treat				167.317	536.026	166.118	22.8465	63.9971
	6050	7699	8949	8789	7225	+100U/mL IFNg
	9972	12246	11556	11396	10707	no treat			%inf(sub):
	8663	9076	9811	7879	10470	+100U/mL IFNg			IR-avg	100	374.091	117.207	96.3891	82.0168
	11346	12711	12018	12184	10656	no treat
	5738	8911	9310	7932	8222	+100U/mL IFNg				116.044	383.167	126.976	11.5025	65.8346
chlamydia	977	3243	1163	923	1081
	589	1883	902	43	661
	1059	3244	1342	986	959
	840	2623	1232	70	576			within-group	%inf(sub):	79.2255	82.4035	74.9977	97.3097	112.482
	1428	4809	1855	1476	832			normalizaition	IR	90.6094	72.7074	80.3434	4.28511	103.148
	953	3471	1537	210	582					99.8165	80.9272	94.1747	82.5522	100.77
										90.2062	91.2829	102.932	7.81277	59.6318
%inf(sub):	0.094305	0.366938	0.104633	0.111649	0.109813					120.958	136.669	130.828	120.138	86.7486
	0.107856	0.323762	0.112091	0.00491653	0.100701					167.317	143.288	141.73	23.7024	78.0292
	0.118815	0.360364	0.131388	0.0947166	0.0983792
	0.107376	0.406478	0.143606	0.00896402	0.0582171				%inf(sub):
	0.143981	0.60858	0.182525	0.137841	0.0846906				IR-avg	100	100	100	100	100
	0.199164	0.638051	0.197736	0.027195	0.076178
										116.044	102.426	108.335	11.9334	80.2696
avg minus	0.119034	0.445294	0.139516	0.114735	0.0976276
within group

## Sheet: all exps prism
	no treat			+10U/mL IFNg			+100U/mL IFNg
Strain	RPT1	RPT2	RPT3 - RD	RPT1	RPT2	RPT3 - RD	RPT1	RPT2	RPT3 - RD
L2 WT (garD parental)	100	100	100	94.0029	104.47	--	93.9662	98.4415	102.426
garD	100	100	100	20.0966	10.8497	--	12.4515	5.85343	11.9334
L2 WT (Cdu1 parental)	100	100	100	80.983	62.0379	--	82.0214	72.1919	108.335
Cdu1 + pBOMB	100	100	100	80.9653	59.2917	--	73.7363	66.096	80.2696
