# Supplementary material for: The acetylase activity of Cdu1 regulates bacterial exit from infected cells by protecting Chlamydia effectors from degradation
Source: eLife. 2024 Feb 15;12:RP87386. doi: 10.7554/eLife.87386 (PMC10942603; doi:10.7554/eLife.87386)
Supplement: Figure 6—source data 2. [file elife-87386-fig6-data2.zip]

Archive with 19 entries (18 files):
- Figure 6-source data 2/
- Figure 6-source data 2/05_Golgi dispersion quantification HeLa_cdu1 aada pBOMB.xlsx
- __MACOSX/Figure 6-source data 2/._05_Golgi dispersion quantification HeLa_cdu1 aada pBOMB.xlsx
- Figure 6-source data 2/09_Golgi dispersion quantification HeLa_cdu1 aadA pBOMB_Cdu1 K268E.xlsx
- __MACOSX/Figure 6-source data 2/._09_Golgi dispersion quantification HeLa_cdu1 aadA pBOMB_Cdu1 K268E.xlsx
- Figure 6-source data 2/03_Golgi dispersion quantification HeLa_M407(inaC null) p2TK2.xlsx
- __MACOSX/Figure 6-source data 2/._03_Golgi dispersion quantification HeLa_M407(inaC null) p2TK2.xlsx
- Figure 6-source data 2/01_Golgi dispersion quantification HeLa_L2 pBOMB.xlsx
- __MACOSX/Figure 6-source data 2/._01_Golgi dispersion quantification HeLa_L2 pBOMB.xlsx
- Figure 6-source data 2/06_Golgi dispersion quantification HeLa_cdu1 aada pBOMB_Cdu1 Flag.xlsx
- __MACOSX/Figure 6-source data 2/._06_Golgi dispersion quantification HeLa_cdu1 aada pBOMB_Cdu1 Flag.xlsx
- Figure 6-source data 2/08_Golgi dispersion quantification HeLa_cdu1 aadA pBOMB_Cdu1 I225A.xlsx
- __MACOSX/Figure 6-source data 2/._08_Golgi dispersion quantification HeLa_cdu1 aadA pBOMB_Cdu1 I225A.xlsx
- Figure 6-source data 2/02_Golgi dispersion quantification HeLa_L2 Rif-R.xlsx
- __MACOSX/Figure 6-source data 2/._02_Golgi dispersion quantification HeLa_L2 Rif-R.xlsx
- Figure 6-source data 2/04_Golgi dispersion quantification HeLa_M407_p2TK2_InaC.xlsx
- __MACOSX/Figure 6-source data 2/._04_Golgi dispersion quantification HeLa_M407_p2TK2_InaC.xlsx
- Figure 6-source data 2/07_Golgi dispersion quantification HeLa_cdu1 aadA pBOMB_Cdu1 C345A.xlsx
- __MACOSX/Figure 6-source data 2/._07_Golgi dispersion quantification HeLa_cdu1 aadA pBOMB_Cdu1 C345A.xlsx
