# Supplementary material for: The acetylase activity of Cdu1 regulates bacterial exit from infected cells by protecting Chlamydia effectors from degradation
Source: eLife. 2024 Feb 15;12:RP87386. doi: 10.7554/eLife.87386 (PMC10942603; doi:10.7554/eLife.87386)
Supplement: Figure 6—source data 2. [file elife-87386-fig6-data2.zip › Figure 6-source data 2/05_Golgi dispersion quantification HeLa_cdu1 aada pBOMB.xlsx]

## Sheet: Replicate 1
Cell type	Hela cells
Replicate	Lemurs
Image	Aye-aye
Field	1
Inclusion	Inclusion perimeter length (microns)	Golgi length around inclusion. (microns)	Golgi length around inclusion. (microns)	Total Golgi length around inclusion (microns)	Golgi dispersal around inclusion
1	82.1	7.6		7.6	0.09257
2	53.9	6.8		6.8	0.12616
3	71.4	12.8		12.8	0.179272
4	53.9	21.5		21.5	0.398887
5	37.9	6.5		6.5	0.171504
6	30.1	7.4		7.4	0.245847
Cell type	Hela cells
Replicate	Lemurs
Image	Aye-aye
Field	2
Inclusion	Inclusion perimeter length (microns)	Golgi length around inclusion. (microns)	Golgi length around inclusion. (microns)	Total Golgi length around inclusion (microns)	Golgi dispersal around inclusion
1	64	7.9		7.9	0.123438
2	29.9	9.7		9.7	0.324415
3	39.5	8.1		8.1	0.205063
4	51.6	4.9	7.4	12.3	0.238372
5	73.5	14.4		14.4	0.195918
6	74.3	6.8		6.8	0.0915209
7	31.2	13.2		13.2	0.423077
8	40.1	5.9		5.9	0.147132
9	82.9	8.2		8.2	0.0989144
10	44.5	5.7		5.7	0.12809
11	77.5	7.2		7.2	0.0929032
Cell type	Hela cells
Replicate	Lemurs
Image	Aye-aye
Field	3
Inclusion	Inclusion perimeter length (microns)	Golgi length around inclusion. (microns)	Golgi length around inclusion. (microns)	Total Golgi length around inclusion (microns)	Golgi dispersal around inclusion
1	54.8	13.4		13.4	0.244526
2	56.6	8.3		8.3	0.146643
3	79.8	12.3		12.3	0.154135
4	28.9	8.3		8.3	0.287197
5	76.9	10.4		10.4	0.135241
Cell type	Hela cells
Replicate	Lemurs
Image	Aye-aye
Field	4
Inclusion	Inclusion perimeter length (microns)	Golgi length around inclusion. (microns)	Golgi length around inclusion. (microns)	Total Golgi length around inclusion (microns)	Golgi dispersal around inclusion
1	33.2	8.7		8.7	0.262048
2	38.3	9.2		9.2	0.240209
3	68.2	6.7		6.7	0.0982405
4	82.9	14.1		14.1	0.170084
5	55.3	18.9		18.9	0.341772
6	61.2	25.5	7.8	33.3	0.544118
7	53.2	14.1		14.1	0.265038
8	67.8	8.8		8.8	0.129794
9	46.6	14.3		14.3	0.306867
Cell type	Hela cells
Replicate	Lemurs
Image	Aye-aye
Field	5
Inclusion	Inclusion perimeter length (microns)	Golgi length around inclusion. (microns)	Golgi length around inclusion. (microns)	Total Golgi length around inclusion (microns)	Golgi dispersal around inclusion
1	81.9	50.7	9.7	60.4	0.737485
2	N/A	N/A	N/A	#VALUE!	N/A
3	46.2	7.5		7.5	0.162338
4	97.5	10.9		10.9	0.111795
5	63	11.2		11.2	0.177778
6	35	10.3		10.3	0.294286
Cell type	Hela cells
Replicate	Lemurs
Image	Aye-aye
Field	6
Inclusion	Inclusion perimeter length (microns)	Golgi length around inclusion. (microns)	Golgi length around inclusion. (microns)	Total Golgi length around inclusion (microns)	Golgi dispersal around inclusion
1	45.8	12.8		12.8	0.279476
2	63.6	7.7		7.7	0.121069
3	92.5	10.8		10.8	0.116757
4	59	7.9		7.9	0.133898
5	68.1	6.7		6.7	0.0983847
6	42.9	6.9		6.9	0.160839
7	40.8	10.2		10.2	0.25
8	51.6	12.7		12.7	0.246124
9	61.5	18		18	0.292683

## Sheet: Replicate 2
Cell type	Hela cells
Replicate	Antelope
Image	Hartebeest
Field	1
Inclusion	Inclusion perimeter length (microns)	Golgi length around inclusion. (microns)	Golgi length around inclusion. (microns)	Total Golgi length around inclusion (microns)	Golgi dispersal around inclusion
1	43.5	N/A	N/A	0	N/A
2	41.7	8.9		8.9	0.213429
3	35.5	3.6		3.6	0.101408
4	57.4	9.2		9.2	0.160279
5	46.7	7.2		7.2	0.154176
6	32.3	7.6		7.6	0.235294
7	36.5	7.8		7.8	0.213699
8	59.1	13.8		13.8	0.233503
9	53.1	18.8		18.8	0.354049
10	61.4	9.1		9.1	0.148208
11	51.2	17.8		17.8	0.347656
12	35.2	15.3		15.3	0.434659
13	46.4	8.2		8.2	0.176724
Cell type	Hela cells
Replicate	Antelope
Image	Hartebeest
Field	2
Inclusion	Inclusion perimeter length (microns)	Golgi length around inclusion. (microns)	Golgi length around inclusion. (microns)	Total Golgi length around inclusion (microns)	Golgi dispersal around inclusion
1	52.5	20.7		20.7	0.394286
2	58.2	8.5		8.5	0.146048
3	24.2	6.4		6.4	0.264463
4	32.4	4.1		4.1	0.126543
5	41.6	9.9		9.9	0.237981
6	29.5	6.8		6.8	0.230508
7	76.2	12.2		12.2	0.160105
8	57.2	42.8		42.8	0.748252
9	29.7	15.1		15.1	0.508418
10	49.5	N/A		0	N/A
11	55.8	10.2		10.2	0.182796
12	35.8	7.8		7.8	0.217877
13	25.2	5.1		5.1	0.202381
14	38.4	6.6		6.6	0.171875
15	35.6	9.1		9.1	0.255618
16	30.3	6.7		6.7	0.221122
17	52.6	16.8		16.8	0.319392
Cell type	Hela cells
Replicate	Antelope
Image	Hartebeest
Field	3
Inclusion	Inclusion perimeter length (microns)	Golgi length around inclusion. (microns)	Golgi length around inclusion. (microns)	Total Golgi length around inclusion (microns)	Golgi dispersal around inclusion
1	47.2	10.8		10.8	0.228814
2	55.9	7.3		7.3	0.13059
3	N/a			0	#VALUE!
4	49.6	11.3		11.3	0.227823
5	N/A			0	#VALUE!
6	43.9	18.5		18.5	0.421412
7	44.8	8.8		8.8	0.196429
Cell type	Hela cells
Replicate	Antelope
Image	Hartebeest
Field	4
Inclusion	Inclusion perimeter length (microns)	Golgi length around inclusion. (microns)	Golgi length around inclusion. (microns)	Total Golgi length around inclusion (microns)	Golgi dispersal around inclusion
1	47.8	27.2		27.2	0.569038
2	59.8	17.4	9.5	26.9	0.449833
3	38.4	11.2		11.2	0.291667
4	33.3	11.2		11.2	0.336336
5	52.3	9.3		9.3	0.17782
6	77.8	16.3		16.3	0.209512
7	48.2	9.5		9.5	0.197095
8	20.2	6.3		6.3	0.311881
9	52.6	15		15	0.285171
10	42.7	19.5		19.5	0.456674
11	36	4.7	3.6	8.3	0.230556
12	33.4	9.4		9.4	0.281437
13	25.1	5.8		5.8	0.231076
14	56.1	33.5		33.5	0.597148
15	49.9	8.9		8.9	0.178357
Cell type	Hela cells
Replicate	Antelope
Image	Hartebeest
Field	5
Inclusion	Inclusion perimeter length (microns)	Golgi length around inclusion. (microns)	Golgi length around inclusion. (microns)	Total Golgi length around inclusion (microns)	Golgi dispersal around inclusion
1	42.1	7.8		7.8	0.185273
2	48.1	10.8		10.8	0.224532
3	59.5	9.5	16.7	26.2	0.440336
4	38.2	11.2		11.2	0.293194
5	76.5	16.2		16.2	0.211765
6	52.3	8.5		8.5	0.162524
7	33	9.8		9.8	0.29697
8	51.6	8.2		8.2	0.158915
9	41.9	15.4		15.4	0.367542
10	18.6	5.3		5.3	0.284946
11	49.8	9.2		9.2	0.184739
12	45.8	6.1		6.1	0.133188
13	48.5	10.8		10.8	0.22268
14	57.8	11.1		11.1	0.192042
15	28.2	5.4		5.4	0.191489
Cell type	Hela cells
Replicate	Antelope
Image	Hartebeest
Field	6
Inclusion	Inclusion perimeter length (microns)	Golgi length around inclusion. (microns)	Golgi length around inclusion. (microns)	Total Golgi length around inclusion (microns)	Golgi dispersal around inclusion
1	47.9	5.8		5.8	0.121086
2	38.1	5.2		5.2	0.136483
3	29.6	3.2		3.2	0.108108
4	49.9	N/A		#VALUE!	N/A
5	46.3	12.5		12.5	0.269978
6	45.8	16.5		16.5	0.360262
7	35.1	9.9		9.9	0.282051
8	35.2	12		12	0.340909
9	42.2	7.8		7.8	0.184834
10	36.8	5.7		5.7	0.154891
11	30.8	7.9		7.9	0.256494
12	32.1	5.3		5.3	0.165109
13	43.7	5.8		5.8	0.132723
14	52.3	11.2		11.2	0.214149
15	52.6	10.2		10.2	0.193916
16	31.3	6.8		6.8	0.217252
17	34.2	12.2		12.2	0.356725

## Sheet: Replicate 3
Cell type	Hela cells
Replicate	Spiders
Image	Skeletorous
Field	1
Inclusion	Inclusion perimeter length (microns)	Golgi length around inclusion. (microns)	Golgi length around inclusion. (microns)	Total Golgi length around inclusion (microns)	Golgi dispersal around inclusion
1	65.2	10.2		10.2	0.156442
2	40.2	11.4		11.4	0.283582
3	43.2	13.5		13.5	0.3125
4	55.4	19.8		19.8	0.357401
5	62.5	9.6		9.6	0.1536
6	36.9	6.1		6.1	0.165312
7	50.5	19.2		19.2	0.380198
8	48.7	9.8		9.8	0.201232
9	39.6	6.7		6.7	0.169192
10	34.9	5.8		5.8	0.166189
11	38.8	6.5		6.5	0.167526
12	28.8	4.6		4.6	0.159722
Cell type	Hela cells
Replicate	Spiders
Image	Skeletorous
Field	2
Inclusion	Inclusion perimeter length (microns)	Golgi length around inclusion. (microns)	Golgi length around inclusion. (microns)	Total Golgi length around inclusion (microns)	Golgi dispersal around inclusion
1	47.1	9.2		9.2	0.195329
2	30.9	3.6		3.6	0.116505
3	35.5	4.5		4.5	0.126761
4	50	4.7		4.7	0.094
5	28.5	8		8	0.280702
6	35.7	5.7		5.7	0.159664
7	42.3	5.2		5.2	0.122931
8	43.9	6		6	0.136674
9	52.7	11.2		11.2	0.212524
10	51.6	10.5		10.5	0.203488
Cell type	Hela cells
Replicate	Spiders
Image	Skeletorous
Field	3
Inclusion	Inclusion perimeter length (microns)	Golgi length around inclusion. (microns)	Golgi length around inclusion. (microns)	Total Golgi length around inclusion (microns)	Golgi dispersal around inclusion
1	22.3	18.9		18.9	0.847534
2	27.4	5.2		5.2	0.189781
3	49.8	8.9		8.9	0.178715
4	67.8	10.6		10.6	0.156342
5	60.9	5.8		5.8	0.0952381
6	50.5	10.7		10.7	0.211881
7	59.3	9.1		9.1	0.153457
8	42.2	15.3		15.3	0.362559
9	42.3	6.9		6.9	0.163121
10	43.3	9.1		9.1	0.210162
11	48.5	8.2		8.2	0.169072
12	24.5	4.5		4.5	0.183673
13	66.8	12.8		12.8	0.191617
Cell type	Hela cells
Replicate	Spiders
Image	Skeletorous
Field	4
Inclusion	Inclusion perimeter length (microns)	Golgi length around inclusion. (microns)	Golgi length around inclusion. (microns)	Total Golgi length around inclusion (microns)	Golgi dispersal around inclusion
1	58.1	9.4		9.4	#REF!
2	56.2	15.3		15.3	0.263339
3	33.9	9.1		9.1	0.268437
4	68.9	7.5		7.5	0.108853
5	48.3	8.7		8.7	0.180124
6	48.5	9.6		9.6	0.197938
7	44	26.5		26.5	0.602273
8	47.4	19.5		19.5	0.411392
9	61	28.9		28.9	0.47377
10	57.8	11		11	0.190311
11	26.1	23.6		23.6	0.904215
Cell type	Hela cells
Replicate	Spiders
Image	Skeletorous
Field	5
Inclusion	Inclusion perimeter length (microns)	Golgi length around inclusion. (microns)	Golgi length around inclusion. (microns)	Total Golgi length around inclusion (microns)	Golgi dispersal around inclusion
1	60.7	10.2		10.2	0.16804
2	34.5	16.9		16.9	0.489855
3	59.2	19.7		19.7	0.33277
4	47.4	7		7	0.147679
5	45.7	6.4		6.4	0.140044
6	53.3	7.6		7.6	0.142589
7	45.6	8.9		8.9	0.195175
Cell type	Hela cells
Replicate	Spiders
Image	Skeletorous
Field	6
Inclusion	Inclusion perimeter length (microns)	Golgi length around inclusion. (microns)	Golgi length around inclusion. (microns)	Total Golgi length around inclusion (microns)	Golgi dispersal around inclusion
1	62.5	11.4		11.4	0.1824
2	40.5	15.4		15.4	0.380247
3	76.5	11.4		11.4	0.14902
4	59.1	9.3		9.3	0.15736
5	63.9	7.4		7.4	0.115806
6	55.9	8		8	0.143113
7	56.5	27.3		27.3	0.483186
8	51.8	11.8		11.8	0.227799
9	67.4	16.5		16.5	0.244807

## Sheet: Golgi dispersion all replicates
Golgi dispersal around inclusion-R1	Golgi dispersal around inclusion-R2	Golgi dispersal around inclusion-R3		Replicate 1 Mean	Replicate 2 Mean	Replicate 3 Mean
0.0915209	0.101408	0.094		0.217598	0.25588	0.24156
0.09257	0.108108	0.0952381
0.0929032	0.121086	0.108853
0.0982405	0.126543	0.115806
0.0983847	0.13059	0.116505
0.0989144	0.132723	0.122931
0.111795	0.133188	0.126761
0.116757	0.136483	0.136674
0.121069	0.146048	0.140044
0.123438	0.148208	0.142589
0.12616	0.154176	0.143113
0.12809	0.154891	0.147679
0.129794	0.158915	0.14902
0.133898	0.160105	0.153457
0.135241	0.160279	0.1536
0.146643	0.162524	0.156342
0.147132	0.165109	0.156442
0.154135	0.171875	0.15736
0.160839	0.176724	0.159664
0.162338	0.17782	0.159722
0.170084	0.178357	0.163121
0.171504	0.182796	0.165312
0.177778	0.184739	0.166189
0.179272	0.184834	0.167526
0.195918	0.185273	0.16804
0.205063	0.191489	0.169072
0.238372	0.192042	0.169192
0.240209	0.193916	0.178715
0.244526	0.196429	0.180124
0.245847	0.197095	0.1824
0.246124	0.202381	0.183673
0.25	0.209512	0.189781
0.262048	0.211765	0.190311
0.265038	0.213429	0.191617
0.279476	0.213699	0.195175
0.287197	0.214149	0.195329
0.292683	0.217252	0.197938
0.294286	0.217877	0.201232
0.306867	0.221122	0.203488
0.324415	0.22268	0.210162
0.341772	0.224532	0.211881
0.398887	0.227823	0.212524
0.423077	0.228814	0.227799
0.544118	0.230508	0.244807
0.737485	0.230556	0.263339
	0.231076	0.268437
	0.233503	0.280702
	0.235294	0.283582
	0.237981	0.3125
	0.255618	0.33277
	0.256494	0.357401
	0.264463	0.362559
	0.269978	0.380198
	0.281437	0.380247
	0.282051	0.411392
	0.284946	0.47377
	0.285171	0.483186
	0.291667	0.489855
	0.293194	0.602273
	0.29697	0.847534
	0.311881	0.904215
	0.319392
	0.336336
	0.340909
	0.347656
	0.354049
	0.356725
	0.360262
	0.367542
	0.394286
	0.421412
	0.434659
	0.440336
	0.449833
	0.456674
	0.508418
	0.569038
	0.597148
	0.748252
