# Supplementary material for: The acetylase activity of Cdu1 regulates bacterial exit from infected cells by protecting Chlamydia effectors from degradation
Source: eLife. 2024 Feb 15;12:RP87386. doi: 10.7554/eLife.87386 (PMC10942603; doi:10.7554/eLife.87386)
Supplement: Figure 6—source data 2. [file elife-87386-fig6-data2.zip › Figure 6-source data 2/09_Golgi dispersion quantification HeLa_cdu1 aadA pBOMB_Cdu1 K268E.xlsx]

## Sheet: Replicate 1
Cell type	Hela cells
Replicate	2020
Image	B
Field	1
Inclusion	Inclusion perimeter length (microns)	Golgi length around inclusion. (microns)	Golgi length around inclusion. (microns)	Total Golgi length around inclusion (microns)	Golgi dispersal around inclusion
1	53.2	12.3		12.3	0.231203
2	67.6	5.7		5.7	0.0843195
3	41.7	5.7		5.7	0.136691
4	38.8	5.6		5.6	0.14433
5	59.4	7.4		7.4	0.124579
6	76.3	5.3		5.3	0.0694626
7	21.2	6.9		6.9	0.325472
8	66.1	10.1		10.1	0.152799
Cell type	Hela cells
Replicate	2020
Image	B
Field	2
Inclusion	Inclusion perimeter length (microns)	Golgi length around inclusion. (microns)	Golgi length around inclusion. (microns)	Total Golgi length around inclusion (microns)	Golgi dispersal around inclusion
1	47.2	8.5		8.5	0.180085
2	74.6	11.1		11.1	0.148794
3	65.4	10.2		10.2	0.155963
4	38.8	32.2		32.2	0.829897
5	64.1	6.8		6.8	0.106084
6	46.9	11.2		11.2	0.238806
7	41.8	6.1		6.1	0.145933
8	45.1	12.4		12.4	0.274945
9	79.5	15.4		15.4	0.193711
Cell type	Hela cells
Replicate	2020
Image	B
Field	3
Inclusion	Inclusion perimeter length (microns)	Golgi length around inclusion. (microns)	Golgi length around inclusion. (microns)	Total Golgi length around inclusion (microns)	Golgi dispersal around inclusion
1	21.6	12.4		12.4	0.574074
2	36.5	11.7		11.7	0.320548
3	30.9	22.2		22.2	0.718447
4	70.9	21.3		21.3	0.300423
5	50.4	13.1		13.1	0.259921
6	32.1	8.4		8.4	0.261682
7	49.8	12.1		12.1	0.242972
8	43.8	8.9		8.9	0.203196
Cell type	Hela cells
Replicate	2020
Image	B
Field	4
Inclusion	Inclusion perimeter length (microns)	Golgi length around inclusion. (microns)	Golgi length around inclusion. (microns)	Total Golgi length around inclusion (microns)	Golgi dispersal around inclusion
1	58.4	23.6		23.6	0.40411
2	65.5	13.5		13.5	0.206107
3	77.3	6.8		6.8	0.087969
4	53.9	6.6		6.6	0.122449
5	56.8	13.1		13.1	0.230634
6	58.7	35.4		35.4	0.603066
7	62.5	7.2		7.2	0.1152
8	89.9	26.2		26.2	0.291435
9	130.2	24.4		24.4	0.187404
Cell type	Hela cells
Replicate	2020
Image	B
Field	5
Inclusion	Inclusion perimeter length (microns)	Golgi length around inclusion. (microns)	Golgi length around inclusion. (microns)	Total Golgi length around inclusion (microns)	Golgi dispersal around inclusion
1	80.6	5.8		5.8	0.0719603
2	59.8	10.1		10.1	0.168896
3	46.6	6.8		6.8	0.145923
4	47.4	8.9	10.2	19.1	0.402954
5	75.4	8.9		8.9	0.118037
6	63.5	12.3		12.3	0.193701
7	74.1	10.7		10.7	0.144399
8	69.9	17.2		17.2	0.246066
9	43.4	12.2		12.2	0.281106
Cell type	Hela cells
Replicate	2020
Image	B
Field	6
Inclusion	Inclusion perimeter length (microns)	Golgi length around inclusion. (microns)	Golgi length around inclusion. (microns)	Total Golgi length around inclusion (microns)	Golgi dispersal around inclusion
1	61.6	10.4		10.4	0.168831
2	28.3	6.4		6.4	0.226148
3	31.5	10.8		10.8	0.342857

## Sheet: Replicate 2
Cell type	Hela cells
Replicate	Biden
Image	C
Field	1
Inclusion	Inclusion perimeter length (microns)	Golgi length around inclusion. (microns)	Golgi length around inclusion. (microns)	Total Golgi length around inclusion (microns)	Golgi dispersal around inclusion
1	51	26		26	0.509804
2	91	6.1		6.1	0.067033
3	83	11.4		11.4	0.137349
4	69	6.6		6.6	0.0956522
5	61.9	16.6		16.6	0.268174
6	38	14.9		14.9	0.392105
7	66	9.3		9.3	0.140909
8	54	27		27	0.5
9	41	10.2		10.2	0.24878
Cell type	Hela cells
Replicate	Biden
Image	C
Field	2
Inclusion	Inclusion perimeter length (microns)	Golgi length around inclusion. (microns)	Golgi length around inclusion. (microns)	Total Golgi length around inclusion (microns)	Golgi dispersal around inclusion
1	58	11		11	0.189655
2	48	15		15	0.3125
3	56	10.5		10.5	0.1875
4	26.2	10		10	0.381679
5	36	8.8		8.8	0.244444
6	60	10.2		10.2	0.17
7	46.6	8.5		8.5	0.182403
8	48	7.6		7.6	0.158333
9	67	9.2		9.2	0.137313
10	52	14.9		14.9	0.286538
Cell type	Hela cells
Replicate	Biden
Image	C
Field	3
Inclusion	Inclusion perimeter length (microns)	Golgi length around inclusion. (microns)	Golgi length around inclusion. (microns)	Total Golgi length around inclusion (microns)	Golgi dispersal around inclusion
1	70	12		12	0.171429
2	71	19		19	0.267606
3	54	6.8		6.8	0.125926
4	54	22		22	0.407407
5	68	6.7		6.7	0.0985294
6	59	9.5		9.5	0.161017
7	59.7	9.3		9.3	0.155779
8	45	12		12	0.266667
9	40	14		14	0.35
10	52	10		10	0.192308
11	61	6.3		6.3	0.103279
12	59	9.4		9.4	0.159322
13	52	8.7		8.7	0.167308
14	62.6	15.8		15.8	0.252396
Cell type	Hela cells
Replicate	Biden
Image	C
Field	4
Inclusion	Inclusion perimeter length (microns)	Golgi length around inclusion. (microns)	Golgi length around inclusion. (microns)	Total Golgi length around inclusion (microns)	Golgi dispersal around inclusion
1	59	6.3		6.3	0.10678
2	75	6.6		6.6	0.088
3	53	24		24	0.45283
4	58	10		10	0.172414
5	44	24		24	0.545455
6	69	27.5		27.5	0.398551
7	72.8	11.5		11.5	0.157967
8	51	15.2		15.2	0.298039
9	66.4	11		11	0.165663
10	42.5	34		34	0.8
11	60	11.6		11.6	0.193333
12	54	9.4		9.4	0.174074
13	55	12.5		12.5	0.227273
14	56.8	7.9		7.9	0.139085
Cell type	Hela cells
Replicate	Biden
Image	C
Field	5
Inclusion	Inclusion perimeter length (microns)	Golgi length around inclusion. (microns)	Golgi length around inclusion. (microns)	Total Golgi length around inclusion (microns)	Golgi dispersal around inclusion
1	37	9.6		9.6	0.259459
2	70	8.5		8.5	0.121429
3	34	12.4		12.4	0.364706
4	63.8	6		6	0.0940439
5	36.7	11		11	0.299728
6	40.2	9.1		9.1	0.226368
7	53	9.5		9.5	0.179245
8	63	14.6		14.6	0.231746
9	40.8	10		10	0.245098
10	39.1	10.2		10.2	0.26087
11	39.2	8.4		8.4	0.214286
Cell type	Hela cells
Replicate	Biden
Image	C
Field	6
Inclusion	Inclusion perimeter length (microns)	Golgi length around inclusion. (microns)	Golgi length around inclusion. (microns)	Total Golgi length around inclusion (microns)	Golgi dispersal around inclusion
1	99.8	8.8		8.8	0.0881764
2	69.2	43.5		43.5	0.628613
3	47	13		13	0.276596
4	51	9.1		9.1	0.178431
5	36.5	5.8		5.8	0.158904
6	38	11.6		11.6	0.305263
7	30.6	9.6		9.6	0.313725
8	25.6	5.6		5.6	0.21875
9	52.8	18.2		18.2	0.344697
10	65	10		10	0.153846
11	43	6.5		6.5	0.151163
12	38.4	9.9		9.9	0.257812
13	42.7	14.1		14.1	0.330211
14	41	11		11	0.268293

## Sheet: Replicate 3
Cell type	Hela cells
Replicate	Kamala
Image	A
Field	1
Inclusion	Inclusion perimeter length (microns)	Golgi length around inclusion. (microns)	Golgi length around inclusion. (microns)	Total Golgi length around inclusion (microns)	Golgi dispersal around inclusion
1	43	6.8		6.8	0.15814
2	59.4	18.8		18.8	0.316498
3	63.6	21		21	0.330189
4	78.4	8		8	0.102041
5	71.6	9.7		9.7	0.135475
6	56.7	12.8		12.8	0.22575
7	77.4	19.2		19.2	0.248062
8	72.8	10.6		10.6	0.145604
9	68.4	8.9		8.9	0.130117
10	47.4	11.6		11.6	0.244726
Cell type	Hela cells
Replicate	Kamala
Image	A
Field	2
Inclusion	Inclusion perimeter length (microns)	Golgi length around inclusion. (microns)	Golgi length around inclusion. (microns)	Total Golgi length around inclusion (microns)	Golgi dispersal around inclusion
1	48	7.1		7.1	0.147917
2	55.4	6.7		6.7	0.120939
3	68.4	7.8		7.8	0.114035
4	85.5	30.2		30.2	0.353216
5	87	11.8		11.8	0.135632
6	72.3	8.6		8.6	0.118949
7		N/A		#VALUE!	#VALUE!
8	60	11.2		11.2	0.186667
9	51	21.8		21.8	0.427451
10	63	7.9		7.9	0.125397
Cell type	Hela cells
Replicate	Kamala
Image	A
Field	3
Inclusion	Inclusion perimeter length (microns)	Golgi length around inclusion. (microns)	Golgi length around inclusion. (microns)	Total Golgi length around inclusion (microns)	Golgi dispersal around inclusion
1	67	11		11	0.164179
2	70	36		36	0.514286
3	84.2	24		24	0.285036
4	82.3	23		23	0.279465
5	44	10.2		10.2	0.231818
6	54.6	15.2		15.2	0.278388
7	69.2	12		12	0.17341
8	37	25		25	0.675676
9	36	11.4		11.4	0.316667
Cell type	Hela cells
Replicate	Kamala
Image	A
Field	4
Inclusion	Inclusion perimeter length (microns)	Golgi length around inclusion. (microns)	Golgi length around inclusion. (microns)	Total Golgi length around inclusion (microns)	Golgi dispersal around inclusion
1	66.8	37		37	0.553892
2	86	18.5	13	31.5	0.366279
3	61	8.6		8.6	0.140984
4	69.2	8.8		8.8	0.127168
5	51	11.6		11.6	0.227451
6	63	13.6		13.6	0.215873
7	56	7.5		7.5	0.133929
8	28.7	22		22	0.766551
9	65	10		10	0.153846
10	32	5.2		5.2	0.1625
11	47.8	9		9	0.188285
Cell type	Hela cells
Replicate	Kamala
Image	A
Field	5
Inclusion	Inclusion perimeter length (microns)	Golgi length around inclusion. (microns)	Golgi length around inclusion. (microns)	Total Golgi length around inclusion (microns)	Golgi dispersal around inclusion
1	52.4	5.3		5.3	0.101145
2	53.4	12.8		12.8	0.2397
3	34.8	7		7	0.201149
4	28.4	10.2		10.2	0.359155
5	45.6	12		12	0.263158
6	75.4	19.9		19.9	0.263926
7	58.4	10.2		10.2	0.174658
8	46.7	8.6		8.6	0.184154
9	61	16.8		16.8	0.27541
10	75.3	9.7		9.7	0.128818
Cell type	Hela cells
Replicate	Kamala
Image	A
Field	6
Inclusion	Inclusion perimeter length (microns)	Golgi length around inclusion. (microns)	Golgi length around inclusion. (microns)	Total Golgi length around inclusion (microns)	Golgi dispersal around inclusion
1	29.8	15		15	0.503356
2	62	13.4		13.4	0.216129
3	42.5	7.8		7.8	0.183529
4	31.6	5.8	7.7	13.5	0.427215
5	68	11.3		11.3	0.166176
6	63.6	28.4		28.4	0.446541
7	81	57.8		57.8	0.71358
8	47.5	11.7	7.5	19.2	0.404211
9	52.7	8.7		8.7	0.165085
10	65.2	24.2		24.2	0.371166
11	44.8	9.8		9.8	0.21875
12	30.9	11.1		11.1	0.359223

## Sheet: Golgi dispersion all replicates
Golgi dispersal around inclusion-R1	Golgi dispersal around inclusion-R2	Golgi dispersal around inclusion-R3			Replicate 1 Mean	Replicate 2 Mean	Replicate 3 Mean
0.0694626	0.509804	0.15814			0.243121	0.244168	0.263749
0.0719603	0.067033	0.101145
0.0843195	0.088	0.102041
0.087969	0.0881764	0.114035
0.106084	0.0940439	0.118949
0.1152	0.0956522	0.120939
0.118037	0.0985294	0.125397
0.122449	0.103279	0.127168
0.124579	0.10678	0.128818
0.136691	0.121429	0.130117
0.14433	0.125926	0.133929
0.144399	0.137313	0.135475
0.145923	0.137349	0.135632
0.145933	0.139085	0.140984
0.148794	0.140909	0.145604
0.152799	0.151163	0.147917
0.155963	0.153846	0.153846
0.168831	0.155779	0.1625
0.168896	0.157967	0.164179
0.180085	0.158333	0.165085
0.187404	0.158904	0.166176
0.193701	0.159322	0.17341
0.193711	0.161017	0.174658
0.203196	0.165663	0.183529
0.206107	0.167308	0.184154
0.226148	0.17	0.186667
0.230634	0.171429	0.188285
0.231203	0.172414	0.201149
0.238806	0.174074	0.215873
0.242972	0.178431	0.216129
0.246066	0.179245	0.21875
0.259921	0.182403	0.22575
0.261682	0.1875	0.227451
0.274945	0.189655	0.231818
0.281106	0.192308	0.2397
0.291435	0.193333	0.244726
0.300423	0.214286	0.248062
0.320548	0.21875	0.263158
0.325472	0.226368	0.263926
0.342857	0.227273	0.27541
0.402954	0.231746	0.278388
0.40411	0.244444	0.279465
0.574074	0.245098	0.285036
0.603066	0.24878	0.316498
0.718447	0.252396	0.316667
0.829897	0.257812	0.330189
	0.259459	0.353216
	0.26087	0.359155
	0.266667	0.359223
	0.267606	0.366279
	0.268174	0.371166
	0.268293	0.404211
	0.276596	0.427215
	0.286538	0.427451
	0.298039	0.446541
	0.299728	0.503356
	0.305263	0.514286
	0.3125	0.553892
	0.313725	0.675676
	0.330211	0.71358
	0.344697	0.766551
	0.35
	0.364706
	0.381679
	0.392105
	0.398551
	0.407407
	0.45283
	0.5
	0.545455
	0.628613
	0.8
