# Supplementary material for: The acetylase activity of Cdu1 regulates bacterial exit from infected cells by protecting Chlamydia effectors from degradation
Source: eLife. 2024 Feb 15;12:RP87386. doi: 10.7554/eLife.87386 (PMC10942603; doi:10.7554/eLife.87386)
Supplement: Figure 6—source data 2. [file elife-87386-fig6-data2.zip › Figure 6-source data 2/03_Golgi dispersion quantification HeLa_M407(inaC null) p2TK2.xlsx]

## Sheet: Replicate 1
Cell type	Hela cells
Replicate	Lemurs
Image	Ruffed
Field	1
Inclusion	Inclusion perimeter length (microns)	Golgi length around inclusion. (microns)	Golgi length around inclusion. (microns)	Total Golgi length around inclusion (microns)	Golgi dispersal around inclusion
1	42.3	10.4		10.4	0.245863
2	33.4	7.9		7.9	0.236527
3	18.2	8.4		8.4	0.461538
4	34.2	19		19	0.555556
5	43.6	11.9		11.9	0.272936
6	17.3	4.5		4.5	0.260116
7	35.9	9.1		9.1	0.253482
8	22.2	4.4		4.4	0.198198
9	40.8	11		11	0.269608
Cell type	Hela cells
Replicate	Lemurs
Image	Ruffed
Field	2
Inclusion	Inclusion perimeter length (microns)	Golgi length around inclusion. (microns)	Golgi length around inclusion. (microns)	Total Golgi length around inclusion (microns)	Golgi dispersal around inclusion
1	57.7	6.9		6.9	0.119584
2	31.8	6.9		6.9	0.216981
3	29.2	5.6		5.6	0.191781
4	21.8	5.1		5.1	0.233945
5	47.2	7.6		7.6	0.161017
6	23.7	7.2		7.2	0.303797
7	28.9	8.7		8.7	0.301038
8	27.3	5.2		5.2	0.190476
9	37	5.5		5.5	0.148649
10	31.8	7.4		7.4	0.232704
11	31.2	4.5		4.5	0.144231
Cell type	Hela cells
Replicate	Lemurs
Image	Ruffed
Field	3
Inclusion	Inclusion perimeter length (microns)	Golgi length around inclusion. (microns)	Golgi length around inclusion. (microns)	Total Golgi length around inclusion (microns)	Golgi dispersal around inclusion
1	54.7	10.6		10.6	0.193784
2	40.6	7		7	0.172414
3	33.8	16.4		16.4	0.970414
4	16.9	6.8		0	#REF!
5	21.3	7.6		7.6	0.356808
6	27.2	6.2		6.2	0.227941
7	51.7	10.3		10.3	0.199226
8	21.5	5.7		5.7	0.265116
9	26.9	N/A		0	N/A
10	45.3	6.5		6.5	0.143488
11	32.1	5.1		5.1	0.158879
Cell type	Hela cells
Replicate	Lemurs
Image	Ruffed
Field	4
Inclusion	Inclusion perimeter length (microns)	Golgi length around inclusion. (microns)	Golgi length around inclusion. (microns)	Total Golgi length around inclusion (microns)	Golgi dispersal around inclusion
1	37.3	7.5		7.5	0.201072
2	39.6	7.4		7.4	0.186869
3	40	22.6		22.6	0.565
4	46.1	12.2		12.2	0.264642
5	51.8	12.2		12.2	0.235521
6	25.8	10.3		10.3	0.399225
7	50.9	7.4		7.4	0.145383
8	17.3	10.6		10.6	0.612717
9	30.8	9.3		9.3	0.301948
Cell type	Hela cells
Replicate	Lemurs
Image	Ruffed
Field	5
Inclusion	Inclusion perimeter length (microns)	Golgi length around inclusion. (microns)	Golgi length around inclusion. (microns)	Total Golgi length around inclusion (microns)	Golgi dispersal around inclusion
1	34.3	5.3		5.3	0.154519
2	48.8	7.7		7.7	0.157787
3	22.3	15.4		15.4	0.690583
4	42.1	7.5		7.5	0.178147
5	46.1	8.7		8.7	0.18872
6	25.7	8.4		8.4	0.326848
7	14.3	4.2		4.2	0.293706
Cell type	Hela cells
Replicate	Lemurs
Image	Ruffed
Field	6
Inclusion	Inclusion perimeter length (microns)	Golgi length around inclusion. (microns)	Golgi length around inclusion. (microns)	Total Golgi length around inclusion (microns)	Golgi dispersal around inclusion
1	25.6	4.9		4.9	0.191406
2	36.7	4.3		4.3	0.117166
3	10.2	1.8		1.8	0.176471
4	18.5	5.2		5.2	0.281081
5	34.6	8.2		8.2	0.236994
6	35.7	5.7		5.7	0.159664
7	28.7	13		13	0.452962
8	25.1	9.2		9.2	0.366534

## Sheet: Replicate 2
Cell type	Hela cells
Replicate	Antelope
Image	Suni
Field	1
Inclusion			Golgi length around inclusion. (microns)	Total Golgi length around inclusion (microns)	Golgi dispersal around inclusion
1	39.6	8.4		8.4	0.212121
2	36.9	9.2	5	14.2	0.384824
3	57.2	7.5		7.5	0.131119
4	26.7	7.1		7.1	0.265918
5	51.2	7.4		7.4	0.144531
6	37.4	4.9		4.9	0.131016
Cell type	Hela cells
Replicate	Antelope
Image	Suni
Field	2
Inclusion	Inclusion perimeter length (microns)	Golgi length around inclusion. (microns)	Golgi length around inclusion. (microns)	Total Golgi length around inclusion (microns)	Golgi dispersal around inclusion
1	17.8	7.6		7.6	0.426966
2	29.8	5.4		5.4	0.181208
3	47.4	6.5		6.5	0.137131
4	27.8	5.6		5.6	0.201439
5	35.6	10.2		10.2	0.286517
6	72.5	7.9		7.9	0.108966
7	30.5	7.3		7.3	0.239344
8	24.6	3.5		3.5	0.142276
9	37.8	5.8		5.8	0.153439
10	36.7	8.4	4.7	13.1	0.356948
Cell type	Hela cells
Replicate	Antelope
Image	Suni
Field	3
Inclusion	Inclusion perimeter length (microns)	Golgi length around inclusion. (microns)	Golgi length around inclusion. (microns)	Total Golgi length around inclusion (microns)	Golgi dispersal around inclusion
1	32.5	11.1		11.1	0.341538
2	29.5	22.5		22.5	0.762712
3	53.1	5.1		5.1	0.0960452
4	21.9	5.4		5.4	0.246575
5	35.4	9.1		9.1	0.257062
6	47.8	6.5		6.5	0.135983
7	25.1	12.1		12.1	0.482072
8	26.2	4.9		4.9	0.187023
9	37.8	10.4		10.4	0.275132
10	22.1	7.4		7.4	0.334842
Cell type	Hela cells
Replicate	Antelope
Image	Suni
Field	4
Inclusion	Inclusion perimeter length (microns)	Golgi length around inclusion. (microns)	Golgi length around inclusion. (microns)	Total Golgi length around inclusion (microns)	Golgi dispersal around inclusion
1	34.3	2.7		2.7	0.0787172
2	41.8	26.5		26.5	0.633971
3	40.4	8.8		8.8	0.217822
4	44.1	7.5		7.5	0.170068
5	59.8	6.4		6.4	0.107023
6	44.9	6.1		6.1	0.135857
7	59.6	7.2		7.2	0.120805
8	21.2	4.2		4.2	0.198113
9	27.2	6.8		6.8	0.25
10	26.6	5.5		5.5	0.206767
11	21.6	6.1		6.1	0.282407
Cell type	Hela cells
Replicate	Antelope
Image	Suni
Field	5
Inclusion	Inclusion perimeter length (microns)	Golgi length around inclusion. (microns)	Golgi length around inclusion. (microns)	Total Golgi length around inclusion (microns)	Golgi dispersal around inclusion
1	24.7	5.2		5.2	0.210526
2	33.5	10.8		10.8	0.322388
3	26.7	3.5		3.5	0.131086
4	35.3	6		6	0.169972
5	36.2	7.2		7.2	0.198895
6	12.4	3.2		3.2	0.258065
7	34.3	6.3		6.3	0.183673
8	41.8	6.9		6.9	0.165072
9	45.2	9.7		9.7	0.214602
10	30.4	7.1		7.1	0.233553
11	21.3	5.5		5.5	0.258216
12	33.2	5.8		5.8	0.174699
13	22.9	3.9		3.9	0.170306
Cell type	Hela cells
Replicate	Antelope
Image	Suni
Field	6
Inclusion	Inclusion perimeter length (microns)	Golgi length around inclusion. (microns)	Golgi length around inclusion. (microns)	Total Golgi length around inclusion (microns)	Golgi dispersal around inclusion
1	13.1	3.9		3.9	0.29771
2	51.2	7		7	0.136719
3	56.2	7.6		7.6	0.135231
4	53.4	7.1		7.1	0.132959
5	51.7	10.9		10.9	0.210832
6	46.7	9.6		9.6	0.205567
7	28.9	6.2		6.2	0.214533
8	19.9	4.6		4.6	0.231156

## Sheet: Replicate 3
Cell type	Hela cells
Replicate	Spiders
Image	Bird dung
Field	1
Inclusion	Inclusion perimeter length (microns)	Golgi length around inclusion. (microns)	Golgi length around inclusion. (microns)	Total Golgi length around inclusion (microns)	Golgi dispersal around inclusion
1	44.4	8.2		8.2	0.184685
2	41.8	10.6		10.6	0.253589
3	49.3	10.9		10.9	0.221095
4	51.6	7.9		7.9	0.153101
5	28.6	9.7		9.7	0.339161
6	47	5.4		5.4	0.114894
7	33.2	5.3		5.3	0.159639
8	37.1	8.3		8.3	0.22372
9	30.2	6.8		6.8	0.225166
10	39.2	6.5		6.5	0.165816
Cell type	Hela cells
Replicate	Spiders
Image	Bird dung
Field	2
Inclusion	Inclusion perimeter length (microns)	Golgi length around inclusion. (microns)	Golgi length around inclusion. (microns)	Total Golgi length around inclusion (microns)	Golgi dispersal around inclusion
1	45.1	8.6		8.6	0.190687
2	22.7	6		6	0.264317
3	29.2	5		5	0.171233
4	36.7	7		7	0.190736
5	19.1	3.2		3.2	0.167539
6	25.9	5.5		5.5	0.212355
7	20	7.1		7.1	0.355
8	27.2	4.1		4.1	0.150735
9	22.8	4.9		4.9	0.214912
10	21.2	4.8		4.8	0.226415
11	36.9	7.8		7.8	0.211382
12	30.7	5.8		5.8	0.188925
13	35.6	11.2		11.2	0.314607
Cell type	Hela cells
Replicate	Spiders
Image	Bird dung
Field	3
Inclusion	Inclusion perimeter length (microns)	Golgi length around inclusion. (microns)	Golgi length around inclusion. (microns)	Total Golgi length around inclusion (microns)	Golgi dispersal around inclusion
1	30.2	6.6		6.6	0.218543
2	43.2	11.7		11.7	0.270833
3	18.5	4.7		4.7	0.254054
4	17.8	4.3		4.3	0.241573
5	38.2	13		13	0.340314
6	20.2	6.3		6.3	0.311881
7	17.9	4		4	0.223464
8	35.8	7.2		7.2	0.201117
9	23.7	5.5		5.5	0.232068
10	25.2	4.5		4.5	0.178571
11	45.5	10.7		10.7	0.235165
12	23.9	5.9		5.9	0.246862
Cell type	Hela cells
Replicate	Spiders
Image	Bird dung
Field	4
Inclusion	Inclusion perimeter length (microns)	Golgi length around inclusion. (microns)	Golgi length around inclusion. (microns)	Total Golgi length around inclusion (microns)	Golgi dispersal around inclusion
1	26.8	14.6		14.6	0.544776
2	27.4	10.4		10.4	0.379562
3	21.9	6.1		6.1	0.278539
4	29.6	12.8		12.8	0.432432
5	28.5	6.7		6.7	0.235088
6	49.7	6.3		6.3	0.126761
7	37.7	6.9		6.9	0.183024
8	55.4	6.5		6.5	0.117329
9	38.7	6.9		6.9	0.178295
10	49.5	6.6		6.6	0.133333
11	34.7	13.7		13.7	0.394813
Cell type	Hela cells
Replicate	Spiders
Image	Bird dung
Field	5
Inclusion	Inclusion perimeter length (microns)	Golgi length around inclusion. (microns)	Golgi length around inclusion. (microns)	Total Golgi length around inclusion (microns)	Golgi dispersal around inclusion
1	20.2	7.8		7.8	0.386139
2	35.9	32.1		32.1	0.89415
3	36.6	9.4		9.4	0.256831
4	31.9	13.7		13.7	0.429467
5	36.2	8.8		8.8	0.243094
6	43.2	9.3		9.3	0.215278
7	25.8	25.8		25.8	1
8	29.4	7.2		7.2	0.244898
9	50.8	9.3		9.3	0.183071
10	21.9	3.3	4.4	7.7	0.351598
11	32.1	7.3		7.3	0.227414
12	22.9	7.3		7.3	0.318777
Cell type	Hela cells
Replicate	Spiders
Image	Bird dung
Field	6
Inclusion	Inclusion perimeter length (microns)	Golgi length around inclusion. (microns)	Golgi length around inclusion. (microns)	Total Golgi length around inclusion (microns)	Golgi dispersal around inclusion
1	22.8	4.5		4.5	0.197368
2	21.1	5.6		5.6	0.265403
3	43.8	6.6		6.6	0.150685
4	28.6	3.1		3.1	0.108392
5	18.3	3.7		3.7	0.202186
6	41.4	4.7		4.7	0.113527
7	16.5	3		3	0.181818
8	18.9	6.5		6.5	0.343915
9	39.5	5.6		5.6	0.141772
10	43.9	9.9		9.9	0.225513
11	26.1	7.8		7.8	0.298851
12	28.1	6.7		6.7	0.238434
13	26.8	5.9		5.9	0.220149
14	25.2	5.2		5.2	0.206349
15	23.1	11.6		11.6	0.502165
16	17.4	11.1		11.1	0.637931

## Sheet: Golgi dispersion all replicates
Golgi dispersal around inclusion-R1	Golgi dispersal around inclusion-R2	Golgi dispersal around inclusion-R3		Replicate 1 Mean	Replicate 2 Mean	Replicate 3 Mean
0.117166	0.0787172	0.108392		0.274926	0.228967	0.26545
0.119584	0.0960452	0.113527
0.143488	0.107023	0.114894
0.144231	0.108966	0.117329
0.145383	0.120805	0.126761
0.148649	0.131016	0.133333
0.154519	0.131086	0.141772
0.157787	0.131119	0.150685
0.158879	0.132959	0.150735
0.159664	0.135231	0.153101
0.161017	0.135857	0.159639
0.172414	0.135983	0.165816
0.176471	0.136719	0.167539
0.178147	0.137131	0.171233
0.186869	0.142276	0.178295
0.18872	0.144531	0.178571
0.190476	0.153439	0.181818
0.191406	0.165072	0.183024
0.191781	0.169972	0.183071
0.193784	0.170068	0.184685
0.198198	0.170306	0.188925
0.199226	0.174699	0.190687
0.201072	0.181208	0.190736
0.216981	0.183673	0.197368
0.227941	0.187023	0.201117
0.232704	0.198113	0.202186
0.233945	0.198895	0.206349
0.235521	0.201439	0.211382
0.236527	0.205567	0.212355
0.236994	0.206767	0.214912
0.245863	0.210526	0.215278
0.253482	0.210832	0.218543
0.260116	0.212121	0.220149
0.264642	0.214533	0.221095
0.265116	0.214602	0.223464
0.269608	0.217822	0.22372
0.272936	0.231156	0.225166
0.281081	0.233553	0.225513
0.293706	0.239344	0.226415
0.301038	0.246575	0.227414
0.301948	0.25	0.232068
0.303797	0.257062	0.235088
0.326848	0.258065	0.235165
0.356808	0.258216	0.238434
0.366534	0.265918	0.241573
0.399225	0.275132	0.243094
0.452962	0.282407	0.244898
0.461538	0.286517	0.246862
0.555556	0.29771	0.253589
0.565	0.322388	0.254054
0.612717	0.334842	0.256831
0.690583	0.341538	0.264317
0.970414	0.356948	0.265403
	0.384824	0.270833
	0.426966	0.278539
	0.482072	0.298851
	0.633971	0.311881
	0.762712	0.314607
		0.318777
		0.339161
		0.340314
		0.343915
		0.351598
		0.355
		0.379562
		0.386139
		0.394813
		0.429467
		0.432432
		0.502165
		0.544776
		0.637931
		0.89415
		1
