# Supplementary material for: The acetylase activity of Cdu1 regulates bacterial exit from infected cells by protecting Chlamydia effectors from degradation
Source: eLife. 2024 Feb 15;12:RP87386. doi: 10.7554/eLife.87386 (PMC10942603; doi:10.7554/eLife.87386)
Supplement: Figure 6—source data 2. [file elife-87386-fig6-data2.zip › Figure 6-source data 2/01_Golgi dispersion quantification HeLa_L2 pBOMB.xlsx]

## Sheet: Replicate 1
Cell type	Hela cells
Replicate	Lemurs
Image	Hairy eared dwarf
Field	1
Inclusion	Inclusion perimeter length (microns)	Golgi length around inclusion. (microns)	Golgi length around inclusion. (microns)	Total Golgi length around inclusion (microns)	Golgi dispersal around inclusion
1	68.4	12.6		12.6	0.184211
2	53.4	6.6	8.9	15.5	0.290262
3	47.2	17.2		17.2	0.364407
4	48.2	16.7		16.7	0.346473
5	42.7	11.1	4.2	15.3	0.358314
6	39.2	13.3		13.3	0.339286
7	50.5	9.3		9.3	0.184158
8	30.2	10.2		10.2	0.337748
9	30	15		15	0.5
10	47.9	4.5	5.2	9.7	0.202505
11	49.6	8.2		8.2	0.165323
12	55.2	30.1		30.1	0.54529
Cell type	Hela cells
Replicate	Lemurs
Image	Hairy eared dwarf
Field	2
Inclusion	Inclusion perimeter length (microns)	Golgi length around inclusion. (microns)	Golgi length around inclusion. (microns)	Total Golgi length around inclusion (microns)	Golgi dispersal around inclusion
1	40.8	4.8	5.1	9.9	0.242647
2	49.9	8.8		8.8	0.176353
3	21.5	7.3		7.3	0.339535
4	39.9	12.5		12.5	0.313283
5	44.5	18.4		18.4	0.413483
6	45.7	19.3		19.3	0.422319
7	21.9	8.9		8.9	0.406393
8	55.8	14.2		14.2	0.25448
9	41.9	9.8		9.8	0.23389
Cell type	Hela cells
Replicate	Lemurs
Image	Hairy eared dwarf
Field	3
Inclusion	Inclusion perimeter length (microns)	Golgi length around inclusion. (microns)	Golgi length around inclusion. (microns)	Total Golgi length around inclusion (microns)	Golgi dispersal around inclusion
1	29.4	12.9		12.9	0.438776
2	51.8	12.4		12.4	0.239382
3	54.6	13.4		13.4	0.245421
4	36	22.6		22.6	0.627778
5	22.8	10.4		10.4	0.45614
6	25.4	9.9		9.9	0.389764
7	49.1	11.9		11.9	0.242363
8	31.9	25.6		25.6	0.802508
9	52.8	16.4		16.4	0.310606
Cell type	Hela cells
Replicate	Lemurs
Image	Hairy eared dwarf
Field	4
Inclusion	Inclusion perimeter length (microns)	Golgi length around inclusion. (microns)	Golgi length around inclusion. (microns)	Total Golgi length around inclusion (microns)	Golgi dispersal around inclusion
1	34.3	11.1		11.1	0.323615
2	43.1	9.8	4.5	14.3	0.331787
3	43.2	21.4		21.4	0.49537
4	39.2	8.8		8.8	0.22449
5	58.3	12.8		12.8	0.219554
6	45.3	10.2		10.2	0.225166
7	18.1	9.8		9.8	0.541436
8	42.3	10.7		10.7	0.252955
9	67.2	12.3		12.3	0.183036
10	17	7.1		7.1	0.417647
11	42.6	11.2		11.2	0.262911
12	57.8	17.2		17.2	0.297578
13	33.4	6.9		6.9	0.206587
14	29.4	16.4		16.4	0.557823
15	34.3	17.3		17.3	0.504373
16	38.9	12.8		12.8	0.329049
Cell type	Hela cells
Replicate	Lemurs
Image	Hairy eared dwarf
Field	5
Inclusion	Inclusion perimeter length (microns)	Golgi length around inclusion. (microns)	Golgi length around inclusion. (microns)	Total Golgi length around inclusion (microns)	Golgi dispersal around inclusion
1	29.8	6.8		6.8	0.228188
2	46.8	13.2		13.2	0.282051
3	32.6	10.2		10.2	0.312883
4	71	31.8	10.4	42.2	0.594366
5	60.9	20.7	11.6	32.3	0.530378
6	39.9	12.8		12.8	0.320802
7	44.7	20		20	0.447427
8	30.4	9.8		9.8	0.322368
9	50.8	19.7		19.7	0.387795
10	35.8	13.4		13.4	0.374302
11	60.4	24.8		24.8	0.410596
12	49.5	15.5		15.5	0.313131
13	34.6	11.5		11.5	0.33237
14	39.4	10.8		10.8	0.274112
15	33.8	6.2	15.4	21.6	0.639053
16	39.2	18.6		18.6	0.47449
17	28.8	15.1		15.1	0.524306
18	40	24.8		24.8	0.62
Cell type	Hela cells
Replicate	Lemurs
Image	Hairy eared dwarf
Field	6
Inclusion	Inclusion perimeter length (microns)	Golgi length around inclusion. (microns)	Golgi length around inclusion. (microns)	Total Golgi length around inclusion (microns)	Golgi dispersal around inclusion
1	28.6	17.4		17.4	0.608392
2	49.9	20.1		20.1	0.402806
3	31.4	17.1		17.1	0.544586
4	32.8	11.5	5.7	17.2	0.52439
5	44.2	21.9		21.9	0.495475
6	29.8	8.3		8.3	0.278523
7	36.2	12		12	0.331492
8	36.4	18.4		18.4	0.505495
9	25.6	17.7		17.7	0.691406
10	30.4	14.8		14.8	0.486842
11	34	17.4		17.4	0.511765
12	27.1	15.4		15.4	0.568266

## Sheet: Replicate 2
Cell type	Hela cells
Replicate	Antelope
Image	Dik-dik
Field	1
Inclusion	Inclusion perimeter length (microns)	Golgi length around inclusion. (microns)	Golgi length around inclusion. (microns)	Total Golgi length around inclusion (microns)	Golgi dispersal around inclusion
1	56.2	28.6		28.6	0.508897
2	60.7	17.5	15.9	33.4	0.550247
3	62.1	28.4		28.4	0.457327
4	57.2	25.5		25.5	0.445804
5	40.3	28.3		28.3	0.702233
6	47.3	37.2		37.2	0.786469
7	42.3	23.5		23.5	0.555556
Cell type	Hela cells
Replicate	Antelope
Image	Dik-dik
Field	2
Inclusion	Inclusion perimeter length (microns)	Golgi length around inclusion. (microns)	Golgi length around inclusion. (microns)	Total Golgi length around inclusion (microns)	Golgi dispersal around inclusion
1	39.3	24.1		24.1	0.613232
2	43.2	15.8		15.8	0.365741
3	54.2	14.7		14.7	0.271218
4	56.4	13.4		13.4	0.237589
5	46.9	19.4		19.4	0.413646
6	47.1	11.9		11.9	0.252654
7	39.3	27.3		27.3	0.694656
Cell type	Hela cells
Replicate	Antelope
Image	Dik-dik
Field	3
Inclusion	Inclusion perimeter length (microns)	Golgi length around inclusion. (microns)	Golgi length around inclusion. (microns)	Total Golgi length around inclusion (microns)	Golgi dispersal around inclusion
1				0	#DIV/0!
2				0	#DIV/0!
3				0	#DIV/0!
4				0	#DIV/0!
5				0	#DIV/0!
6				0	#DIV/0!
Cell type	Hela cells
Replicate	Antelope
Image	Dik-dik
Field	4
Inclusion	Inclusion perimeter length (microns)	Golgi length around inclusion. (microns)	Golgi length around inclusion. (microns)	Total Golgi length around inclusion (microns)	Golgi dispersal around inclusion
1	38.8	14.7		14.7	0.378866
2	50.8	14		14	0.275591
3	35.6	17.1		17.1	0.480337
4	50.5	22.2		22.2	0.439604
5	58.6	13.8		13.8	0.235495
6	31.8	16.7		16.7	0.525157
7	36.4	16.2		16.2	0.445055
8	26.7	9.4		9.4	0.35206
9	28.3	17.2		17.2	0.607774
10	33.5	20.8		20.8	0.620896
11	46.6	24.3		24.3	0.521459
12	49.1	13.1		13.1	0.266802
13	40.3	16.2		16.2	0.401985
Cell type	Hela cells
Replicate	Antelope
Image	Dik-dik
Field	5
Inclusion	Inclusion perimeter length (microns)	Golgi length around inclusion. (microns)	Golgi length around inclusion. (microns)	Total Golgi length around inclusion (microns)	Golgi dispersal around inclusion
1	48.2	22.8	12.4	35.2	0.73029
2	64.7	25.1		25.1	0.387944
3	35.8	20.5		20.5	0.572626
4	40	14.2		14.2	0.355
5	52.2	15.6		15.6	0.298851
6	53.2	22.4		22.4	0.421053
Cell type	Hela cells
Replicate	Antelope
Image	Dik-dik
Field	6
Inclusion	Inclusion perimeter length (microns)	Golgi length around inclusion. (microns)	Golgi length around inclusion. (microns)	Total Golgi length around inclusion (microns)	Golgi dispersal around inclusion
1	52.8	14.6		14.6	0.276515
2	29.9	10.7		10.7	0.35786
3	38.2	25.9		25.9	0.67801
4	65.2	20.2		20.2	0.309816
5	66.9	51.1		51.1	0.763827
6	44.5	16.9		16.9	0.379775
7	28.1	N/A		N/A	N/A
8	55.3	31.7		31.7	0.573237
9	40.9	14.8		14.8	0.361858

## Sheet: Replicate 3
Cell type	Hela cells
Replicate	Spiders
Image	Sparklemuffin
Field	1
Inclusion	Inclusion perimeter length (microns)	Golgi length around inclusion. (microns)	Golgi length around inclusion. (microns)	Total Golgi length around inclusion (microns)	Golgi dispersal around inclusion
1	57.7	12.5		12.5	0.216638
2	45.6	12.4		12.4	0.27193
3	57.1	33.4		33.4	0.584939
4	41.8	30.2		30.2	0.722488
5	49.8	17.1		17.1	0.343373
6	30.1	7.2		7.2	0.239203
7	43.2	18.8		18.8	0.435185
Cell type	Hela cells
Replicate	Spiders
Image	Sparklemuffin
Field	2
Inclusion	Inclusion perimeter length (microns)	Golgi length around inclusion. (microns)	Golgi length around inclusion. (microns)	Total Golgi length around inclusion (microns)	Golgi dispersal around inclusion
1	23.9	23.9		23.9	1
2	49.6	16.8		16.8	0.33871
3	24.1	18.8		18.8	0.780083
4	24.1	24.1		24.1	1
5	70.7	6		6	0.0848656
6	63.6	24.7		24.7	0.388365
7	52.5	31.9		31.9	0.607619
Cell type	Hela cells
Replicate	Spiders
Image	Sparklemuffin
Field	3
Inclusion	Inclusion perimeter length (microns)	Golgi length around inclusion. (microns)	Golgi length around inclusion. (microns)	Total Golgi length around inclusion (microns)	Golgi dispersal around inclusion
1	48.9	18.6		18.6	0.380368
2	37.9	10.6		10.6	0.279683
3	34.7	14.2		14.2	0.409222
4	46.2	11.2		11.2	0.242424
5	39.5	11.5		11.5	0.291139
6	24.5	15.7		15.7	0.640816
7	22.9	7		7	0.305677
8	40.8	7.2		7.2	0.176471
9	29.5	18.1		18.1	0.613559
Cell type	Hela cells
Replicate	Spiders
Image	Sparklemuffin
Field	4
Inclusion	Inclusion perimeter length (microns)	Golgi length around inclusion. (microns)	Golgi length around inclusion. (microns)	Total Golgi length around inclusion (microns)	Golgi dispersal around inclusion
1	45.9	23.1		23.1	#REF!
2	47.1	6.2	6.6	12.8	0.278867
3	40.7	17.7		17.7	0.434889
4	44.1	16		16	0.362812
5	52.1	37.3		37.3	0.715931
6	29.8	12.2		12.2	0.409396
Cell type	Hela cells
Replicate	Spiders
Image	Sparklemuffin
Field	5
Inclusion	Inclusion perimeter length (microns)	Golgi length around inclusion. (microns)	Golgi length around inclusion. (microns)	Total Golgi length around inclusion (microns)	Golgi dispersal around inclusion
1	75.2	24.7		24.7	0.328457
2	60.6	20.8		20.8	0.343234
3	38.7	6.6		6.6	0.170543
4	24.4	9.4		9.4	0.385246
5	18.8	9.3		9.3	0.494681
6	40.3	25.5		25.5	0.632754
7	24	12.5		12.5	0.520833
Cell type	Hela cells
Replicate	Spiders
Image	Sparklemuffin
Field	6
Inclusion	Inclusion perimeter length (microns)	Golgi length around inclusion. (microns)	Golgi length around inclusion. (microns)	Total Golgi length around inclusion (microns)	Golgi dispersal around inclusion
1	41.7	23.1	4	27.1	0.64988
2	50.3	25.1		25.1	0.499006
3	36.5	24.4		24.4	0.668493
4	35.7	7.4		7.4	0.207283
5	34.3	29.4		29.4	0.857143
6	27.3	12		12	0.43956
7	32.2	9.4		9.4	0.291925
8	21.5	8.4		8.4	0.390698
9	26.2	8.5		8.5	0.324427

## Sheet: Golgi dispersion all replicates
Golgi dispersal around inclusion-R1	Golgi dispersal around inclusion-R2	Golgi dispersal around inclusion-R3			Replicate 1 Mean	Replicate 2 Mean	Replicate 3 Mean
0.165323	0.235495	0.0848656			0.382691	0.460317	0.449064
0.176353	0.237589	0.170543
0.183036	0.252654	0.176471
0.184158	0.266802	0.207283
0.184211	0.271218	0.216638
0.202505	0.275591	0.239203
0.206587	0.276515	0.242424
0.219554	0.298851	0.27193
0.22449	0.309816	0.278867
0.225166	0.35206	0.279683
0.228188	0.355	0.291139
0.23389	0.35786	0.291925
0.239382	0.361858	0.305677
0.242363	0.365741	0.324427
0.242647	0.378866	0.328457
0.245421	0.379775	0.33871
0.252955	0.387944	0.343234
0.25448	0.401985	0.343373
0.262911	0.413646	0.362812
0.274112	0.421053	0.380368
0.278523	0.439604	0.385246
0.282051	0.445055	0.388365
0.290262	0.445804	0.390698
0.297578	0.457327	0.409222
0.310606	0.480337	0.409396
0.312883	0.508897	0.434889
0.313131	0.521459	0.435185
0.313283	0.525157	0.43956
0.320802	0.550247	0.494681
0.322368	0.555556	0.499006
0.323615	0.572626	0.520833
0.329049	0.573237	0.584939
0.331492	0.607774	0.607619
0.331787	0.613232	0.613559
0.33237	0.620896	0.632754
0.337748	0.67801	0.640816
0.339286	0.694656	0.64988
0.339535	0.702233	0.668493
0.346473	0.73029	0.715931
0.358314	0.763827	0.722488
0.364407	0.786469	0.780083
0.374302		0.857143
0.387795		1
0.389764		1
0.402806
0.406393
0.410596
0.413483
0.417647
0.422319
0.438776
0.447427
0.45614
0.47449
0.486842
0.49537
0.495475
0.5
0.504373
0.505495
0.511765
0.524306
0.52439
0.530378
0.541436
0.544586
0.54529
0.557823
0.568266
0.594366
0.608392
0.62
0.627778
0.639053
0.691406
0.802508
