# Supplementary material for: The acetylase activity of Cdu1 regulates bacterial exit from infected cells by protecting Chlamydia effectors from degradation
Source: eLife. 2024 Feb 15;12:RP87386. doi: 10.7554/eLife.87386 (PMC10942603; doi:10.7554/eLife.87386)
Supplement: Figure 6—source data 2. [file elife-87386-fig6-data2.zip › Figure 6-source data 2/06_Golgi dispersion quantification HeLa_cdu1 aada pBOMB_Cdu1 Flag.xlsx]

## Sheet: Replicate 1
Cell type	Hela cells
Replicate	2020
Image	C
Field	1
Inclusion	Inclusion perimeter length (microns)	Golgi length around inclusion. (microns)	Golgi length around inclusion. (microns)	Total Golgi length around inclusion (microns)	Golgi dispersal around inclusion
1	68.4	31.4		31.4	0.459064
2	79.9	15.2		15.2	0.190238
3	108.6	49.3		49.3	0.453959
4	99.4	21.2		21.2	0.21328
5	68.2	22.5		22.5	0.329912
6	60.8	10.9		10.9	0.179276
7	102.2	12.4		12.4	0.121331
8	70.6	11.9		11.9	0.168555
9	114	13.6		13.6	0.119298
10	52	18		18	0.346154
11	130	47		47	0.361538
12	70	14		14	0.2
13	79	41		41	0.518987
14	112	50		50	0.446429
15	100	72		72	0.72
16	75	21	18	39	0.52
17	100	81		81	0.81
18	107	78		78	0.728972
19	98	22		22	0.22449
20	100	49		49	0.49
21	91	45		45	0.494505
22	81.6	53.2		53.2	0.651961
23	111	49		49	0.441441
24	84	73		73	0.869048
Cell type	Hela cells
Replicate	2020
Image	C
Field	2
Inclusion	Inclusion perimeter length (microns)	Golgi length around inclusion. (microns)	Golgi length around inclusion. (microns)	Total Golgi length around inclusion (microns)	Golgi dispersal around inclusion
1	86	56.8		56.8	0.660465
2	105	17	16	33	0.314286
3	60.5	52		52	0.859504
4	145	99		99	0.682759
5	86	15		15	0.174419
6	124	62		62	0.5
7	137	29		29	0.211679
8	79	31		31	0.392405
9	127	13		13	0.102362
10	101	45		45	0.445545
11	75	28		28	0.373333
12	98	18	15	33	0.336735
13	60	42		42	0.7
14	88.5	42.7		42.7	0.482486
15	66.3	17.3		17.3	0.260935
16	128	37.8	42.8	80.6	0.629687
Cell type	Hela cells
Replicate	2020
Image	C
Field	3
Inclusion	Inclusion perimeter length (microns)	Golgi length around inclusion. (microns)	Golgi length around inclusion. (microns)	Total Golgi length around inclusion (microns)	Golgi dispersal around inclusion
1	108	25		25	0.231481
2	65	12		12	0.184615
3	130	15		15	0.115385
4	94	34		34	0.361702
5	83	80		80	0.963855
6	74	60		60	0.810811
7		N/A		#VALUE!	#VALUE!
8	116	62		62	0.534483
9	112	22		22	0.196429
10	124	81		81	0.653226
11	66	18		18	0.272727
12	103	33		33	0.320388
13	111	45		45	0.405405
14	84	42		42	0.5
15		N/A		#VALUE!	#VALUE!
16	56	15		15	0.267857
17	95	18		18	0.189474
18	63	11		11	0.174603
19	102	12	18	30	0.294118
20		N/A		#VALUE!	#VALUE!
21	82.8	56		56	0.676329
22	125	70		70	0.56
23		N/A		#VALUE!	#VALUE!
Cell type	Hela cells
Replicate	2020
Image	C
Field	4
Inclusion	Inclusion perimeter length (microns)	Golgi length around inclusion. (microns)	Golgi length around inclusion. (microns)	Total Golgi length around inclusion (microns)	Golgi dispersal around inclusion
1	103	29		29	0.281553
2	89	28		28	0.314607
3	115	30	29	59	0.513043
4	53	42		42	0.792453
5	102	15		15	0.147059
6	63	9		9	0.142857
7	38	11		11	0.289474
8	100	69		69	0.69
9	45	15		15	0.333333
10	112	24	34	58	0.517857
11	94	57		57	0.606383
12	72	17		17	0.236111
13	80	10	12	22	0.275
14	99	16	14	30	0.30303
15		N/A		#VALUE!	#VALUE!
16	97	38		38	0.391753
17	118	72		72	0.610169
18	76	58		58	0.763158
19	82	22	13	35	0.426829
20	80	35	5	40	0.5
Cell type	Hela cells
Replicate	2020
Image	C
Field	5
Inclusion	Inclusion perimeter length (microns)	Golgi length around inclusion. (microns)	Golgi length around inclusion. (microns)	Total Golgi length around inclusion (microns)	Golgi dispersal around inclusion
1	124	79		79	0.637097
2	114	28	16	44	0.385965
3	144	46		46	0.319444
4	122	19	25	44	0.360656
5	103	50		50	0.485437
6	65	10		10	0.153846
7	78	28		28	0.358974
8	112	76		76	0.678571
9	86	62		62	0.72093
10	89	18		18	0.202247
11	60	10		10	0.166667
12	88	57		57	0.647727
13	83	41		41	0.493976
14	99	54		54	0.545455
15	102	35	42	77	0.754902
16	100	14		14	0.14
17	104	30		30	0.288462
Cell type	Hela cells
Replicate	2020
Image	C
Field	6
Inclusion	Inclusion perimeter length (microns)	Golgi length around inclusion. (microns)	Golgi length around inclusion. (microns)	Total Golgi length around inclusion (microns)	Golgi dispersal around inclusion
1	107	40	43	83	0.775701
2	91	43		43	0.472527
3	78	38		38	0.487179
4	90	22		22	0.244444
5	79	22		22	0.278481
6	76	14		14	0.184211
7	84	30		30	0.357143
8	98	28		28	0.285714
9		N/A		#VALUE!	#VALUE!
10	97	72		72	0.742268
11	128	94		94	0.734375
12	144	58		58	0.402778
13	96	54		54	0.5625
14	63	8		8	0.126984
15	89	18		18	0.202247
16	85	46		46	0.541176
17	94	39		39	0.414894
18	80	45		45	0.5625

## Sheet: Replicate 2
Cell type	Hela cells
Replicate	Biden
Image	A
Field	1
Inclusion	Inclusion perimeter length (microns)	Golgi length around inclusion. (microns)	Golgi length around inclusion. (microns)	Total Golgi length around inclusion (microns)	Golgi dispersal around inclusion
1	77.9	26	17	43	0.55199
2	83.6	51		51	0.610048
3	93	61		61	0.655914
4		N/A		#VALUE!	#VALUE!
5	95	22.2	29	51.2	0.538947
6	36	26		26	0.722222
7	86	17		17	0.197674
8	83	23	32	55	0.662651
9	124	35	19	54	0.435484
10	127	26	29	55	0.433071
11	74	18		18	0.243243
12	118	12	15	27	0.228814
13	84	11	8	19	0.22619
14	93	35		35	0.376344
Cell type	Hela cells
Replicate	Biden
Image	A
Field	2
Inclusion	Inclusion perimeter length (microns)	Golgi length around inclusion. (microns)	Golgi length around inclusion. (microns)	Total Golgi length around inclusion (microns)	Golgi dispersal around inclusion
1	95	54		54	0.568421
2	67	9.5		9.5	0.141791
3	96	27		27	0.28125
4	92	39		39	0.423913
5	84	22		22	0.261905
6	63	46		46	0.730159
7	123	31		31	0.252033
8	55	17		17	0.309091
9	130	11		11	0.0846154
10	70	15		15	0.214286
11	94	39		39	0.414894
12	67	19		19	0.283582
13	89	54		54	0.606742
14	86	31		31	0.360465
15	83	42		42	0.506024
16	53	23		23	0.433962
17	94	57		57	0.606383
18	75	13		13	0.173333
19	79	7		7	0.0886076
20	92	21		21	0.228261
21	70	13		13	0.185714
22	66	18		18	0.272727
Cell type	Hela cells
Replicate	Biden
Image	A
Field	3
Inclusion	Inclusion perimeter length (microns)	Golgi length around inclusion. (microns)	Golgi length around inclusion. (microns)	Total Golgi length around inclusion (microns)	Golgi dispersal around inclusion
1	78	62		62	0.794872
2	78	33	25	58	0.74359
3	84	35	22	57	0.678571
4	91	16		16	0.175824
5	88	18		18	0.204545
6	58	20		20	0.344828
7	78	21		21	0.269231
8	183	119		119	0.650273
9	131	22	14	36	0.274809
10	65	14		14	0.215385
11	38	10		10	0.263158
12	49	21		21	0.428571
13	43	16		16	0.372093
14	56	17		17	0.303571
15	91	25		25	0.274725
16	54	42		42	0.777778
17	131	65		65	0.496183
Cell type	Hela cells
Replicate	Biden
Image	A
Field	4
Inclusion	Inclusion perimeter length (microns)	Golgi length around inclusion. (microns)	Golgi length around inclusion. (microns)	Total Golgi length around inclusion (microns)	Golgi dispersal around inclusion
1	63	27		27	0.428571
2	69	26		26	0.376812
3	75	31		31	0.413333
4	87	18		18	0.206897
5	58	34		34	0.586207
6	67	16		16	0.238806
7	75	34		34	0.453333
8	88	41		41	0.465909
9	132	32		32	0.242424
10	62	19	14	33	0.532258
11	75	20		20	0.266667
12	73	16		16	0.219178
13	63	18		18	0.285714
14	42	9.8		9.8	0.233333
Cell type	Hela cells
Replicate	Biden
Image	A
Field	5
Inclusion	Inclusion perimeter length (microns)	Golgi length around inclusion. (microns)	Golgi length around inclusion. (microns)	Total Golgi length around inclusion (microns)	Golgi dispersal around inclusion
1	52	31		31	0.596154
2	75	26		26	0.346667
3	53	15		15	0.283019
4	99	38		38	0.383838
5	68	25		25	0.367647
6	100	14		14	0.14
7	135	60		60	0.444444
8	86	20		20	0.232558
9	123	27	17	44	0.357724
10	95	25		25	0.263158
Cell type	Hela cells
Replicate	Biden
Image	A
Field	6
Inclusion	Inclusion perimeter length (microns)	Golgi length around inclusion. (microns)	Golgi length around inclusion. (microns)	Total Golgi length around inclusion (microns)	Golgi dispersal around inclusion
1	127	68		68	0.535433
2	97	29		29	0.298969
3	123	24	27	51	0.414634
4	88	56		56	0.636364
5	87	33		33	0.37931
6	84	20	23	43	0.511905
7	101	42		42	0.415842
8	93	50		50	0.537634
9	68	15		15	0.220588
10	88	44		44	0.5
11	96	34		34	0.354167
12	93	24		24	0.258065
13	71	40		40	0.56338
14	87	10		10	0.114943
15	65	10		10	0.153846
16	94	18		18	0.191489
17	117	25	38	63	0.538462
18	82	25		25	0.304878
19	91	10		10	0.10989

## Sheet: Replicate 3
Cell type	Hela cells
Replicate	Kamala
Image	C
Field	1
Inclusion	Inclusion perimeter length (microns)	Golgi length around inclusion. (microns)	Golgi length around inclusion. (microns)	Total Golgi length around inclusion (microns)	Golgi dispersal around inclusion
1	56	24		24	0.428571
2	58	16	14	30	0.517241
3	84	19	22	41	0.488095
4	78	6.6	12	18.6	0.238462
5	77	13.4		13.4	0.174026
6		N/A		#VALUE!	#VALUE!
7	69.6	40.3		40.3	0.579023
8	97	51		51	0.525773
9	122	41		41	0.336066
10	54	11		11	0.203704
11		N/A		#VALUE!	#VALUE!
12	96	37		37	0.385417
13	78	13		13	0.166667
14	157	38	63	101	0.643312
15	68	15		15	0.220588
Cell type	Hela cells
Replicate	Kamala
Image	C
Field	2
Inclusion	Inclusion perimeter length (microns)	Golgi length around inclusion. (microns)	Golgi length around inclusion. (microns)	Total Golgi length around inclusion (microns)	Golgi dispersal around inclusion
1	78	31		31	0.397436
2	113	57		57	0.504425
3	73	16		16	0.219178
4	124	77		77	0.620968
5	77	23		23	0.298701
6	109	38		38	0.348624
7	91	15	27	42	0.461538
8	85	30	12	42	0.494118
9	127	51	34	85	0.669291
10	44	44		44	1
11	120	49.6		49.6	0.413333
Cell type	Hela cells
Replicate	Kamala
Image	C
Field	3
Inclusion	Inclusion perimeter length (microns)	Golgi length around inclusion. (microns)	Golgi length around inclusion. (microns)	Total Golgi length around inclusion (microns)	Golgi dispersal around inclusion
1	103	9.2		9.2	0.0893204
2	96	19		19	0.197917
3	99	14		14	0.141414
4	99	14	18	32	0.323232
5	64	27		27	0.421875
6	83	18		18	0.216867
7	115	44		44	0.382609
8	52	24		24	0.461538
9	98	45		45	0.459184
10	70	25		25	0.357143
11	N/A			0	#VALUE!
12	100	38		38	0.38
13	43	38		38	0.883721
14	51	27		27	0.529412
15	90	30	14	44	0.488889
16	63	14		14	0.222222
17	39	14		14	0.358974
18	78	16	18	34	0.435897
Cell type	Hela cells
Replicate	Kamala
Image	C
Field	4
Inclusion	Inclusion perimeter length (microns)	Golgi length around inclusion. (microns)	Golgi length around inclusion. (microns)	Total Golgi length around inclusion (microns)	Golgi dispersal around inclusion
1	100	23		23	0.23
2	91	15		15	0.164835
3	104	47		47	0.451923
4	68	15	16	31	0.455882
5	112	38	28	66	0.589286
6	96	18	23	41	0.427083
7	99	37	25	62	0.626263
8	78	16		16	0.205128
9	93	38		38	0.408602
10	86	28		28	0.325581
11	73	41		41	0.561644
Cell type	Hela cells
Replicate	Kamala
Image	C
Field	5
Inclusion	Inclusion perimeter length (microns)	Golgi length around inclusion. (microns)	Golgi length around inclusion. (microns)	Total Golgi length around inclusion (microns)	Golgi dispersal around inclusion
1	97	20		20	0.206186
2	N/A			0	#VALUE!
3	106	N/A		#VALUE!	#VALUE!
4	59	50		50	0.847458
5	109	25		25	0.229358
6	51	20		20	0.392157
7	63	25		25	0.396825
8	121	59		59	0.487603
9	126	80		80	0.634921
10	92	19		19	0.206522
11	N/A			0	#VALUE!
12	52	22		22	0.423077
13	87	46		46	0.528736
14	120	31	35	66	0.55
15	114	46		46	0.403509
16	110	38		38	0.345455
Cell type	Hela cells
Replicate	Kamala
Image	C
Field	6
Inclusion	Inclusion perimeter length (microns)	Golgi length around inclusion. (microns)	Golgi length around inclusion. (microns)	Total Golgi length around inclusion (microns)	Golgi dispersal around inclusion
1	90	23		23	0.255556
2	86	56		56	0.651163
3	49	33		33	0.673469
4	93	22	25	47	0.505376
5	96	20		20	0.208333
6	99	16		16	0.161616
7	87	23		23	0.264368
8	124	84		84	0.677419

## Sheet: Golgi dispersion all replicates
Golgi dispersal around inclusion-R1	Golgi dispersal around inclusion-R2	Golgi dispersal around inclusion-R3		Replicate 1 Mean	Replicate 2 Mean	Replicate 3 Mean
0.102362	0.0846154	0.0893204		0.426322	0.378771	0.413426
0.115385	0.0886076	0.141414
0.119298	0.10989	0.161616
0.121331	0.114943	0.164835
0.126984	0.14	0.166667
0.14	0.141791	0.174026
0.142857	0.153846	0.197917
0.147059	0.173333	0.203704
0.153846	0.175824	0.205128
0.166667	0.185714	0.206186
0.168555	0.191489	0.206522
0.174419	0.197674	0.208333
0.174603	0.204545	0.216867
0.179276	0.206897	0.219178
0.184211	0.214286	0.220588
0.184615	0.215385	0.222222
0.189474	0.219178	0.229358
0.190238	0.220588	0.23
0.196429	0.22619	0.238462
0.2	0.228261	0.255556
0.202247	0.228814	0.264368
0.202247	0.232558	0.298701
0.211679	0.233333	0.323232
0.21328	0.238806	0.325581
0.22449	0.242424	0.336066
0.231481	0.243243	0.345455
0.236111	0.252033	0.348624
0.244444	0.258065	0.357143
0.260935	0.261905	0.358974
0.267857	0.263158	0.38
0.272727	0.263158	0.382609
0.275	0.266667	0.385417
0.278481	0.269231	0.392157
0.281553	0.272727	0.396825
0.285714	0.274725	0.397436
0.288462	0.274809	0.403509
0.289474	0.28125	0.408602
0.294118	0.283019	0.413333
0.30303	0.283582	0.421875
0.314286	0.285714	0.423077
0.314607	0.298969	0.427083
0.319444	0.303571	0.428571
0.320388	0.304878	0.435897
0.329912	0.309091	0.451923
0.333333	0.344828	0.455882
0.336735	0.346667	0.459184
0.346154	0.354167	0.461538
0.357143	0.357724	0.461538
0.358974	0.360465	0.487603
0.360656	0.367647	0.488095
0.361538	0.372093	0.488889
0.361702	0.376344	0.494118
0.373333	0.376812	0.504425
0.385965	0.37931	0.505376
0.391753	0.383838	0.517241
0.392405	0.413333	0.525773
0.402778	0.414634	0.528736
0.405405	0.414894	0.529412
0.414894	0.415842	0.55
0.426829	0.423913	0.561644
0.441441	0.428571	0.579023
0.445545	0.428571	0.589286
0.446429	0.433071	0.620968
0.453959	0.433962	0.626263
0.459064	0.435484	0.634921
0.472527	0.444444	0.643312
0.482486	0.453333	0.651163
0.485437	0.465909	0.669291
0.487179	0.496183	0.673469
0.49	0.5	0.677419
0.493976	0.506024	0.847458
0.494505	0.511905	0.883721
0.5	0.532258	1
0.5	0.535433
0.5	0.537634
0.513043	0.538462
0.517857	0.538947
0.518987	0.55199
0.52	0.56338
0.534483	0.568421
0.541176	0.586207
0.545455	0.596154
0.56	0.606383
0.5625	0.606742
0.5625	0.610048
0.606383	0.636364
0.610169	0.650273
0.629687	0.655914
0.637097	0.662651
0.647727	0.678571
0.651961	0.722222
0.653226	0.730159
0.660465	0.74359
0.676329	0.777778
0.678571	0.794872
0.682759
0.69
0.7
0.72
0.72093
0.728972
0.734375
0.742268
0.754902
0.763158
0.775701
0.792453
0.81
0.810811
0.859504
0.869048
0.963855
