# Supplementary material for: The acetylase activity of Cdu1 regulates bacterial exit from infected cells by protecting Chlamydia effectors from degradation
Source: eLife. 2024 Feb 15;12:RP87386. doi: 10.7554/eLife.87386 (PMC10942603; doi:10.7554/eLife.87386)
Supplement: Figure 6—source data 2. [file elife-87386-fig6-data2.zip › Figure 6-source data 2/08_Golgi dispersion quantification HeLa_cdu1 aadA pBOMB_Cdu1 I225A.xlsx]

## Sheet: Replicate 1
Cell type	Hela cells
Replicate	Lemurs
Image	Mouse
Field	1
Inclusion	Inclusion perimeter length (microns)	Golgi length around inclusion. (microns)	Golgi length around inclusion. (microns)	Total Golgi length around inclusion (microns)	Golgi dispersal around inclusion
1	66.4	20.8		20.8	0.313253
2	58.9	16.4		16.4	0.278438
3	54.8	19.1		19.1	0.34854
4	33.2	13.9		13.9	0.418675
5	47.8	14.3		14.3	0.299163
6	69.4	33.8		33.8	0.487032
7	55.3	14		14	0.253165
8	41.5	17.6		17.6	0.424096
9	55.1	12.9		12.9	0.23412
10	81	17.5		17.5	0.216049
11	74.6	29.4		29.4	0.394102
12	45	12.6		12.6	0.28
Cell type	Hela cells
Replicate	Lemurs
Image	Mouse
Field	2
Inclusion	Inclusion perimeter length (microns)	Golgi length around inclusion. (microns)	Golgi length around inclusion. (microns)	Total Golgi length around inclusion (microns)	Golgi dispersal around inclusion
1	52.1	21.4		21.4	0.410749
2	65.4	37.4	10.1	47.5	0.7263
3	65.8	17.4		17.4	0.264438
4	59.3	14.2		14.2	0.23946
5	22.4	11.3		11.3	0.504464
6	65.2	30.8		30.8	0.472393
7	59.9	52.1		52.1	0.869783
8	63.2	43.2		43.2	0.683544
9	49.4	24.2		24.2	0.489879
10	60.7	21.4		21.4	0.352554
Cell type	Hela cells
Replicate	Lemurs
Image	Mouse
Field	3
Inclusion	Inclusion perimeter length (microns)	Golgi length around inclusion. (microns)	Golgi length around inclusion. (microns)	Total Golgi length around inclusion (microns)	Golgi dispersal around inclusion
1	41.5	11.5		11.5	0.277108
2	69.3	37.2		37.2	0.536797
3	33.5	13.9		13.9	0.414925
4	62.6	15.8		15.8	0.252396
5	53.2	16.6	7.2	23.8	0.447368
6	57.1	18.6		18.6	0.325744
7	38.8	6.8		6.8	0.175258
8	64.2	15.3		15.3	0.238318
9	60	16.5		16.5	0.275
Cell type	Hela cells
Replicate	Lemurs
Image	Mouse
Field	4
Inclusion	Inclusion perimeter length (microns)	Golgi length around inclusion. (microns)	Golgi length around inclusion. (microns)	Total Golgi length around inclusion (microns)	Golgi dispersal around inclusion
1	112	36.2	30.3	66.5	0.59375
2	59.1	19.4		19.4	0.328257
3	71.3	17.9		17.9	0.251052
4	73.4	25.4		25.4	0.346049
5	54.9	12.9		12.9	0.234973
6	65.3	10.5		10.5	0.160796
7	69.3	27.2		27.2	0.392496
8	76.2	35.2		35.2	0.461942
9	44.3	12.8		12.8	0.288939
Cell type	Hela cells
Replicate	Lemurs
Image	Mouse
Field	5
Inclusion	Inclusion perimeter length (microns)	Golgi length around inclusion. (microns)	Golgi length around inclusion. (microns)	Total Golgi length around inclusion (microns)	Golgi dispersal around inclusion
1	69.3	22.8		22.8	0.329004
2	64.4	48.3		48.3	0.75
3	58.1	42.3		42.3	0.728055
4	71.1	10.1		10.1	0.142053
5	85.4	17.8		17.8	0.208431
6	68	25.8		25.8	0.379412
7	85.4	N/A		#VALUE!	N/A
8	57.3	27.6		27.6	0.481675
Cell type	Hela cells
Replicate	Lemurs
Image	Mouse
Field	6
Inclusion	Inclusion perimeter length (microns)	Golgi length around inclusion. (microns)	Golgi length around inclusion. (microns)	Total Golgi length around inclusion (microns)	Golgi dispersal around inclusion
1	64.5	27.6		27.6	0.427907
2	62.3	21.6		21.6	0.346709
3	55.4	26.2	6.2	32.4	0.584838
4	72	30.2		30.2	0.419444
5	70.7	13.3		13.3	0.188119
6	51.1	17.5		17.5	0.342466

## Sheet: Replicate 2
Cell type	Hela cells
Replicate	Antelope
Image	Bongo
Field	1
Inclusion	Inclusion perimeter length (microns)	Golgi length around inclusion. (microns)	Golgi length around inclusion. (microns)	Total Golgi length around inclusion (microns)	Golgi dispersal around inclusion
1	83.8	15.8	9.2	25	0.298329
2	87.6	9.9		9.9	0.113014
3	84.7	51		51	0.602125
4	N/A			N/A	N/A
5	53.1	27.4		27.4	0.516008
6	91.4	20.1	31.5	51.6	0.564551
7	96.8	62		62	0.640496
8	65.7	8.8		8.8	0.133942
9	79.9	20.4		20.4	0.255319
Cell type	Hela cells
Replicate	Antelope
Image	Bongo
Field	2
Inclusion	Inclusion perimeter length (microns)	Golgi length around inclusion. (microns)	Golgi length around inclusion. (microns)	Total Golgi length around inclusion (microns)	Golgi dispersal around inclusion
1	102.8	30.2	9.8	40	0.389105
2	88.9	52		52	0.584927
3	87.1	33.2		33.2	0.381171
4	98.5	20.6		20.6	0.209137
5	97.7	39.4		39.4	0.403275
6	112.9	48.9	35.9	84.8	0.751107
Cell type	Hela cells
Replicate	Antelope
Image	Bongo
Field	3
Inclusion	Inclusion perimeter length (microns)	Golgi length around inclusion. (microns)	Golgi length around inclusion. (microns)	Total Golgi length around inclusion (microns)	Golgi dispersal around inclusion
1	46.8	19.4		19.4	0.41453
2	60.5	19.4		19.4	0.320661
3	62.8	10.4		10.4	0.165605
4	98.6	22.9		22.9	0.232252
5	85.2	38.8		38.8	0.455399
6	75.4	28.9		28.9	0.383289
Cell type	Hela cells
Replicate	Antelope
Image	Bongo
Field	4
Inclusion	Inclusion perimeter length (microns)	Golgi length around inclusion. (microns)	Golgi length around inclusion. (microns)	Total Golgi length around inclusion (microns)	Golgi dispersal around inclusion
1	71.8	60.5		60.5	0.842618
2	145.5	33.7	39.5	73.2	0.503093
3	28.2	18.5		18.5	0.656028
4	74.4	67.8		67.8	0.91129
5	67.8	43.5		43.5	0.641593
6	97.2	58.2		58.2	0.598765
7	66.4	21.1		21.1	0.317771
Cell type	Hela cells
Replicate	Antelope
Image	Bongo
Field	5
Inclusion	Inclusion perimeter length (microns)	Golgi length around inclusion. (microns)	Golgi length around inclusion. (microns)	Total Golgi length around inclusion (microns)	Golgi dispersal around inclusion
1	91.9	49.3		49.3	0.536453
2	71.8	N/A	N/A	N/A	N/A
3	84.8	72.6		72.6	0.856132
4	87.9	48.5		48.5	0.551763
5	89.1	79.9		79.9	0.896745
6	94.6	54.2		54.2	0.572939
7	80.1	19.3		19.3	0.240949
8	74.5	13.8		13.8	0.185235
9	73.6	17.8		17.8	0.241848
Cell type	Hela cells
Replicate	Antelope
Image	Bongo
Field	6
Inclusion	Inclusion perimeter length (microns)	Golgi length around inclusion. (microns)	Golgi length around inclusion. (microns)	Total Golgi length around inclusion (microns)	Golgi dispersal around inclusion
1	41.9	17.2		17.2	0.410501
2	73.2	20.9		20.9	0.285519
3	58.2	42.8		42.8	0.735395
4	81.5	35.4		35.4	0.434356
5	70.8	29.5		29.5	0.416667
6	90.2	34.5		34.5	0.382483
7	83.2	35.5		35.5	0.426683

## Sheet: Replicate 3
Cell type	Hela cells
Replicate	Spiders
Image	Dracula
Field	1
Inclusion	Inclusion perimeter length (microns)	Golgi length around inclusion. (microns)	Golgi length around inclusion. (microns)	Total Golgi length around inclusion (microns)	Golgi dispersal around inclusion
1	74.7	28.4		28.4	0.380187
2	105	17		17	0.161905
3	67.8	37.2		37.2	0.548673
4	83.5	24.7		24.7	0.295808
5	53.1	14.6		14.6	0.274953
Cell type	Hela cells
Replicate	Spiders
Image	Dracula
Field	2
Inclusion	Inclusion perimeter length (microns)	Golgi length around inclusion. (microns)	Golgi length around inclusion. (microns)	Total Golgi length around inclusion (microns)	Golgi dispersal around inclusion
1	47.1	24.3	5.1	29.4	0.624204
2	80.7	23.9		23.9	0.296159
3	102	22.4		22.4	0.219608
4	57	11.8		11.8	0.207018
5	86.6	41.8		41.8	0.482679
6	87	34.6		34.6	0.397701
7	73.5	21.3		21.3	0.289796
Cell type	Hela cells
Replicate	Spiders
Image	Dracula
Field	3
Inclusion	Inclusion perimeter length (microns)	Golgi length around inclusion. (microns)	Golgi length around inclusion. (microns)	Total Golgi length around inclusion (microns)	Golgi dispersal around inclusion
1	59.6	9.5		9.5	0.159396
2	95.6	64.2		64.2	0.671548
3	79.2	31.2		31.2	0.393939
4	65.9	48.5		48.5	0.735964
5	92	57.5		57.5	0.625
6	73.8	35.7		35.7	0.48374
Cell type	Hela cells
Replicate	Spiders
Image	Dracula
Field	4
Inclusion	Inclusion perimeter length (microns)	Golgi length around inclusion. (microns)	Golgi length around inclusion. (microns)	Total Golgi length around inclusion (microns)	Golgi dispersal around inclusion
1	52.5	8.2		8.2	#REF!
2	93.1	72.4		72.4	1.37905
3	82.6	39.2		39.2	0.474576
4	62.7	20.7		20.7	0.330144
5	67.3	19.1		19.1	0.283804
6	81.2	26.6		26.6	0.327586
7	72.6	15.3	9.9	25.2	0.347107
8	54.6	9.2		9.2	0.168498
9	64.7	14.9		14.9	0.230294
10	67.8	38.2		38.2	0.563422
11	82.7	35.4		35.4	0.428053
Cell type	Hela cells
Replicate	Spiders
Image	Dracula
Field	5
Inclusion	Inclusion perimeter length (microns)	Golgi length around inclusion. (microns)	Golgi length around inclusion. (microns)	Total Golgi length around inclusion (microns)	Golgi dispersal around inclusion
1	101.8	40.5		40.5	0.397839
2	62.7	38.1		38.1	0.607656
3	67.9	58.4		58.4	0.860088
4	61.9	10.3	14.5	24.8	0.400646
5	65.3	30.6		30.6	0.468606
6	56.1	43.5		43.5	0.775401
7	50.8	14.4		14.4	0.283465
8				0	#DIV/0!
9				0	#DIV/0!
10				0	#DIV/0!
11				0	#DIV/0!
12				0	#DIV/0!
Cell type	Hela cells
Replicate	Spiders
Image	Dracula
Field	6
Inclusion	Inclusion perimeter length (microns)	Golgi length around inclusion. (microns)	Golgi length around inclusion. (microns)	Total Golgi length around inclusion (microns)	Golgi dispersal around inclusion
1	67.8	30.5		30.5	0.449853
2	57.9	20.8		20.8	0.35924
3	67.3	44.9		44.9	0.667162
4	60.1	26.5		26.5	0.440932

## Sheet: Golgi dispersion all replicates
Golgi dispersal around inclusion-R1	Golgi dispersal around inclusion-R2	Golgi dispersal around inclusion-R3			Replicate 1 Mean	Replicate 2 Mean	Replicate 3 Mean
0.142053	0.113014	0.159396			0.38282	0.463311	0.438786
0.160796	0.133942	0.161905
0.175258	0.165605	0.168498
0.188119	0.185235	0.207018
0.208431	0.209137	0.219608
0.216049	0.232252	0.230294
0.23412	0.240949	0.274953
0.234973	0.241848	0.283465
0.238318	0.255319	0.283804
0.23946	0.285519	0.289796
0.251052	0.298329	0.295808
0.252396	0.317771	0.296159
0.253165	0.320661	0.327586
0.264438	0.381171	0.330144
0.275	0.382483	0.347107
0.277108	0.383289	0.35924
0.278438	0.389105	0.380187
0.28	0.403275	0.393939
0.288939	0.410501	0.397701
0.299163	0.41453	0.397839
0.313253	0.416667	0.400646
0.325744	0.426683	0.428053
0.328257	0.434356	0.440932
0.329004	0.455399	0.449853
0.342466	0.503093	0.468606
0.346049	0.516008	0.474576
0.346709	0.536453	0.482679
0.34854	0.551763	0.48374
0.352554	0.564551	0.548673
0.379412	0.572939	0.563422
0.392496	0.584927	0.607656
0.394102	0.598765	0.624204
0.410749	0.602125	0.625
0.414925	0.640496	0.667162
0.418675	0.641593	0.671548
0.419444	0.656028	0.735964
0.424096	0.735395	0.775401
0.427907	0.751107	0.860088
0.447368	0.842618	1
0.461942	0.856132
0.472393	0.896745
0.481675	0.91129
0.487032
0.489879
0.504464
0.536797
0.584838
0.59375
0.683544
0.7263
0.728055
0.75
0.869783
