# Supplementary material for: The acetylase activity of Cdu1 regulates bacterial exit from infected cells by protecting Chlamydia effectors from degradation
Source: eLife. 2024 Feb 15;12:RP87386. doi: 10.7554/eLife.87386 (PMC10942603; doi:10.7554/eLife.87386)
Supplement: Figure 6—source data 2. [file elife-87386-fig6-data2.zip › Figure 6-source data 2/02_Golgi dispersion quantification HeLa_L2 Rif-R.xlsx]

## Sheet: Replicate 1
Cell type	Hela cells
Replicate	1
Image	Rif-R L2 434 Bu
Field	1
Inclusion	Inclusion perimeter length (microns)	Golgi length around inclusion. (microns)	Golgi length around inclusion. (microns)	Total Golgi length around inclusion (microns)	Golgi dispersal around inclusion
1	46	17		17	0.369565
2	29	12		12	0.413793
3	39	28		28	0.717949
4	67	11		11	0.164179
5	29	11		11	0.37931
6	39	13		13	0.333333
7	52	31		31	0.596154
8	22	8		8	0.363636
9	43	22		22	0.511628
10	48	34		34	0.708333
11	49	29		29	0.591837
12	52	19		19	0.365385
13	30	21		21	0.7
14	33	13		13	0.393939
15	41	12		12	0.292683
16	36	17		17	0.472222
17	36	8		8	0.222222
18	44	9		9	0.204545
19	33	7		7	0.212121
20		N/A		#VALUE!	#VALUE!
21	29	12		12	0.413793
Cell type	Hela cells
Replicate	1
Image	Rif-R L2 434 Bu
Field	2
Inclusion	Inclusion perimeter length (microns)	Golgi length around inclusion. (microns)	Golgi length around inclusion. (microns)	Total Golgi length around inclusion (microns)	Golgi dispersal around inclusion
1	38	9		9	0.236842
2	29	24		24	0.827586
3	39	15	7	22	0.564103
4	32	11		11	0.34375
5	48	13		13	0.270833
6	33	8		8	0.242424
7	49	28		28	0.571429
8	18	8		8	0.444444
9	38	11		11	0.289474
10	41	6		6	0.146341
11	61	15		15	0.245902
12	34	6		6	0.176471
13	27	14		14	0.518519
14	52	28		28	0.538462
15	37	17		17	0.459459
16	38	21		21	0.552632
17	25	13		13	0.52
18	40	38		38	0.95
19	43	21		21	0.488372
20	52	12		12	0.230769
21	29	15		15	0.517241
22	55	31		31	0.563636
23	62	21		21	0.33871
24	47	10	16	26	0.553191
Cell type	Hela cells
Replicate	1
Image	Rif-R L2 434 Bu
Field	3
Inclusion	Inclusion perimeter length (microns)	Golgi length around inclusion. (microns)	Golgi length around inclusion. (microns)	Total Golgi length around inclusion (microns)	Golgi dispersal around inclusion
1	51	31		31	0.607843
2	51	23		23	0.45098
3	41	21		21	0.512195
4	53	14		14	0.264151
5	25	11		11	0.44
6	36	29		29	0.805556
7	45	26		26	0.577778
8	44	17		17	0.386364
9	41	15		15	0.365854
10	31	14		14	0.451613
11	47	12		12	0.255319
12	38	26		26	0.684211
13	51	30		30	0.588235
14	27	5		5	0.185185
15		N/A		#VALUE!	#VALUE!
16	25	8		8	0.32
17	36	36		36	1
18	35	35		35	1
19	38	16		16	0.421053
20	27	15		15	0.555556
21	33	9		9	0.272727
22	37	9		9	0.243243
23	45	9		9	0.2
24	27	12		12	0.444444
25	33	16		16	0.484848
26	64	26		26	0.40625
Cell type	Hela cells
Replicate	1
Image	Rif-R L2 434 Bu
Field	4
Inclusion	Inclusion perimeter length (microns)	Golgi length around inclusion. (microns)	Golgi length around inclusion. (microns)	Total Golgi length around inclusion (microns)	Golgi dispersal around inclusion
1	34	12		12	0.352941
2	39	8		8	0.205128
3	32	9		9	0.28125
4	29	11		11	0.37931
5	42	13		13	0.309524
6	23	9		9	0.391304
7	47	35		35	0.744681
8	38	12		12	0.315789
9	38	10		10	0.263158
10	32	25		25	0.78125
11	15	15		15	1
12	19	10		10	0.526316
13	26	11		11	0.423077
14	36	18		18	0.5
15	33	12		12	0.363636
16	41	11		11	0.268293
17	36	11		11	0.305556
18	66	18		18	0.272727
19	27	19		19	0.703704
20	32	15		15	0.46875
21	31	19		19	0.612903
22	43	26	8	34	0.790698
23	24	10		10	0.416667
24	41	38		38	0.926829
25	41	31		31	0.756098
26		N/A		#VALUE!	#VALUE!
27	46	12		12	0.26087
28	43	10		10	0.232558
29	34	11		11	0.323529
30	36	14		14	0.388889
Cell type	Hela cells
Replicate	1
Image	Rif-R L2 434 Bu
Field	5
Inclusion	Inclusion perimeter length (microns)	Golgi length around inclusion. (microns)	Golgi length around inclusion. (microns)	Total Golgi length around inclusion (microns)	Golgi dispersal around inclusion
1	34	16		16	0.470588
2	32	13		13	0.40625
3	25	8		8	0.32
4	45	27		27	0.6
5	47	40		40	0.851064
6	47	20		20	0.425532
7	54	23		23	0.425926
8	18	6		6	0.333333
9	27	21		21	0.777778
10	38	11		11	0.289474
11	18	5		5	0.277778
12	32	17		17	0.53125
13	32	9		9	0.28125
14	19	13		13	0.684211
15	46	8		8	0.173913
16	34	10		10	0.294118
17	38	11		11	0.289474
18	41	29		29	0.707317
19	46	13		13	0.282609
20	19	7		7	0.21875
21	32	17		13	0.19403
22	67	13		15	0.394737
23	38	15		15	0.394737
24	32	13		13	0.40625
Cell type	Hela cells
Replicate	1
Image	Rif-R L2 434 Bu
Field	6
Inclusion	Inclusion perimeter length (microns)	Golgi length around inclusion. (microns)	Golgi length around inclusion. (microns)	Total Golgi length around inclusion (microns)	Golgi dispersal around inclusion
1	32	9		9	0.28125
2	37	14		14	0.378378
3	66	10		10	0.151515
4	18	6		6	0.333333
5	44	7		7	0.159091
6	41	22		22	0.536585
7	32	12		12	0.375
8	37	8		8	0.216216
9	40	21		21	0.525
10	33	9		9	0.272727
11	37	7		7	0.189189
12	20	11		11	0.55
13	N/A			0	#VALUE!
14	36	15		15	0.416667
15	35	17		17	0.485714
16	35	10		10	0.285714
17	37	9		9	0.243243
18	40	10		10	0.25
19	28	7		7	0.25
20	33	7		7	0.212121
21	37	9		9	0.243243
22	32	17		17	0.53125
23	54	25		25	0.462963
24	35	13		13	0.371429
25	28	8		8	0.285714
26	28	9		9	0.321429
27	40	7		7	0.175

## Sheet: Replicate 2
Cell type	Hela cells
Replicate	2
Image	Rif-R L2 434 Bu
Field	1
Inclusion	Inclusion perimeter length (microns)	Golgi length around inclusion. (microns)	Golgi length around inclusion. (microns)	Total Golgi length around inclusion (microns)	Golgi dispersal around inclusion
1	44	14		14	0.318182
2	31	12		12	0.387097
3	39	13		13	0.333333
4	69	16		16	0.231884
5	32	15		15	0.46875
6	35	17		17	0.485714
7	25	7		7	0.28
8	35	10		10	0.285714
9	45	23		23	0.511111
10	54	8		8	0.148148
11	29	13		13	0.448276
12	51	12		12	0.235294
13	55	33		33	0.6
14	46	16		16	0.347826
15	31	16		16	0.516129
16	30	7		7	0.233333
17	37	8		8	0.216216
18	52	23	6	29	0.557692
19	42	10		10	0.238095
20	29	8		8	0.275862
21	36	13		13	0.361111
Cell type	Hela cells
Replicate	2
Image	Rif-R L2 434 Bu
Field	2
Inclusion	Inclusion perimeter length (microns)	Golgi length around inclusion. (microns)	Golgi length around inclusion. (microns)	Total Golgi length around inclusion (microns)	Golgi dispersal around inclusion
1	33	8		8	0.242424
2	24	7		7	0.291667
3	35	17		17	0.485714
4	30	15		15	0.5
5	33	26		26	0.787879
6	34	10		10	0.294118
7	29	8		8	0.275862
8	44	13		13	0.295455
9	27	10		10	0.37037
10	25	10		10	0.4
11	46	8		8	0.173913
12	26	10		10	0.384615
13	32	13		13	0.40625
14	40	26		26	0.65
15	49	10		10	0.204082
16	33	9		9	0.272727
17	38	31		31	0.815789
18	31	11		11	0.354839
19	36	17		17	0.472222
20	36	15		15	0.416667
21	28	24		24	0.857143
22	26	9		9	0.346154
23	33	11		11	0.333333
24	26	7		7	0.269231
25	34	12		12	0.352941
26	33	11		11	0.333333
27	28	10		10	0.357143
28	41	39		39	0.95122
Cell type	Hela cells
Replicate	2
Image	Rif-R L2 434 Bu
Field	3
Inclusion	Inclusion perimeter length (microns)	Golgi length around inclusion. (microns)	Golgi length around inclusion. (microns)	Total Golgi length around inclusion (microns)	Golgi dispersal around inclusion
1	48	11		11	0.229167
2	18	6		6	0.333333
3	34	5		5	0.147059
4	39	12		12	0.307692
5	33	3		3	0.0909091
6	57	12		12	0.210526
7	30	7		7	0.233333
8	43	23		23	0.534884
9	54	13		13	0.240741
10	33	11		11	0.333333
11	44	13		13	0.295455
12	52	20		20	0.384615
13	48	9		9	0.1875
14	32	9		9	0.28125
15	36	14		14	0.388889
16	23	9		9	0.391304
17	33	12		12	0.363636
18	23	8		8	0.347826
19	51	23		23	0.45098
20	37	20		20	0.540541
21	53	45		45	0.849057
22	36	7		7	0.194444
23	29	11		11	0.37931
24	29	17		17	0.586207
25	31	20		20	0.645161
26	38	10		10	0.263158
Cell type	Hela cells
Replicate	2
Image	Rif-R L2 434 Bu
Field	4
Inclusion	Inclusion perimeter length (microns)	Golgi length around inclusion. (microns)	Golgi length around inclusion. (microns)	Total Golgi length around inclusion (microns)	Golgi dispersal around inclusion
1	33	8		8	0.242424
2	26	7		7	0.269231
3	32	14		14	0.4375
4	22	13		13	0.590909
5	24	12		12	0.5
6	33	15		15	0.454545
7	32	12		12	0.375
8	32	12		12	0.375
9	31	10		10	0.322581
10	43	35		35	0.813953
11	27	18		18	0.666667
12	41	10		10	0.243902
13	44	22		22	0.5
14	26	10		10	0.384615
15	28	14		14	0.5
16	34	14		14	0.411765
17	39	13		13	0.333333
18	27	10		10	0.37037
19	35	13		13	0.371429
20	33	11		11	0.333333
21	N/A			0	#VALUE!
22	33	19		19	0.575758
23	41	12		12	0.292683
24	22	9		9	0.409091
Cell type	Hela cells
Replicate	2
Image	Rif-R L2 434 Bu
Field	5
Inclusion	Inclusion perimeter length (microns)	Golgi length around inclusion. (microns)	Golgi length around inclusion. (microns)	Total Golgi length around inclusion (microns)	Golgi dispersal around inclusion
1	24	7		7	0.291667
2	47	20		20	0.425532
3	31	9		9	0.290323
4	27	7		7	0.259259
5	37	21		21	0.567568
6	24	11		11	0.458333
7	35	19		19	0.542857
8	25	10		10	0.4
9	34	8		8	0.235294
10	29	12		12	0.413793
11	28	9		9	0.321429
12	28	10		10	0.357143
13	28	12		13	0.371429
14	35	13		27	0.642857
15	42	27		27	0.642857
16	25	7		7	0.28
17	26	9		9	0.346154
18	31	11		11	0.354839
19	26	10		10	0.384615
20	36	14		14	0.388889
Cell type	Hela cells
Replicate	2
Image	Rif-R L2 434 Bu
Field	6
Inclusion	Inclusion perimeter length (microns)	Golgi length around inclusion. (microns)	Golgi length around inclusion. (microns)	Total Golgi length around inclusion (microns)	Golgi dispersal around inclusion
1	25	14		14	0.56
2	19	5		5	0.263158
3	33	21		21	0.636364
4	19	7		7	0.368421
5	32	12		12	0.375
6	32	15		15	0.46875
7	38	16		16	0.421053
8	27	16		16	0.592593
9	36	8		8	0.222222
10	26	16		16	0.615385
11	35	7		7	0.2
12	24	13		13	0.541667
13	28	12	13	25	0.892857
14	29	16		16	0.551724
15	34	13		13	0.382353
16	26	15		15	0.576923

## Sheet: Replicate 3
Cell type	Hela cells
Replicate	3
Image	Rif-R L2 434 Bu
Field	1
Inclusion	Inclusion perimeter length (microns)	Golgi length around inclusion. (microns)	Golgi length around inclusion. (microns)	Total Golgi length around inclusion (microns)	Golgi dispersal around inclusion
1	48	24		24	0.5
2	39	15		15	0.384615
3	42	14		14	0.333333
4	34	10		10	0.294118
5	38	20		20	0.526316
6	49	20		20	0.408163
7	42	16		16	0.380952
8	51	12		12	0.235294
9	54	46		46	0.851852
10	42	9		9	0.214286
11	26	7		7	0.269231
Cell type	Hela cells
Replicate	3
Image	Rif-R L2 434 Bu
Field	2
Inclusion	Inclusion perimeter length (microns)	Golgi length around inclusion. (microns)	Golgi length around inclusion. (microns)	Total Golgi length around inclusion (microns)	Golgi dispersal around inclusion
1	27	9		9	0.333333
2	55	27		27	0.490909
3	53	18		18	0.339623
4	58	23		23	0.396552
5	69	19		19	0.275362
6	56	32		32	0.571429
7	24	12		12	0.5
8	24	5		5	0.208333
9	55	30		30	0.545455
10	24	8		8	0.333333
11	40	11		11	0.275
12	37	7		7	0.189189
13	48	43		43	0.895833
14	49	43		43	0.877551
Cell type	Hela cells
Replicate	3
Image	Rif-R L2 434 Bu
Field	3
Inclusion	Inclusion perimeter length (microns)	Golgi length around inclusion. (microns)	Golgi length around inclusion. (microns)	Total Golgi length around inclusion (microns)	Golgi dispersal around inclusion
1	37	34		34	0.918919
2	42	17		17	0.404762
3	37	19		19	0.513514
4	38	17		17	0.447368
5	55	24		24	0.436364
6	61	26		26	0.42623
7	31	24		24	0.774194
8	51	49		49	0.960784
9	30	30		30	1
Cell type	Hela cells
Replicate	3
Image	Rif-R L2 434 Bu
Field	4
Inclusion	Inclusion perimeter length (microns)	Golgi length around inclusion. (microns)	Golgi length around inclusion. (microns)	Total Golgi length around inclusion (microns)	Golgi dispersal around inclusion
1	43	32		32	0.744186
2	57	38		38	0.666667
3	52	26		26	0.5
4	51	17		17	0.333333
5	44	11		11	0.25
6	65	36		36	0.553846
7	43	35		35	0.813953
8	42	34		34	0.809524
9	37	31		31	0.837838
10	41	18		18	0.439024
11	37	21		21	0.567568
Cell type	Hela cells
Replicate	3
Image	Rif-R L2 434 Bu
Field	5
Inclusion	Inclusion perimeter length (microns)	Golgi length around inclusion. (microns)	Golgi length around inclusion. (microns)	Total Golgi length around inclusion (microns)	Golgi dispersal around inclusion
1	32	32		32	1
2	50	21		21	0.42
3	35	13		13	0.371429
4	55	51		51	0.927273
5	50	13		13	0.26
6	51	15	6	21	0.411765
7	55	10		10	0.181818
8	8	11		11	1.375
Cell type	Hela cells
Replicate	3
Image	Rif-R L2 434 Bu
Field	6
Inclusion	Inclusion perimeter length (microns)	Golgi length around inclusion. (microns)	Golgi length around inclusion. (microns)	Total Golgi length around inclusion (microns)	Golgi dispersal around inclusion
1	50	33		33	0.66
2	60	187		187	3.11667
3	17	9		9	0.529412
4	33	12		12	0.363636
5	46	24		24	0.521739
6	39	14		14	0.358974
7	47	11		11	0.234043
8	44	13		13	0.295455
9	29	6		6	0.206897
10	27	16		16	0.592593
11	44	24		24	0.545455

## Sheet: Golgi dispersion all replicates
Golgi dispersal around inclusion-R1	Golgi dispersal around inclusion-R2	Golgi dispersal around inclusion-R3			Replicate 1 Mean	Replicate 2 Mean	Replicate 3 Mean
0.146341	0.0909091	0.181818			0.425941	0.403004	0.514197
0.151515	0.147059	0.189189
0.159091	0.148148	0.206897
0.164179	0.173913	0.208333
0.173913	0.1875	0.214286
0.175	0.194444	0.234043
0.176471	0.2	0.235294
0.185185	0.204082	0.25
0.189189	0.210526	0.26
0.19403	0.216216	0.269231
0.2	0.222222	0.275
0.204545	0.229167	0.275362
0.205128	0.231884	0.294118
0.212121	0.233333	0.295455
0.212121	0.233333	0.333333
0.216216	0.235294	0.333333
0.21875	0.235294	0.333333
0.222222	0.238095	0.333333
0.230769	0.240741	0.339623
0.232558	0.242424	0.358974
0.236842	0.242424	0.363636
0.242424	0.243902	0.371429
0.243243	0.259259	0.380952
0.243243	0.263158	0.384615
0.243243	0.263158	0.396552
0.245902	0.269231	0.404762
0.25	0.269231	0.408163
0.25	0.272727	0.411765
0.255319	0.275862	0.42
0.26087	0.275862	0.42623
0.263158	0.28	0.436364
0.264151	0.28	0.439024
0.268293	0.28125	0.447368
0.270833	0.285714	0.490909
0.272727	0.290323	0.5
0.272727	0.291667	0.5
0.272727	0.291667	0.5
0.277778	0.292683	0.513514
0.28125	0.294118	0.521739
0.28125	0.295455	0.526316
0.28125	0.295455	0.529412
0.282609	0.307692	0.545455
0.285714	0.318182	0.545455
0.285714	0.321429	0.553846
0.289474	0.322581	0.567568
0.289474	0.333333	0.571429
0.289474	0.333333	0.592593
0.292683	0.333333	0.66
0.294118	0.333333	0.666667
0.305556	0.333333	0.744186
0.309524	0.333333	0.774194
0.315789	0.333333	0.809524
0.32	0.346154	0.813953
0.32	0.346154	0.837838
0.321429	0.347826	0.851852
0.323529	0.347826	0.877551
0.333333	0.352941	0.895833
0.333333	0.354839	0.918919
0.333333	0.354839	0.927273
0.33871	0.357143	0.960784
0.34375	0.357143	1
0.352941	0.361111	1
0.363636	0.363636	1
0.363636	0.368421	1
0.365385	0.37037
0.365854	0.37037
0.369565	0.371429
0.371429	0.371429
0.375	0.375
0.378378	0.375
0.37931	0.375
0.37931	0.37931
0.386364	0.382353
0.388889	0.384615
0.391304	0.384615
0.393939	0.384615
0.394737	0.384615
0.394737	0.387097
0.40625	0.388889
0.40625	0.388889
0.40625	0.391304
0.413793	0.4
0.413793	0.4
0.416667	0.40625
0.416667	0.409091
0.421053	0.411765
0.423077	0.413793
0.425532	0.416667
0.425926	0.421053
0.44	0.425532
0.444444	0.4375
0.444444	0.448276
0.45098	0.45098
0.451613	0.454545
0.459459	0.458333
0.462963	0.46875
0.46875	0.46875
0.470588	0.472222
0.472222	0.485714
0.484848	0.485714
0.485714	0.5
0.488372	0.5
0.5	0.5
0.511628	0.5
0.512195	0.511111
0.517241	0.516129
0.518519	0.534884
0.52	0.540541
0.525	0.541667
0.526316	0.542857
0.53125	0.551724
0.53125	0.557692
0.536585	0.56
0.538462	0.567568
0.55	0.575758
0.552632	0.576923
0.553191	0.586207
0.555556	0.590909
0.563636	0.592593
0.564103	0.6
0.571429	0.615385
0.577778	0.636364
0.588235	0.642857
0.591837	0.642857
0.596154	0.645161
0.6	0.65
0.607843	0.666667
0.612903	0.787879
0.684211	0.813953
0.684211	0.815789
0.7	0.849057
0.703704	0.857143
0.707317	0.892857
0.708333	0.95122
0.717949
0.744681
0.756098
0.777778
0.78125
0.790698
0.805556
0.827586
0.851064
0.926829
0.95
1
1
1
