# Supplementary material for: The acetylase activity of Cdu1 regulates bacterial exit from infected cells by protecting Chlamydia effectors from degradation
Source: eLife. 2024 Feb 15;12:RP87386. doi: 10.7554/eLife.87386 (PMC10942603; doi:10.7554/eLife.87386)
Supplement: Figure 6—source data 2. [file elife-87386-fig6-data2.zip › Figure 6-source data 2/04_Golgi dispersion quantification HeLa_M407_p2TK2_InaC.xlsx]

## Sheet: Replicate 1
Cell type	Hela cells
Replicate	Lemurs
Image	Bamboo
Field	1
Inclusion	Inclusion perimeter length (microns)	Golgi length around inclusion. (microns)	Golgi length around inclusion. (microns)	Total Golgi length around inclusion (microns)	Golgi dispersal around inclusion
1	57.2	9.8		9.8	0.171329
2	48.5	12.7		12.7	0.261856
3	51.3	9.4		9.4	0.183236
4	61.1	15.2	18.4	33.6	0.549918
5	49.7	22.2		22.2	0.44668
Cell type	Hela cells
Replicate	Lemurs
Image	Bamboo
Field	2
Inclusion	Inclusion perimeter length (microns)	Golgi length around inclusion. (microns)	Golgi length around inclusion. (microns)	Total Golgi length around inclusion (microns)	Golgi dispersal around inclusion
1	24.9	7.8		7.8	0.313253
2	42.1	13.4		13.4	0.31829
3	49.9	24.8		24.8	0.496994
4	33.5	8.9	7.1	16	0.477612
5	42.8	14.6		14.6	0.341121
6	32.4	12.1		12.1	0.373457
7	32.5	9.4		9.4	0.289231
Cell type	Hela cells
Replicate	Lemurs
Image	Bamboo
Field	3
Inclusion	Inclusion perimeter length (microns)	Golgi length around inclusion. (microns)	Golgi length around inclusion. (microns)	Total Golgi length around inclusion (microns)	Golgi dispersal around inclusion
1	35.4	6.8		6.8	0.19209
2	42	15.4		15.4	0.366667
3	35.6	14.2		14.2	0.398876
4	40.3	28.2		28.2	0.699752
5	44.6	12.6		12.6	0.282511
6	44.6	23.5		23.5	0.526906
Cell type	Hela cells
Replicate	Lemurs
Image	Bamboo
Field	4
Inclusion	Inclusion perimeter length (microns)	Golgi length around inclusion. (microns)	Golgi length around inclusion. (microns)	Total Golgi length around inclusion (microns)	Golgi dispersal around inclusion
1	45.1	16.4		16.4	0.363636
2	51.2	21.3		21.3	0.416016
3	51.5	18.3		18.3	0.35534
4	45.1	15.2		15.2	0.337029
5	47.6	36.6		36.6	0.768908
Cell type	Hela cells
Replicate	Lemurs
Image	Bamboo
Field	5
Inclusion	Inclusion perimeter length (microns)	Golgi length around inclusion. (microns)	Golgi length around inclusion. (microns)	Total Golgi length around inclusion (microns)	Golgi dispersal around inclusion
1	48.3	6.6	7.4	14	0.289855
2	48.3	20.5		20.5	N/A
3	39.6	13.1		13.1	0.330808
4	37.7	15.7		15.7	0.416446
5	47.5	14.2		14.2	0.298947
6	41.7	16.2		16.2	0.388489
7	43.8	15.3		15.3	0.349315
8	25.8	15.9		15.9	0.616279
Cell type	Hela cells
Replicate	Lemurs
Image	Bamboo
Field	6
Inclusion	Inclusion perimeter length (microns)	Golgi length around inclusion. (microns)	Golgi length around inclusion. (microns)	Total Golgi length around inclusion (microns)	Golgi dispersal around inclusion
1	34	19.1		19.1	0.561765
2	39.2	17.8		17.8	0.454082
3	37.7	13.1		13.1	0.34748
4	30.9	8.5		8.5	0.275081
5	43.1	34.3		34.3	0.795824
6	26.8	10.3		10.3	0.384328
7	35.7	20.4		20.4	0.571429
8	36.1	9.7		9.7	0.268698
9	49.8	10.2		10.2	0.204819
10	69.5	36.5		36.5	0.52518

## Sheet: Replicate 2
Cell type	Hela cells
Replicate	Antelope
Image	Springbok
Field	1
Inclusion	Inclusion perimeter length (microns)	Golgi length around inclusion. (microns)	Golgi length around inclusion. (microns)	Total Golgi length around inclusion (microns)	Golgi dispersal around inclusion
1	34.4	7.7		7.7	0.223837
2	45.2	13.4		13.4	0.29646
3	70.5	6.4		6.4	0.0907801
4	31.6	12.1		12.1	0.382911
5	39.8	14.2		14.2	0.356784
6	40.5	20.9		20.9	0.516049
7	61.2	13.5		13.5	0.220588
8	40.6	9		9	0.221675
9	44.1	22.8		22.8	0.517007
Cell type	Hela cells
Replicate	Antelope
Image	Springbok
Field	2
Inclusion	Inclusion perimeter length (microns)	Golgi length around inclusion. (microns)	Golgi length around inclusion. (microns)	Total Golgi length around inclusion (microns)	Golgi dispersal around inclusion
1	34.5	9.8		9.8	0.284058
2	51.2	10.8		10.8	0.210938
3	59.8	17.5		17.5	0.292642
4	48.8	19.2		19.2	0.393443
5	45.3	9.4		9.4	0.207506
6	45.5	8.8		8.8	0.193407
7	19.1	6.4		6.4	0.335079
8	19.8	13.2		13.2	0.666667
9	37.6	20.4		20.4	0.542553
10	43	22.4		22.4	0.52093
11	56.2	33.4		33.4	0.594306
Cell type	Hela cells
Replicate	Antelope
Image	Springbok
Field	3
Inclusion	Inclusion perimeter length (microns)	Golgi length around inclusion. (microns)	Golgi length around inclusion. (microns)	Total Golgi length around inclusion (microns)	Golgi dispersal around inclusion
1	31.6	19.1		19.1	0.60443
2	75	11.6		11.6	0.154667
3	40.5	23.2		23.2	0.57284
4	61.8	14.5	14.5	29	0.469256
5	43.4	8.9		8.9	0.205069
6	21.9	9.7		9.7	0.442922
7	36.7	6.4		6.4	0.174387
Cell type	Hela cells
Replicate	Antelope
Image	Springbok
Field	4
Inclusion	Inclusion perimeter length (microns)	Golgi length around inclusion. (microns)	Golgi length around inclusion. (microns)	Total Golgi length around inclusion (microns)	Golgi dispersal around inclusion
1	69.2	14.8		14.8	0.213873
2	57.6	27.2	18	45.2	0.784722
3	47.6	15.1		15.1	0.317227
4	36.7	12.4		12.4	0.337875
5	44.9	21.4		21.4	0.476615
6	26.1	13.9		13.9	0.532567
7	40.4	9.2		9.2	0.227723
8	37.8	9.2		9.2	0.243386
9	38.8	14.3		14.3	0.368557
Cell type	Hela cells
Replicate	Antelope
Image	Springbok
Field	5
Inclusion	Inclusion perimeter length (microns)	Golgi length around inclusion. (microns)	Golgi length around inclusion. (microns)	Total Golgi length around inclusion (microns)	Golgi dispersal around inclusion
1	45.7	32.5		32.5	0.71116
2	41.6	13.1		13.1	0.314904
3	32.7	6.4		6.4	0.195719
4	10.5	10.5		10.5	1
Cell type	Hela cells
Replicate	Antelope
Image	Springbok
Field	6
Inclusion	Inclusion perimeter length (microns)	Golgi length around inclusion. (microns)	Golgi length around inclusion. (microns)	Total Golgi length around inclusion (microns)	Golgi dispersal around inclusion
1	26.2	7.6		7.6	0.290076
2	42.7	14.8		14.8	0.346604
3	48.8	24.7		24.7	0.506148
4	33.2	17.2		17.2	0.518072
5	42.8	17.2		17.2	0.401869
6	32.8	17.8		17.8	0.542683
7	31.7	10.2		10.2	0.321767

## Sheet: Replicate 3
Cell type	Hela cells
Replicate	Spiders
Image	Huntsman
Field	1
Inclusion	Inclusion perimeter length (microns)	Golgi length around inclusion. (microns)	Golgi length around inclusion. (microns)	Total Golgi length around inclusion (microns)	Golgi dispersal around inclusion
1	46.1	21.5		21.5	0.466377
2	25.5	15.7		15.7	0.615686
3	20.9	4.6		4.6	0.220096
4	37.6	21.6		21.6	0.574468
5	43.6	24.8		24.8	0.568807
6	31.6	13.9		13.9	0.439873
7	27.2	11.1		11.1	0.408088
8	37.4	17.6		17.6	0.470588
9	35.4	29.5		29.5	0.833333
10	54.9	31.4		31.4	0.571949
Cell type	Hela cells
Replicate	Spiders
Image	Huntsman
Field	2
Inclusion	Inclusion perimeter length (microns)	Golgi length around inclusion. (microns)	Golgi length around inclusion. (microns)	Total Golgi length around inclusion (microns)	Golgi dispersal around inclusion
1	18.3	6		6	0.327869
2	38.8	15.6		15.6	0.402062
3	18.3	5.3		5.3	0.289617
4	49.5	30.7		30.7	0.620202
5	52.7	32.1		32.1	0.609108
6	38.2	7.6		7.6	0.198953
7	59.2	38.2		38.2	0.64527
8	19.8	5.8		5.8	0.292929
9	29.1	11.6		11.6	0.398625
10	20.4	8.2		8.2	0.401961
11	N/A			0	N/A
12	47.7	17.6		17.6	0.368973
13	19.1	6.6		6.6	0.34555
Cell type	Hela cells
Replicate	Spiders
Image	Huntsman
Field	3
Inclusion	Inclusion perimeter length (microns)	Golgi length around inclusion. (microns)	Golgi length around inclusion. (microns)	Total Golgi length around inclusion (microns)	Golgi dispersal around inclusion
1	32.7	8.7		8.7	0.266055
2	36.7	15.5		15.5	0.422343
3	50.8	10.3		10.3	0.202756
4	37.2	11.6		11.6	0.311828
5	32.4	16.1		16.1	0.496914
6	55.6	10.4		10.4	0.18705
7	28.2	8.2		8.2	0.29078
8	58	11.6		11.6	0.2
9	39.2	8.1		8.1	0.206633
Cell type	Hela cells
Replicate	Spiders
Image	Huntsman
Field	4
Inclusion	Inclusion perimeter length (microns)	Golgi length around inclusion. (microns)	Golgi length around inclusion. (microns)	Total Golgi length around inclusion (microns)	Golgi dispersal around inclusion
1	34.1	11.8		11.8	#REF!
2	56.5	20.9		20.9	0.612903
3	29.2	20.6		20.6	0.705479
4	49.8	11.4		11.4	0.228916
5	21.6	10.1		10.1	0.467593
6	46.3	19.7		19.7	0.425486
7	35.4	19.4		19.4	0.548023
8	31.9	22.7		22.7	0.711599
Cell type	Hela cells
Replicate	Spiders
Image	Huntsman
Field	5
Inclusion	Inclusion perimeter length (microns)	Golgi length around inclusion. (microns)	Golgi length around inclusion. (microns)	Total Golgi length around inclusion (microns)	Golgi dispersal around inclusion
1	33.2	8.6		8.6	0.259036
2	22.7	7.1		7.1	0.312775
3	72.7	20.7		20.7	0.284732
4	34	9.3		9.3	0.273529
5	28	13.9		13.9	0.496429
6	55.2	31.7		31.7	0.574275
7	59.7	40.4		40.4	0.676717
8	67.2	17.3		17.3	0.25744
Cell type	Hela cells
Replicate	Spiders
Image	Huntsman
Field	6
Inclusion	Inclusion perimeter length (microns)	Golgi length around inclusion. (microns)	Golgi length around inclusion. (microns)	Total Golgi length around inclusion (microns)	Golgi dispersal around inclusion
1	40.3	6.5		6.5	0.16129
2	20.9	13.1		13.1	0.626794
3	40.5	18.4		18.4	0.454321
4	40.4	11.8		11.8	0.292079
5	58.8	16.5		16.5	0.280612
6	33.7	20.8		20.8	0.617211
7	24.9	12.4		12.4	0.497992
8	28.6	11.1		11.1	0.388112
9	40.8	10.4		10.4	0.254902
10	40.9	19.1		19.1	0.466993
11	54.7	30.4	7.5	37.9	0.69287

## Sheet: Golgi dispersion all replicates
Golgi dispersal around inclusion-R1	Golgi dispersal around inclusion-R2	Golgi dispersal around inclusion-R3		Replicate 1 Mean	Replicate 2 Mean	Replicate 3 Mean
0.171329	0.0907801	0.16129		0.400238	0.390271	0.424962
0.183236	0.154667	0.18705
0.19209	0.174387	0.198953
0.204819	0.193407	0.2
0.261856	0.195719	0.202756
0.268698	0.205069	0.206633
0.275081	0.207506	0.220096
0.282511	0.210938	0.228916
0.289231	0.213873	0.254902
0.289855	0.220588	0.25744
0.298947	0.221675	0.259036
0.313253	0.223837	0.266055
0.31829	0.227723	0.273529
0.330808	0.243386	0.280612
0.337029	0.284058	0.284732
0.341121	0.290076	0.289617
0.34748	0.292642	0.29078
0.349315	0.29646	0.292079
0.35534	0.314904	0.292929
0.363636	0.317227	0.311828
0.366667	0.321767	0.312775
0.373457	0.335079	0.327869
0.384328	0.337875	0.34555
0.388489	0.346604	0.368973
0.398876	0.356784	0.388112
0.416016	0.368557	0.398625
0.416446	0.382911	0.401961
0.44668	0.393443	0.402062
0.454082	0.401869	0.408088
0.477612	0.442922	0.422343
0.496994	0.469256	0.425486
0.52518	0.476615	0.439873
0.526906	0.506148	0.454321
0.549918	0.516049	0.466377
0.561765	0.517007	0.466993
0.571429	0.518072	0.467593
0.616279	0.52093	0.470588
0.699752	0.532567	0.496429
0.768908	0.542553	0.496914
0.795824	0.542683	0.497992
	0.57284	0.548023
	0.594306	0.568807
	0.60443	0.571949
	0.666667	0.574275
	0.71116	0.574468
	0.784722	0.609108
	1	0.612903
		0.615686
		0.617211
		0.620202
		0.626794
		0.64527
		0.676717
		0.69287
		0.705479
		0.711599
		0.833333
