# Supplementary material for: The acetylase activity of Cdu1 regulates bacterial exit from infected cells by protecting Chlamydia effectors from degradation
Source: eLife. 2024 Feb 15;12:RP87386. doi: 10.7554/eLife.87386 (PMC10942603; doi:10.7554/eLife.87386)
Supplement: Figure 6—source data 2. [file elife-87386-fig6-data2.zip › Figure 6-source data 2/07_Golgi dispersion quantification HeLa_cdu1 aadA pBOMB_Cdu1 C345A.xlsx]

## Sheet: Replicate 1
Cell type	Hela cells
Replicate	2020
Image	A
Field	1
Inclusion	Inclusion perimeter length (microns)	Golgi length around inclusion. (microns)	Golgi length around inclusion. (microns)	Total Golgi length around inclusion (microns)	Golgi dispersal around inclusion
1	55.6	9.1		9.1	0.163669
2	49.6	10.1		10.1	0.203629
3	57.5	15.2		15.2	0.264348
4	55.6	8.6		8.6	0.154676
5	33.6	6.3		6.3	0.1875
6	56.2	25.2		25.2	0.448399
7	50.9	8.4		8.4	0.165029
8	28.9	13.3		13.3	0.460208
9	53.6	29.3		29.3	0.546642
10	60.9	8.1		8.1	0.133005
11	62.2	12.8		12.8	0.205788
Cell type	Hela cells
Replicate	2020
Image	A
Field	2
Inclusion	Inclusion perimeter length (microns)	Golgi length around inclusion. (microns)	Golgi length around inclusion. (microns)	Total Golgi length around inclusion (microns)	Golgi dispersal around inclusion
1	34	3.4		3.4	0.1
2	44.2	7.3		7.3	0.165158
3	60.4	7.2		7.2	0.119205
4	53.7	10.7		10.7	0.199255
5	35.8	6.6		6.6	0.184358
6	50.6	10.8		10.8	0.213439
7	46.2	8.1		8.1	0.175325
8	19.7	4.7		4.7	0.238579
9	52.4	11.6		11.6	0.221374
10	65.4	11.4		11.4	0.174312
Cell type	Hela cells
Replicate	2020
Image	A
Field	3
Inclusion	Inclusion perimeter length (microns)	Golgi length around inclusion. (microns)	Golgi length around inclusion. (microns)	Total Golgi length around inclusion (microns)	Golgi dispersal around inclusion
1	40.3	16.9		16.9	0.419355
2	27.5	5.2		5.2	0.189091
3	28.7	7.2		7.2	0.250871
4	53.4	9.3		9.3	0.174157
5	31.9	10.3		10.3	0.322884
6	60.1	9.8		9.8	0.163062
7	32.9	10.3		10.3	0.31307
8	51.7	7.2		7.2	0.139265
9	43.4	12.6		12.6	0.290323
10	27.5	3.6		3.6	0.130909
11	35.8	6.8		6.8	0.189944
12	38.9	8.2		8.2	0.210797
13	39.4	9.7		9.7	0.246193
14	43.4	8.3		8.3	0.191244
15	52.1	10.7		10.7	0.205374
16	42.7	8.7		8.7	0.203747
17	48.7	11.5		11.5	0.23614
Cell type	Hela cells
Replicate	2020
Image	A
Field	4
Inclusion	Inclusion perimeter length (microns)	Golgi length around inclusion. (microns)	Golgi length around inclusion. (microns)	Total Golgi length around inclusion (microns)	Golgi dispersal around inclusion
1	49.1	7.2		7.2	0.14664
2	26.7	4.7		4.7	0.17603
3	47.4	9.7		9.7	0.204641
4	56.2	9.2		9.2	0.163701
5	29.1	9.2		9.2	0.316151
6	31.4	10.6		10.6	0.33758
7	29.6	5.3		5.3	0.179054
8	45.4	7.2		7.2	0.15859
9	38.6	12.1		12.1	0.313472
10	47.2	8.2		8.2	0.173729
Cell type	Hela cells
Replicate	2020
Image	A
Field	5
Inclusion	Inclusion perimeter length (microns)	Golgi length around inclusion. (microns)	Golgi length around inclusion. (microns)	Total Golgi length around inclusion (microns)	Golgi dispersal around inclusion
1	42.9	3.7		3.7	0.0862471
2	21.7	7.2		7.2	0.331797
3	26.8	8.7		8.7	0.324627
4	40.4	9.1		9.1	0.225248
5	43.8	10.8		10.8	0.246575
6	41.2	19.6		19.6	0.475728
7	50.8	7.2		7.2	0.141732
8	30.2	7.1		7.1	0.235099
Cell type	Hela cells
Replicate	2020
Image	A
Field	6
Inclusion	Inclusion perimeter length (microns)	Golgi length around inclusion. (microns)	Golgi length around inclusion. (microns)	Total Golgi length around inclusion (microns)	Golgi dispersal around inclusion
1	73.8	5.2		5.2	0.0704607
2	30.6	5.1		5.1	0.166667
3	50.3	7.5		7.5	0.149105
4	56.5	34.2		34.2	0.60531
5	54.8	7.5		7.5	0.136861
6	65.1	5.6		5.6	0.0860215
7	51.6	13.7		13.7	0.265504
8	29.9	5.9		5.9	0.197324
9	44.3	6.8		6.8	0.153499
10	31.9	5.2		5.2	0.163009

## Sheet: Replicate 2
Cell type	Hela cells
Replicate	Biden
Image	B
Field	1
Inclusion	Inclusion perimeter length (microns)	Golgi length around inclusion. (microns)	Golgi length around inclusion. (microns)	Total Golgi length around inclusion (microns)	Golgi dispersal around inclusion
1		N/A		#VALUE!	#VALUE!
2	47	6.9		6.9	0.146809
3	51	7.5		7.5	0.147059
4	61	8.5		8.5	0.139344
5	61	13		13	0.213115
6	68	14		14	0.205882
7	62	9		9	0.145161
8	69	8.4		8.4	0.121739
9	37	6.8		6.8	0.183784
10	46.2	18.9		18.9	0.409091
11		N/a		#VALUE!	#VALUE!
Cell type	Hela cells
Replicate	Biden
Image	B
Field	2
Inclusion	Inclusion perimeter length (microns)	Golgi length around inclusion. (microns)	Golgi length around inclusion. (microns)	Total Golgi length around inclusion (microns)	Golgi dispersal around inclusion
1	63	13		13	0.206349
2	60	10.2		10.2	0.17
3	81.2	31		31	0.381773
4	37	9.5		9.5	0.256757
5	55.4	8.5		8.5	0.15343
6	49	12.6		12.6	0.257143
7	56.5	29.5		29.5	0.522124
8	84	8.5		8.5	0.10119
Cell type	Hela cells
Replicate	Biden
Image	B
Field	3
Inclusion	Inclusion perimeter length (microns)	Golgi length around inclusion. (microns)	Golgi length around inclusion. (microns)	Total Golgi length around inclusion (microns)	Golgi dispersal around inclusion
1	41	19		19	0.463415
2	29	11		11	0.37931
3	68	9.4		9.4	0.138235
4	57	9.8		9.8	0.17193
5	55.5	14		14	0.252252
6	58.6	5.9		5.9	0.100683
Cell type	Hela cells
Replicate	Biden
Image	B
Field	4
Inclusion	Inclusion perimeter length (microns)	Golgi length around inclusion. (microns)	Golgi length around inclusion. (microns)	Total Golgi length around inclusion (microns)	Golgi dispersal around inclusion
1	60	9.5		9.5	0.158333
2	58	10.4		10.4	0.17931
3	54	10.7		10.7	0.198148
4	53.4	11.2		11.2	0.209738
5	48	6		6	0.125
6	56	9.6		9.6	0.171429
7	65	7.9		7.9	0.121538
8	22.3	5.2		5.2	0.233184
9	49.5	7.8		7.8	0.157576
10	29.4	7.2		7.2	0.244898
11	51	10.1		10.1	0.198039
Cell type	Hela cells
Replicate	Biden
Image	B
Field	5
Inclusion	Inclusion perimeter length (microns)	Golgi length around inclusion. (microns)	Golgi length around inclusion. (microns)	Total Golgi length around inclusion (microns)	Golgi dispersal around inclusion
1	51	10.4		10.4	0.203922
2	32	6.4		6.4	0.2
3	46.2	10.5		10.5	0.227273
4	26.6	5.1		5.1	0.191729
5	32	11.2		11.2	0.35
6	51	17		17	0.333333
7	46	5.4		5.4	0.117391
8	37	9		9	0.243243
9	46	9.9		9.9	0.215217
10	50	8		8	0.16
11	48	8		8	0.166667
Cell type	Hela cells
Replicate	Biden
Image	B
Field	6
Inclusion	Inclusion perimeter length (microns)	Golgi length around inclusion. (microns)	Golgi length around inclusion. (microns)	Total Golgi length around inclusion (microns)	Golgi dispersal around inclusion
1	47	5.4		5.4	0.114894
2	43	6.9		6.9	0.160465
3	66	12		12	0.181818
4	25	13		13	0.52
5	51	9.2		9.2	0.180392
6	49	6		6	0.122449
7	70	5.9		5.9	0.0842857

## Sheet: Replicate 3
Cell type	Hela cells
Replicate	Kamala
Image	B
Field	1
Inclusion	Inclusion perimeter length (microns)	Golgi length around inclusion. (microns)	Golgi length around inclusion. (microns)	Total Golgi length around inclusion (microns)	Golgi dispersal around inclusion
1	44.2	35		35	0.791855
2	47	23		23	0.489362
3	59	11		11	0.186441
4	68	12.7		12.7	0.186765
5	69	9.7		9.7	0.14058
6	50	23.8		23.8	0.476
7	45.2	10.3		10.3	0.227876
8	39.4	11.8		11.8	0.299492
9	67	9.4		9.4	0.140299
10	58.4	18.8		18.8	0.321918
11	51.7	9.2		9.2	0.17795
12	66	9.2		9.2	0.139394
13	52	9.9		9.9	0.190385
14	74	11.2		11.2	0.151351
Cell type	Hela cells
Replicate	Kamala
Image	B
Field	2
Inclusion	Inclusion perimeter length (microns)	Golgi length around inclusion. (microns)	Golgi length around inclusion. (microns)	Total Golgi length around inclusion (microns)	Golgi dispersal around inclusion
1	69.6	12.3		12.3	0.176724
2	38.7	11.4		11.4	0.294574
3	68.6	8.4		8.4	0.122449
4	26.4	4.6	7.4	12	0.454545
5	30.3	6.6		6.6	0.217822
6	25.2	8.9		8.9	0.353175
7	44	4.9		4.9	0.111364
8	47.5	10		10	0.210526
Cell type	Hela cells
Replicate	Kamala
Image	B
Field	3
Inclusion	Inclusion perimeter length (microns)	Golgi length around inclusion. (microns)	Golgi length around inclusion. (microns)	Total Golgi length around inclusion (microns)	Golgi dispersal around inclusion
1	37.8	9.9		9.9	0.261905
2	51	7.6		7.6	0.14902
3	62.1	13		13	0.20934
4	50	8.8		8.8	0.176
5	64.5	10.6		10.6	0.164341
6	43.4	8		8	0.184332
7	46.2	10.2		10.2	0.220779
8	42.6	9.2		9.2	0.215962
Cell type	Hela cells
Replicate	Kamala
Image	B
Field	4
Inclusion	Inclusion perimeter length (microns)	Golgi length around inclusion. (microns)	Golgi length around inclusion. (microns)	Total Golgi length around inclusion (microns)	Golgi dispersal around inclusion
1	32	17		17	0.53125
2	57	7.4		7.4	0.129825
3	54	13.6		13.6	0.251852
4	36	6.4		6.4	0.177778
5	61.3	8.6		8.6	0.140294
6	26.7	9.8		9.8	0.367041
7	55.5	8.4		8.4	0.151351
8	43.9	5.8		5.8	0.132118
9	55	15		15	0.272727
10	79.6	8.9		8.9	0.111809
Cell type	Hela cells
Replicate	Kamala
Image	B
Field	5
Inclusion	Inclusion perimeter length (microns)	Golgi length around inclusion. (microns)	Golgi length around inclusion. (microns)	Total Golgi length around inclusion (microns)	Golgi dispersal around inclusion
1	73	46		46	0.630137
2	59	28		28	0.474576
3	43	8		8	0.186047
4	53	11		11	0.207547
5	69	5.4		5.4	0.0782609
6	54	10.4		10.4	0.192593
7	68	9.6		9.6	0.141176
8	64.2	8.4		8.4	0.130841
9	46.5	12.8		12.8	0.275269
10	48	37.2		37.2	0.775
11	77	16		16	0.207792
12	65	10.4		10.4	0.16
13	62.8	10.2		10.2	0.16242
14	47.5	6.5		6.5	0.136842
15	40	18.4		18.4	0.46
16	37.8	5.5		5.5	0.145503
Cell type	Hela cells
Replicate	Kamala
Image	B
Field	6
Inclusion	Inclusion perimeter length (microns)	Golgi length around inclusion. (microns)	Golgi length around inclusion. (microns)	Total Golgi length around inclusion (microns)	Golgi dispersal around inclusion
1	55	9.6		9.6	0.174545
2	71	5.7		5.7	0.0802817
3	79	19.2		19.2	0.243038
4	49.7	19.8		19.8	0.39839
5	76	11.4		11.4	0.15
6	41.8	13.8		13.8	0.330144
7	47	10		10	0.212766
8	85	13		13	0.152941
9	61	13.2		13.2	0.216393
10	36.4	13		13	0.357143
11	69.2	11		11	0.15896

## Sheet: Golgi dispersion all replicates
Golgi dispersal around inclusion-R1	Golgi dispersal around inclusion-R2	Golgi dispersal around inclusion-R3		Replicate 1 Mean	Replicate 2 Mean	Replicate 3 Mean
0.0704607	0.0842857	0.0782609		0.224708	0.212247	0.246973
0.0860215	0.100683	0.0802817
0.0862471	0.10119	0.111364
0.1	0.114894	0.111809
0.119205	0.117391	0.122449
0.130909	0.121538	0.129825
0.133005	0.121739	0.130841
0.136861	0.122449	0.132118
0.139265	0.125	0.136842
0.141732	0.138235	0.139394
0.14664	0.139344	0.140294
0.149105	0.145161	0.140299
0.153499	0.146809	0.14058
0.154676	0.147059	0.141176
0.15859	0.15343	0.145503
0.163009	0.157576	0.14902
0.163062	0.158333	0.15
0.163669	0.16	0.151351
0.163701	0.160465	0.151351
0.165029	0.166667	0.152941
0.165158	0.17	0.15896
0.166667	0.171429	0.16
0.173729	0.17193	0.16242
0.174157	0.17931	0.164341
0.174312	0.180392	0.174545
0.175325	0.181818	0.176
0.17603	0.183784	0.176724
0.179054	0.191729	0.177778
0.184358	0.198039	0.17795
0.1875	0.198148	0.184332
0.189091	0.2	0.186047
0.189944	0.203922	0.186441
0.191244	0.205882	0.186765
0.197324	0.206349	0.190385
0.199255	0.209738	0.192593
0.203629	0.213115	0.207547
0.203747	0.215217	0.207792
0.204641	0.227273	0.20934
0.205374	0.233184	0.210526
0.205788	0.243243	0.212766
0.210797	0.244898	0.215962
0.213439	0.252252	0.216393
0.221374	0.256757	0.217822
0.225248	0.257143	0.220779
0.235099	0.333333	0.227876
0.23614	0.35	0.243038
0.238579	0.37931	0.251852
0.246193	0.381773	0.261905
0.246575	0.409091	0.272727
0.250871	0.463415	0.275269
0.264348	0.52	0.294574
0.265504	0.522124	0.299492
0.290323		0.321918
0.31307		0.330144
0.313472		0.353175
0.316151		0.357143
0.322884		0.367041
0.324627		0.39839
0.331797		0.454545
0.33758		0.46
0.419355		0.474576
0.448399		0.476
0.460208		0.489362
0.475728		0.53125
0.546642		0.630137
0.60531		0.775
		0.791855
