# Supplementary material for: The acetylase activity of Cdu1 regulates bacterial exit from infected cells by protecting Chlamydia effectors from degradation
Source: eLife. 2024 Feb 15;12:RP87386. doi: 10.7554/eLife.87386 (PMC10942603; doi:10.7554/eLife.87386)
Supplement: Figure 6—source data 3. [file elife-87386-fig6-data3.zip]

Archive with 15 entries (14 files):
- Figure 6-source data 3/
- Figure 6-source data 3/01_MYPT1 localization quantification_HeLa_36 hpi_R1.xlsx
- __MACOSX/Figure 6-source data 3/._01_MYPT1 localization quantification_HeLa_36 hpi_R1.xlsx
- Figure 6-source data 3/02_MYPT1 localization quantification_HeLa_48 hpi_R1.xlsx
- __MACOSX/Figure 6-source data 3/._02_MYPT1 localization quantification_HeLa_48 hpi_R1.xlsx
- Figure 6-source data 3/.DS_Store
- __MACOSX/Figure 6-source data 3/._.DS_Store
- Figure 6-source data 3/04_MYPT1 localization quantification_HeLa_48 hpi_R2.xlsx
- __MACOSX/Figure 6-source data 3/._04_MYPT1 localization quantification_HeLa_48 hpi_R2.xlsx
- Figure 6-source data 3/06_MYPT1 localization quantification_HeLa_48 hpi_R3.xlsx
- __MACOSX/Figure 6-source data 3/._06_MYPT1 localization quantification_HeLa_48 hpi_R3.xlsx
- Figure 6-source data 3/05_MYPT1 localization quantification_HeLa_36 hpi_R3.xlsx
- __MACOSX/Figure 6-source data 3/._05_MYPT1 localization quantification_HeLa_36 hpi_R3.xlsx
- Figure 6-source data 3/03_MYPT1 localization quantification_HeLa_36 hpi_R2.xlsx
- __MACOSX/Figure 6-source data 3/._03_MYPT1 localization quantification_HeLa_36 hpi_R2.xlsx
