# Supplementary material for: The acetylase activity of Cdu1 regulates bacterial exit from infected cells by protecting Chlamydia effectors from degradation
Source: eLife. 2024 Feb 15;12:RP87386. doi: 10.7554/eLife.87386 (PMC10942603; doi:10.7554/eLife.87386)
Supplement: Figure 6—source data 3. [file elife-87386-fig6-data3.zip › Figure 6-source data 3/03_MYPT1 localization quantification_HeLa_36 hpi_R2.xlsx]

## Sheet: L2 434 Bu pBOMB_36 hpi_R2
Strain	Time point	Replicate
L2 434 Bu pBOMB	36 hpi	2
Field	Inclusions with MYPT1	Inclusions w/o MYPT1
1	1
	2
	3
Field	Inclusions with MYPT1	Inclusions w/o MYPT1
2	1
	2
	3
	4
	5
	6
Field	Inclusions with MYPT1	Inclusions w/o MYPT1
4	1
	2
	3
	4
Field	Inclusions with MYPT1	Inclusions w/o MYPT1
5	1
	2
	3
	4
	5
	6
	7
	8
	9
Field	Inclusions with MYPT1	Inclusions w/o MYPT1
6	1
	2
	3
	4
	5
	6
Field	Inclusions with MYPT1	Inclusions w/o MYPT1
7	1
	2
	3
	4
	5
Field	Inclusions with MYPT1	Inclusions w/o MYPT1
8	1
	2
	3
	4
	5
	6
Field	Inclusions with MYPT1	Inclusions w/o MYPT1
9	1
	2
	3
	4
	5
	6
	7
	8
	9
Field	Inclusions with MYPT1	Inclusions w/o MYPT1
10	1
	2
	3
	4

## Sheet: cdu1 aadA pBOMB_36 hpi_R2
Strain	Time point	Replicate
cdu1 aadA pBOMB	36 hpi	2
Field	Inclusions with MYPT1	Inclusions w/o MYPT1
1	4	1
		2
		3
		5
		6
Field	Inclusions with MYPT1	Inclusions w/o MYPT1
3	4	1
	5	2
	7	3
		6
		8
		9
		10
		11
Field	Inclusions with MYPT1	Inclusions w/o MYPT1
4	1	2
	3
	4
Field	Inclusions with MYPT1	Inclusions w/o MYPT1
5	1	2
	4	3
	6	5
	7
	8
Field	Inclusions with MYPT1	Inclusions w/o MYPT1
6	1	2
	7	3
	8	4
		5
		6
		9
Field	Inclusions with MYPT1	Inclusions w/o MYPT1
7	1	4
	2	6
	3	10
	5	11
	7
	8
	9
	12
Field	Inclusions with MYPT1	Inclusions w/o MYPT1
8	4	1
		2
		3
Field	Inclusions with MYPT1	Inclusions w/o MYPT1
9		1
		2
		3
Field	Inclusions with MYPT1	Inclusions w/o MYPT1
10	4	1
	5	2
		3

## Sheet: ctl0480 aadA_36 hpi_R2
Strain	Time point	Replicate
ctl0480 aadA	36 hpi	2
Field	Inclusions with MYPT1	Inclusions w/o MYPT1
1		1
		2
		3
		4
		5
Field	Inclusions with MYPT1	Inclusions w/o MYPT1
2		1
		2
		3
		4
		5
		6
Field	Inclusions with MYPT1	Inclusions w/o MYPT1
3		1
		2
		3
		4
Field	Inclusions with MYPT1	Inclusions w/o MYPT1
4		1
		2
		3
		4
		5
		6
		7
		8
Field	Inclusions with MYPT1	Inclusions w/o MYPT1
5		1
		2
		3
		4
		5
		6
Field	Inclusions with MYPT1	Inclusions w/o MYPT1
6		1
		2
		3
Field	Inclusions with MYPT1	Inclusions w/o MYPT1
7		1
		2
		3
Field	Inclusions with MYPT1	Inclusions w/o MYPT1
8		1
		2
		3
		4
		5
		6
Field	Inclusions with MYPT1	Inclusions w/o MYPT1
9		1
		2
		3
		4
		5
		6
Field	Inclusions with MYPT1	Inclusions w/o MYPT1
10		1
		2
		3
		4
		5
		6
		7
		8
