# Supplementary material for: The acetylase activity of Cdu1 regulates bacterial exit from infected cells by protecting Chlamydia effectors from degradation
Source: eLife. 2024 Feb 15;12:RP87386. doi: 10.7554/eLife.87386 (PMC10942603; doi:10.7554/eLife.87386)
Supplement: Figure 7—source data 1. [file elife-87386-fig7-data1.zip]

Archive with 17 entries (16 files):
- Figure 7-Source Data 1/
- Figure 7-Source Data 1/inaC GII bla extrusions collated measurments.xlsx
- __MACOSX/Figure 7-Source Data 1/._inaC GII bla extrusions collated measurments.xlsx
- Figure 7-Source Data 1/cdu1 aadA pBOMB-Cdu1 extrusions collated results.xlsx
- __MACOSX/Figure 7-Source Data 1/._cdu1 aadA pBOMB-Cdu1 extrusions collated results.xlsx
- Figure 7-Source Data 1/ipam GII bla extrusions collated measurments.xlsx
- __MACOSX/Figure 7-Source Data 1/._ipam GII bla extrusions collated measurments.xlsx
- Figure 7-Source Data 1/L2 pBOMB extrusions collated measurments.xlsx
- __MACOSX/Figure 7-Source Data 1/._L2 pBOMB extrusions collated measurments.xlsx
- Figure 7-Source Data 1/cdu1 GII aadA pBOMB extrusions collated measurments.xlsx
- __MACOSX/Figure 7-Source Data 1/._cdu1 GII aadA pBOMB extrusions collated measurments.xlsx
- Figure 7-Source Data 1/cdu1 GII pBOMB_Cdu1 K268E-Flag extrusions collated measurments.xlsx
- __MACOSX/Figure 7-Source Data 1/._cdu1 GII pBOMB_Cdu1 K268E-Flag extrusions collated measurments.xlsx
- Figure 7-Source Data 1/cdu1 aadA pBOMB-Cdu1 I225A extrusions collated results.xlsx
- __MACOSX/Figure 7-Source Data 1/._cdu1 aadA pBOMB-Cdu1 I225A extrusions collated results.xlsx
- Figure 7-Source Data 1/ctl0480 GII aadA p2TK2rsGFP extrusion collated measurments.xlsx
- __MACOSX/Figure 7-Source Data 1/._ctl0480 GII aadA p2TK2rsGFP extrusion collated measurments.xlsx
