# Supplementary material for: The acetylase activity of Cdu1 regulates bacterial exit from infected cells by protecting Chlamydia effectors from degradation
Source: eLife. 2024 Feb 15;12:RP87386. doi: 10.7554/eLife.87386 (PMC10942603; doi:10.7554/eLife.87386)
Supplement: Figure 7—source data 1. [file elife-87386-fig7-data1.zip › Figure 7-Source Data 1/inaC GII bla extrusions collated measurments.xlsx]

## Sheet: Replicate 1
Field	Extrusion	Area	Perimeter (Pixels)	Perimeter (microns)
1	1	105	93.733	42.2267
1	2	125	109.356	49.2649
1	3	103	90.202	40.636
1	4	110	98.166	44.2238
1	5	103	92.672	41.7487
1	6	117	107.7	48.5189
1	7	88	75.905	34.1952
1	8	112	102.085	45.9893
1	9	180	165.506	74.5605
1	10	121	111.109	50.0546
1	11	93	83.468	37.6023
1	12	124	116.066	52.2877
1	13	121	111.141	50.069
1	14	155	133.906	60.3247
1	15	122	108.231	48.7581
1	16	135	123.048	55.4331
1	17	123	110.545	49.8005
1	18	108	98.129	44.2071
1	19	120	104.767	47.1975
1	20	132	122.748	55.298
1	21	113	101.548	45.7474
1	22	113	101.114	45.5519
1	23	113	98.267	44.2693
1	24	122	117.016	52.7157
1	25	118	107.236	48.3098
1	26	133	118.613	53.4352
1	27	107	97.641	43.9873
1	28	124	111.573	50.2636
1	29	132	117.597	52.9774
1	30	122	108.097	48.6977
1	31	121	112.017	50.4637
1	32	111	99.109	44.6486
1	33	119	103.086	46.4402
1	34	156	145.662	65.6207
1	35	147	133.368	60.0823
1	36	80	71.155	32.0553
1	37	101	95.546	43.0435
1	38	93	79.327	35.7368
1	39	117	101.767	45.846
1	40	112	101.202	45.5915
1	41	192	178.968	80.6251
1	42	98	88.331	39.7931
1	43	130	114.688	51.6669
1	44	79	71.879	32.3815
1	45	106	93.473	42.1096
1	46	146	128.296	57.7973
1	47	115	101.649	45.7929
1	48	91	78.487	35.3584
1	49	106	96.649	43.5404
2	1	108	98.013	44.1549
2	2	91	84.364	38.006
2	3	113	98.963	44.5828
2	4	127	110.078	49.5901
2	5	98	89.698	40.4089
2	6	118	104.111	46.902
2	7	111	102.299	46.0857
2	8	98	91.7	41.3109
2	9	116	102.132	46.0105
2	10	91	80.973	36.4783
2	11	111	102.423	46.1416
2	12	108	95.622	43.0777
2	13	120	108.023	48.6644
2	14	116	105.622	47.5827
2	15	115	104.412	47.0376
2	16	91	84.184	37.9249
2	17	238	229.868	103.556
2	18	107	99.809	44.964
2	19	109	93.441	42.0952
2	20	87	81.348	36.6473
2	21	80	72.417	32.6239
2	22	121	103.416	46.5889
2	23	109	99.075	44.6333
2	24	78	69.96	31.517
2	25	138	123.964	55.8458
2	26	120	109.276	49.2288
2	27	104	94.106	42.3948
2	28	116	102.966	46.3862
2	29	106	98.494	44.3715
2	30	109	97.652	43.9922
2	31	92	82.598	37.2104
2	32	96	87.549	39.4408
2	33	119	108.937	49.0761
2	34	104	95.371	42.9646
2	35	118	107.411	48.3887
2	36	187	178.037	80.2057
2	37	108	99.038	44.6166
2	38	69	62.641	28.2198
2	39	103	96.653	43.5422
2	40	104	99.537	44.8414
2	41	110	102.457	46.1569
2	42	123	111.214	50.1019
2	43	116	104.717	47.175
2	44	117	103.696	46.715
2	45	90	78.332	35.2886
2	46	114	98.877	44.5441
2	47	130	116.747	52.5945
2	48	100	88.611	39.9193
2	49	72	61.751	27.8188
2	50	55	50.472	22.7376
2	51	91	79.545	35.835
2	52	105	95.039	42.8151
2	53	124	111.214	50.1019
2	54	107	99.438	44.7968
2	55	106	99.843	44.9793
3	1	103	96.366	43.4129
3	2	103	94.953	42.7763
3	3	106	99.468	44.8103
3	4	100	91.825	41.3672
3	5	99	92.705	41.7636
3	6	111	98.171	44.226
3	7	99	89.318	40.2378
3	8	112	102.943	46.3758
3	9	117	100.797	45.409
3	10	151	132.352	59.6246
3	11	101	92.989	41.8915
3	12	110	98.828	44.522
3	13	117	102.357	46.1118
3	14	95	85.999	38.7425
3	15	96	85.254	38.4069
3	16	220	193.906	87.3547
3	17	114	104.878	47.2475
3	18	127	111.125	50.0618
3	19	114	102.513	46.1821
3	20	128	114.693	51.6692
3	21	117	102.329	46.0992
3	22	106	99.229	44.7027
3	23	99	88.27	39.7656
3	24	117	104.277	46.9768
3	25	132	122.605	55.2336
3	26	108	97.522	43.9337
3	27	120	107.81	48.5684
3	28	152	137.215	61.8154
3	29	91	80.672	36.3427
3	30	109	95.431	42.9917
3	31	105	90.38	40.7162
3	32	100	90.604	40.8171
3	33	111	96.329	43.3962
3	34	113	97.287	43.8278
3	35	144	128.606	57.937
3	36	129	114.084	51.3948
3	37	116	103.916	46.8142
3	38	109	96.628	43.5309
3	39	107	94.935	42.7682
3	40	97	86.968	39.1791
3	41	123	109.552	49.3532
3	42	118	107.791	48.5598
3	43	103	90.514	40.7766
4	1	110	98.414	44.3355
4	2	100	88.475	39.858
4	3	106	96.026	43.2597
4	4	113	98.696	44.4625
4	5	104	90.536	40.7865
4	6	119	103.083	46.4389
4	7	102	92.147	41.5122
4	8	96	86.223	38.8435
4	9	111	96.387	43.4223
4	10	138	124.351	56.0201
4	11	125	114.73	51.6859
4	12	107	93.983	42.3393
4	13	101	90.53	40.7838
4	14	131	120.89	54.4609
4	15	101	93.283	42.024
4	16	119	106.628	48.0359
4	17	106	99.244	44.7094
4	18	92	81.968	36.9266
4	19	115	103.59	46.6673
4	20	100	91.091	41.0365
4	21	97	88.14	39.7071
4	22	101	91.508	41.2244
4	23	95	89.676	40.399
4	24	109	97.675	44.0026
4	25	119	112.36	50.6182
4	26	117	104.775	47.2011
4	27	109	95.914	43.2093
4	28	118	107.655	48.4986
4	29	105	93.808	42.2605
4	30	94	83.973	37.8298
4	31	100	87.912	39.6044
4	32	146	133.444	60.1165
4	33	111	95.966	43.2327
4	34	85	75.025	33.7988
4	35	110	96.985	43.6917
4	36	103	90.151	40.613
4	37	108	94.79	42.7029
4	38	102	91.735	41.3266
4	39	177	164.842	74.2613
4	40	109	98.716	44.4716
4	41	104	91.05	41.018
4	42	105	95.218	42.8957
4	43	115	108.961	49.0869
4	44	112	98.194	44.2364
4	45	140	125.557	56.5634
4	46	132	114.554	51.6066
4	47	98	88.621	39.9238
4	48	114	104.834	47.2277
4	49	108	98.735	44.4801
4	50	98	87.11	39.2431
4	51	98	86.182	38.825
4	52	110	99.303	44.736
4	53	117	101.525	45.737
4	54	88	76.369	34.4042
4	55	145	133.326	60.0634
4	56	107	92.912	41.8569
4	57	87	79.677	35.8945
4	58	123	108.114	48.7054
4	59	118	105.609	47.5769
4	60	105	95.698	43.1119
5	1	103	90.472	40.7576
5	2	104	93.842	42.2758
5	3	113	101.476	45.7149
5	4	110	96.122	43.303
5	5	94	83.718	37.715
5	6	121	107.944	48.6288
5	7	113	102.582	46.2132
5	8	101	92.154	41.5154
5	9	91	80.542	36.2842
5	10	83	77.263	34.807
5	11	100	89.772	40.4423
5	12	81	71.637	32.2725
5	13	98	91.676	41.3
5	14	119	108.627	48.9365
5	15	114	101.457	45.7064
5	16	72	66.338	29.8853
5	17	102	94.745	42.6826
5	18	107	102.239	46.0587
5	19	103	89.721	40.4193
5	20	113	99.698	44.9139
5	21	114	99.112	44.65
5	22	104	94.041	42.3655
5	23	96	86.306	38.8809
5	24	113	102.035	45.9668
5	25	117	104.201	46.9426
5	26	112	101.213	45.5965
5	27	121	111.272	50.128
5	28	81	72.647	32.7275
5	29	125	110.084	49.5928
5	30	124	109.538	49.3469
5	31	110	101.114	45.5519
5	32	120	114.219	51.4557
5	33	108	96.958	43.6796
5	34	121	114.179	51.4376
5	35	109	95.78	43.1489
5	36	90	82.467	37.1514
5	37	113	100.324	45.196
5	38	91	81.514	36.7221
5	39	115	102.115	46.0028
5	40	83	75.721	34.1123
5	41	86	76.582	34.5002
6	1	105	96.917	43.6611
6	2	129	114.883	51.7548
6	3	93	84.916	38.2547
6	4	91	81.245	36.6009
6	5	96	87.905	39.6012
6	6	83	76.73	34.5669
6	7	130	116.698	52.5724
6	8	117	105.248	47.4142
6	9	101	93.462	42.1046
6	10	88	76.97	34.675
6	11	121	111.062	50.0334
6	12	108	96.519	43.4818
6	13	103	94.375	42.5159
6	14	105	94.476	42.5614
6	15	73	69.605	31.3571
6	16	100	90.881	40.9419
6	17	111	101.668	45.8014
6	18	114	102.511	46.1812
6	19	117	106.866	48.1431
6	20	97	87.181	39.275
6	21	103	92.218	41.5442
6	22	121	107.315	48.3454
6	23	100	89.253	40.2085
6	24	109	96.289	43.3782
6	25	103	90.717	40.868
6	26	107	98.896	44.5526
6	27	131	116.988	52.7031
6	28	94	87.826	39.5656
6	29	108	98.608	44.4229
6	30	96	86.699	39.0579
6	31	117	107.067	48.2337
6	32	124	118.704	53.4762
6	33	124	111.451	50.2087
6	34	154	143.836	64.7981
6	35	88	83.322	37.5366
6	36	127	113.847	51.2881
6	37	122	107.88	48.5999
6	38	100	92.605	41.7186
6	39	81	71.637	32.2725
6	40	115	106.469	47.9643
6	41	114	104.018	46.8601
6	42	93	88.018	39.6521
6	43	88	81.214	36.5869
6	44	85	76.144	34.3029
			Average	45.0744

## Sheet: Replicate 2
Field	Extrusion	Area	Perimeter (Pixels)	Perimeter (microns)
1	1	121	106.23	47.8566
1	2	109	91.887	41.3951
1	3	115	102.46	46.1582
1	4	95	82.887	37.3406
1	5	133	118.28	53.2851
1	6	110	98.274	44.2724
1	7	99	84.745	38.1776
1	8	104	92.458	41.6523
1	9	105	90.612	40.8207
1	10	113	102.558	46.2024
1	11	119	103.624	46.6826
1	12	119	109.612	49.3802
1	13	116	106.743	48.0877
1	14	122	105.553	47.5516
1	15	114	100.156	45.1203
1	16	108	97.287	43.8278
1	17	95	83.698	37.7059
1	18	89	81.211	36.5856
1	19	117	102.831	46.3254
1	20	112	102.716	46.2736
1	21	115	106.013	47.7589
1	22	107	95.358	42.9588
1	23	119	108.794	49.0117
1	24	107	94.6	42.6173
1	25	117	106.272	47.8755
1	26	132	117.28	52.8346
1	27	130	111.579	50.2663
1	28	130	111.23	50.1091
1	29	97	87.569	39.4498
1	30	99	85.777	38.6425
1	31	132	119.268	53.7302
1	32	127	112.811	50.8214
1	33	114	100.259	45.1667
1	34	97	88.609	39.9184
1	35	123	108.999	49.104
1	36	121	105.274	47.4259
1	37	119	110.279	49.6807
1	38	101	88.466	39.8539
1	39	113	101.872	45.8933
1	40	125	110.94	49.9785
1	41	114	101.895	45.9037
1	42	228	213.707	96.275
1	43	122	113.036	50.9227
1	44	119	108.43	48.8477
1	45	94	81.635	36.7766
1	46	98	88.762	39.9873
1	47	190	177.394	79.916
1	48	172	160.858	72.4665
2	1	112	103.852	46.7853
2	2	147	134.812	60.7328
2	3	110	97.089	43.7386
2	4	92	79.664	35.8886
2	5	119	105.611	47.5778
2	6	92	81.307	36.6288
2	7	102	94.973	42.7853
2	8	92	82.859	37.328
2	9	83	73.748	33.2235
2	10	103	93.122	41.9515
2	11	101	93.795	42.2546
2	12	112	101.172	45.578
2	13	96	87.203	39.285
2	14	100	91.453	41.1996
2	15	107	99.817	44.9676
2	16	115	106.285	47.8814
2	17	106	97.371	43.8656
2	18	118	109.864	49.4937
2	19	132	125.756	56.6531
2	20	106	96.114	43.2994
2	21	121	113.981	51.3484
2	22	111	99.328	44.7473
2	23	92	81.753	36.8297
2	24	142	134.249	60.4792
2	25	90	83.892	37.7933
2	26	67	58.078	26.1641
2	27	98	91.192	41.082
2	28	96	88.036	39.6602
2	29	113	106.273	47.876
2	30	111	104.426	47.0439
2	31	122	113.296	51.0398
2	32	89	81.376	36.6599
2	33	121	109.328	49.2523
2	34	93	84.279	37.9677
2	35	81	72.317	32.5788
2	36	121	114.562	51.6102
2	37	96	88.11	39.6936
2	38	197	182.683	82.2987
2	39	105	98.885	44.5477
3	1	117	106.704	48.0702
3	2	86	78.383	35.3115
3	3	105	96.947	43.6746
3	4	111	102.12	46.0051
3	5	104	98.938	44.5716
3	6	88	76.623	34.5187
3	7	99	90.821	40.9149
3	8	90	77.897	35.0926
3	9	101	93.696	42.21
3	10	109	101.394	45.678
3	11	115	103.445	46.602
3	12	123	112.94	50.8795
3	13	75	70.158	31.6062
3	14	106	95.196	42.8858
3	15	118	104.409	47.0363
3	16	107	94.772	42.6948
3	17	115	101.686	45.8095
3	18	112	103.102	46.4475
3	19	95	91.452	41.1991
3	20	113	102.431	46.1452
3	21	101	91.065	41.0248
3	22	99	91.756	41.3361
3	23	101	92.257	41.5618
3	24	106	99.559	44.8513
3	25	112	101.799	45.8604
3	26	121	110.708	49.874
3	27	93	85.447	38.4939
3	28	102	95.493	43.0196
3	29	108	97.809	44.063
3	30	89	81.119	36.5441
3	31	107	97.363	43.862
3	32	128	117.689	53.0189
3	33	97	88.631	39.9283
3	34	135	121.087	54.5497
3	35	161	146.431	65.9672
3	36	104	97.299	43.8332
3	37	99	92.178	41.5262
3	38	108	98.341	44.3026
3	39	107	97.979	44.1395
3	40	104	95.893	43.1998
3	41	122	112.704	50.7732
3	42	92	86.833	39.1183
3	43	112	103.419	46.5903
3	44	140	129.011	58.1195
4	1	122	116.801	52.6189
4	2	106	94.866	42.7371
4	3	104	92.112	41.4965
4	4	118	108.647	48.9455
4	5	118	108.602	48.9252
4	6	147	137.257	61.8343
4	7	119	109.733	49.4347
4	8	168	155.299	69.9622
4	9	119	110.722	49.8803
4	10	104	93.188	41.9812
4	11	89	79.551	35.8377
4	12	108	98.43	44.3427
4	13	96	89.473	40.3076
4	14	50	45.424	20.4635
4	15	88	78.018	35.1471
4	16	119	105.009	47.3066
4	17	100	88.102	39.69
4	18	94	82.555	37.191
4	19	157	143.763	64.7652
4	20	120	110.808	49.919
4	21	107	92.756	41.7866
4	22	79	73.153	32.9554
4	23	97	88.643	39.9337
4	24	84	77.386	34.8624
4	25	91	84.862	38.2303
4	26	117	107.614	48.4801
4	27	150	132.368	59.6318
4	28	110	100.479	45.2658
4	29	99	89.976	40.5342
4	30	88	80.613	36.3162
4	31	92	81.029	36.5036
4	32	114	102.187	46.0352
4	33	78	69.451	31.2877
4	34	142	131.255	59.1304
5	1	115	96.392	43.4246
5	2	112	94.573	42.6051
5	3	107	90.084	40.5828
5	4	103	89.181	40.176
5	5	89	74.587	33.6014
5	6	86	76.727	34.5655
5	7	122	105.233	47.4075
5	8	111	98.841	44.5279
5	9	124	117.468	52.9193
5	10	113	98.205	44.2414
5	11	119	106.991	48.1994
5	12	117	102.242	46.06
5	13	97	88.582	39.9062
5	14	104	95.925	43.2142
5	15	94	86.952	39.1719
5	16	98	91.488	41.2153
5	17	136	123.734	55.7422
5	18	103	91.474	41.209
5	19	189	171.448	77.2373
5	20	71	62.75	28.2689
5	21	109	98.675	44.4531
5	22	103	96.715	43.5701
5	23	96	86.732	39.0728
5	24	123	112.769	50.8024
5	25	100	89.166	40.1693
5	26	128	112.729	50.7844
5	27	111	99.368	44.7653
5	28	125	114.465	51.5665
5	29	90	84.06	37.869
5	30	105	97.515	43.9305
5	31	103	91.545	41.241
5	32	76	70.001	31.5355
5	33	103	93.057	41.9222
5	34	116	109.014	49.1108
5	35	135	125.378	56.4828
5	36	116	109.45	49.3072
5	37	114	104.015	46.8588
5	38	115	107.185	48.2868
5	39	98	93.116	41.9488
5	40	99	89.783	40.4472
5	41	105	99.023	44.6099
5	42	82	76.089	34.2781
5	43	87	77.043	34.7079
5	44	135	121.346	54.6664
5	45	127	116.949	52.6855
5	46	123	112.64	50.7443
5	47	101	91.894	41.3982
5	48	84	75.603	34.0592
5	49	101	93.655	42.1916
6	1	96	88.171	39.721
6	2	111	96.522	43.4832
6	3	96	86.695	39.0561
6	4	93	83.017	37.3992
6	5	114	103.921	46.8164
6	6	121	113.39	51.0822
6	7	137	128.622	57.9442
6	8	130	121.561	54.7632
6	9	88	78.101	35.1845
6	10	116	104.512	47.0827
6	11	101	88.936	40.0657
6	12	112	105.165	47.3768
6	13	108	95.634	43.0831
6	14	117	104.901	47.2579
6	15	97	84.406	38.0249
6	16	87	79.299	35.7242
6	17	121	104.255	46.9669
6	18	91	84.046	37.8627
6	19	115	108.306	48.7919
6	20	89	82.492	37.1626
6	21	110	100.34	45.2032
6	22	90	81.847	36.8721
6	23	112	102.53	46.1898
6	24	105	99.571	44.8567
6	25	90	80.132	36.0995
6	26	194	181.32	81.6847
6	27	92	81.219	36.5892
6	28	141	133.57	60.1733
6	29	122	112.371	50.6231
6	30	134	125.282	56.4395
6	31	96	87.256	39.3088
6	32	126	111.143	50.0699
6	33	89	81.397	36.6693
6	34	76	70.64	31.8233
6	35	120	108.302	48.7901
6	36	100	91.929	41.414
6	37	87	79.709	35.9089
6	38	107	97.93	44.1175
6	39	104	98.282	44.276
6	40	108	103.577	46.6614
6	41	105	95.83	43.1714
6	42	101	89.907	40.5031
6	43	106	96.423	43.4386
6	44	111	104.026	46.8637
6	45	119	110.036	49.5712
			Average	45.0782

## Sheet: Replicate 3
Field	Extrusion	Area	Perimeter (Pixels)	Perimeter (microns)
1	1	150	137.02	61.7275
1	2	108	96.056	43.2732
1	3	226	217.241	97.8671
1	4	140	132.572	59.7237
1	5	104	98.414	44.3355
1	6	110	98.977	44.5891
1	7	119	112.482	50.6731
1	8	181	174.268	78.5077
1	9	114	108.383	48.8265
1	10	137	131.039	59.0331
2	1	116	109.868	49.4955
2	2	137	128.292	57.7955
2	3	126	120.337	54.2118
2	4	118	108.842	49.0333
2	5	120	111.541	50.2492
2	6	146	132.95	59.894
2	7	129	124.672	56.1647
3	1	116	111.046	50.0262
3	2	109	101.164	45.5744
3	3	118	106.254	47.8674
3	4	101	95.413	42.9836
3	5	104	100.926	45.4672
3	6	206	193.264	87.0654
3	7	122	109.453	49.3086
3	8	101	95.45	43.0002
3	9	95	88.023	39.6544
3	10	178	168.02	75.693
3	11	104	97.517	43.9314
4	1	119	104.172	46.9295
4	2	108	97.379	43.8692
4	3	118	103.66	46.6988
4	4	146	135.289	60.9477
4	5	117	111.215	50.1024
4	6	104	96.947	43.6746
4	7	141	128.793	58.0212
5	1	83	74.132	33.3965
5	2	140	130.007	58.5682
5	3	174	164.67	74.1838
5	4	113	107.109	48.2526
5	5	86	77.63	34.9723
5	6	82	76.325	34.3844
5	7	121	109.029	49.1176
5	8	82	74.567	33.5924
5	9	97	87.683	39.5012
5	10	101	91.832	41.3703
5	11	94	83.785	37.7451
5	12	127	112.677	50.761
6	1	177	165.584	74.5956
6	2	186	175.287	78.9668
6	3	110	105.165	47.3768
6	4	108	93.612	42.1722
6	5	103	94.037	42.3637
6	6	94	85.968	38.7286
6	7	108	98.341	44.3026
6	8	109	95.94	43.221
6	9	122	113.363	51.07
6	10	131	113.643	51.1962

## Sheet: Replicate 4
Field	Extrusion	Area	Perimeter (Pixels)	Perimeter (microns)
1	1	85	78.789	35.4944
1	2	128	116.061	52.2855
1	3	93	85.043	38.3119
1	4	90	79.084	35.6273
1	5	118	109.129	49.1626
1	6	112	106.321	47.8976
1	7	113	107.846	48.5846
1	8	111	102.669	46.2524
1	9	134	123.631	55.6958
1	10	142	133.2	60.0066
1	11	170	163.36	73.5937
2	1	112	103.345	46.5569
2	2	110	106.184	47.8359
2	3	158	148.566	66.929
2	4	167	158.264	71.2979
2	5	100	90.746	40.8811
2	6	101	96.045	43.2683
2	7	121	112.8	50.8164
2	8	116	110.226	49.6568
2	9	119	107.007	48.2067
2	10	98	91.547	41.2419
2	11	103	91.488	41.2153
2	12	147	134.196	60.4553
2	13	134	121.497	54.7344
2	14	86	81.052	36.5139
2	15	125	118.628	53.4419
3	1	148	136.391	61.4441
3	2	129	123.694	55.7241
3	3	155	145.703	65.6392
3	4	145	139.043	62.6389
3	5	175	166.026	74.7947
3	6	115	106.446	47.9539
3	7	104	98.325	44.2954
3	8	176	167.379	75.4042
3	9	132	125.484	56.5305
3	10	163	156.972	70.7159
3	11	99	94.446	42.5479
3	12	107	104.041	46.8705
3	13	112	104.729	47.1804
3	14	93	82.977	37.3811
3	15	130	119.231	53.7136
3	16	102	96.4	43.4282
3	17	101	88.795	40.0021
3	18	118	107.424	48.3945
3	19	118	110.438	49.7523
4	1	143	127.442	57.4126
4	2	108	99.596	44.868
4	3	173	165.246	74.4433
4	4	103	94.549	42.5943
4	5	124	114.783	51.7097
4	6	161	154.107	69.4252
4	7	123	114.977	51.7971
4	8	134	123.784	55.7647
4	9	93	84.876	38.2366
4	10	114	104.781	47.2038
4	11	79	71.905	32.3932
4	12	184	170.924	77.0013
4	13	117	107.205	48.2959
5	1	133	121.817	54.8786
5	2	194	188.132	84.7535
5	3	163	157.766	71.0736
5	4	111	106.031	47.767
5	5	119	107.097	48.2472
5	6	138	133.077	59.9512
5	7	121	109.565	49.359
5	8	124	118.137	53.2207
5	9	112	106.458	47.9593
5	10	122	114.741	51.6908
5	11	119	115.342	51.9616
5	12	112	107.096	48.2467
5	13	89	83.337	37.5433
5	14	96	87.917	39.6066
6	1	141	131.527	59.2529
6	2	110	100.587	45.3144
6	3	102	93.851	42.2799
6	4	119	110.74	49.8884
6	5	67	58.946	26.5552
6	6	166	155.726	70.1546
6	7	92	83.592	37.6582
6	8	119	106.732	48.0828
6	9	96	91.492	41.2171
6	10	91	83.642	37.6807
6	11	89	82.573	37.1991
6	12	133	123.481	55.6282
6	13	84	76.389	34.4132
6	14	122	116.376	52.4274
			Average	51.1108

## Sheet: README
Objective				EVOS FL Auto Camera Pixel "Resolution" (um/pixel)
Catalogue Description	FL Auto UI Drop-down Selection	Magnification	SKU	Color	Monochrome
EVOS® Obj, Inf Plan Fluor 20X LWD PH, 0.40NA/3.1WD	AMG, 20x LPlan FL PH(AMEP-4682)	20X	AMEP4682	0.4369	0.4505
Perimeter values are in Pixels
I used 0.4505 um/pixel to convert from pixels to microns
This information was provided to us by EVOS company
