# Supplementary material for: The acetylase activity of Cdu1 regulates bacterial exit from infected cells by protecting Chlamydia effectors from degradation
Source: eLife. 2024 Feb 15;12:RP87386. doi: 10.7554/eLife.87386 (PMC10942603; doi:10.7554/eLife.87386)
Supplement: Figure 7—source data 1. [file elife-87386-fig7-data1.zip › Figure 7-Source Data 1/cdu1 aadA pBOMB-Cdu1 extrusions collated results.xlsx]

## Sheet: Replicate 1
Field	Extrusion	Area	Perimeter (Pixels)	Perimeter (microns)
1	1	126	114.647	51.6485
1	2	110	104.681	47.1588
1	3	99	92.733	41.7762
1	4	124	119.184	53.6924
1	5	115	104.896	47.2556
1	6	139	129.804	58.4767
1	7	125	112.629	50.7394
1	8	107	100.238	45.1572
1	9	88	82.613	37.2172
1	10	101	94.929	42.7655
1	11	120	109.858	49.491
1	12	90	83.612	37.6672
1	13	103	95.349	42.9547
1	14	99	89.674	40.3981
1	15	111	103.16	46.4736
1	16	109	102.568	46.2069
1	17	103	95.529	43.0358
1	18	126	117.364	52.8725
1	19	120	107.157	48.2742
1	20	86	78.402	35.3201
1	21	87	80.111	36.09
1	22	172	157.106	70.7763
1	23	122	114.395	51.5349
1	24	95	87.641	39.4823
1	25	108	98.923	44.5648
1	26	101	92.606	41.719
1	27	117	107.169	48.2796
1	28	115	107.915	48.6157
1	29	196	185.122	83.3975
1	30	95	88.965	40.0787
1	31	134	123.889	55.812
1	32	108	100.949	45.4775
1	33	216	201.872	90.9433
1	34	119	110.339	49.7077
1	35	137	130.554	58.8146
1	36	148	137.77	62.0654
1	37	100	92.116	41.4983
1	38	97	86.887	39.1426
1	39	124	116.137	52.3197
1	40	130	119.303	53.746
1	41	99	91.971	41.4329
1	42	103	95.779	43.1484
1	43	117	108.85	49.0369
1	44	165	157.734	71.0592
1	45	96	86.67	39.0448
1	46	149	137.987	62.1631
1	47	118	107.542	48.4477
1	48	101	88.619	39.9229
1	49	93	82.518	37.1744
1	50	91	77.336	34.8399
1	51	123	109.415	49.2915
1	52	82	73.141	32.95
1	53	87	80.893	36.4423
1	54	107	97.649	43.9909
1	55	139	127.257	57.3293
1	56	119	109.805	49.4672
1	57	122	107.359	48.3652
1	58	99	91.848	41.3775
1	59	97	87.743	39.5282
1	60	96	85.438	38.4898
1	61	97	87.82	39.5629
1	62	90	85.756	38.6331
1	63	109	99.533	44.8396
1	64	131	120.802	54.4213
1	65	181	164.715	74.2041
1	66	129	118.415	53.346
1	67	94	87.334	39.344
1	68	103	93.631	42.1808
1	69	99	93.163	41.9699
1	70	104	91.836	41.3721
1	71	98	89.474	40.308
1	72	152	142.266	64.0908
1	73	127	119.149	53.6766
1	74	143	131.619	59.2944
1	75	95	89.834	40.4702
1	76	139	129.163	58.1879
1	77	125	114.231	51.4611
1	78	97	87.986	39.6377
1	79	155	137.894	62.1212
1	80	121	108.592	48.9207
1	81	103	92.014	41.4523
1	82	100	88.705	39.9616
1	83	120	111.889	50.406
1	84	124	114.654	51.6516
1	85	99	83.61	37.6663
1	86	101	92.733	41.7762
1	87	68	63.103	28.4279
1	88	120	108.658	48.9504
1	89	133	119.892	54.0113
1	90	84	77.239	34.7962
1	91	198	186.647	84.0845
1	92	93	87.739	39.5264
1	93	95	90.526	40.782
1	94	111	103.53	46.6403
1	95	105	96.555	43.498
1	96	108	99.252	44.713
1	97	114	104.326	46.9989
1	98	105	97.916	44.1112
1	99	107	97.92	44.113
1	100	109	98.853	44.5333
1	101	127	115.721	52.1323
1	102	95	83.859	37.7785
1	103	111	99.689	44.9099
1	104	90	81.622	36.7707
1	105	110	100.945	45.4757
1	106	116	107.12	48.2576
1	107	102	95.665	43.0971
1	108	111	102.707	46.2695
1	109	90	79.918	36.0031
1	110	192	169.581	76.3962
1	111	98	85.541	38.5362
1	112	87	79.352	35.7481
2	1	149	136.656	61.5635
2	2	107	97.455	43.9035
2	3	116	107.975	48.6427
2	4	117	111.191	50.0915
2	5	122	113.825	51.2782
2	6	115	101.733	45.8307
2	7	137	127.053	57.2374
2	8	121	116.492	52.4796
2	9	209	198.216	89.2963
2	10	134	124.698	56.1764
2	11	99	91.949	41.423
2	12	137	128.08	57.7
2	13	104	93.963	42.3303
2	14	128	116.473	52.4711
2	15	110	98.224	44.2499
2	16	167	158.563	71.4326
2	17	155	142.634	64.2566
2	18	119	108.42	48.8432
2	19	106	100.276	45.1743
2	20	94	88.178	39.7242
2	21	94	86.335	38.8939
2	22	135	128.567	57.9194
2	23	133	123.641	55.7003
2	24	102	88.198	39.7332
2	25	133	125.981	56.7544
2	26	199	191.772	86.3933
2	27	109	100.172	45.1275
2	28	104	96.428	43.4408
2	29	73	66.464	29.942
2	30	105	98.059	44.1756
2	31	94	85.033	38.3074
2	32	99	91.117	41.0482
2	33	109	101.89	45.9014
2	34	103	94.773	42.6952
2	35	108	99.819	44.9685
2	36	75	69.294	31.2169
2	37	100	91.96	41.428
2	38	137	129.23	58.2181
2	39	109	101.284	45.6284
2	40	86	81.878	36.886
2	41	101	94.247	42.4583
2	42	98	92.845	41.8267
2	43	89	85.184	38.3754
2	44	152	143.44	64.6197
2	45	153	141.839	63.8985
2	46	101	94.062	42.3749
2	47	97	89.775	40.4436
2	48	90	83.448	37.5933
2	49	133	122.328	55.1088
2	50	139	130.353	58.724
2	51	133	125.531	56.5517
2	52	129	122.124	55.0169
2	53	145	137.844	62.0987
2	54	146	135.987	61.2621
2	55	99	91.738	41.328
2	56	102	90.516	40.7775
2	57	89	83.629	37.6749
2	58	119	110.449	49.7573
2	59	118	110.899	49.96
2	60	59	56.037	25.2447
2	61	86	80.45	36.2427
2	62	110	102.342	46.1051
2	63	91	84.121	37.8965
2	64	86	80.877	36.4351
2	65	105	97.561	43.9512
2	66	96	84.857	38.2281
2	67	91	84.746	38.1781
2	68	81	76.761	34.5808
2	69	111	103.48	46.6177
2	70	88	77.471	34.9007
2	71	128	117.984	53.1518
2	72	97	88.386	39.8179
2	73	105	98.743	44.4837
2	74	103	94.406	42.5299
2	75	94	84.952	38.2709
2	76	94	89.368	40.2603
2	77	108	102.214	46.0474
2	78	106	99.352	44.7581
2	79	117	111.13	50.0641
2	80	85	79.651	35.8828
2	81	195	188.148	84.7607
2	82	159	152.066	68.5057
2	83	87	79.806	35.9526
2	84	119	109.539	49.3473
2	85	61	56.909	25.6375
2	86	124	117.797	53.0675
2	87	119	111.103	50.0519
2	88	118	110.243	49.6645
2	89	87	81.298	36.6247
2	90	105	96.858	43.6345
2	91	103	94.576	42.6065
2	92	91	80.944	36.4653
2	93	112	100.712	45.3708
2	94	105	94.502	42.5732
2	95	127	115.944	52.2328
2	96	113	104.697	47.166
2	97	139	127.603	57.4852
2	98	89	81.904	36.8978
2	99	117	108.883	49.0518
2	100	160	150.284	67.7029
2	101	105	95.779	43.1484
2	102	99	92.061	41.4735
2	103	93	89.145	40.1598
3	1	112	98.957	44.5801
3	2	124	112.027	50.4682
3	3	109	101.581	45.7622
3	4	101	90.498	40.7693
3	5	138	125.876	56.7071
3	6	96	89.687	40.404
3	7	100	88.704	39.9612
3	8	91	82.491	37.1622
3	9	114	105.77	47.6494
3	10	105	97.221	43.7981
3	11	97	92.567	41.7014
3	12	103	94.568	42.6029
3	13	135	126.35	56.9207
3	14	102	94.49	42.5677
3	15	142	134.259	60.4837
3	16	142	133.409	60.1008
3	17	121	113.805	51.2692
3	18	151	138.355	62.3289
3	19	81	72.244	32.5459
3	20	112	100.319	45.1937
3	21	95	89.614	40.3711
3	22	97	91.101	41.041
3	23	108	100.273	45.173
3	24	151	141.032	63.5349
3	25	128	117.211	52.8036
3	26	118	108.56	48.9063
3	27	74	68.563	30.8876
3	28	105	96.257	43.3638
3	29	122	111.226	50.1073
3	30	112	106.613	48.0292
3	31	80	73.188	32.9712
3	32	155	143.919	64.8355
3	33	167	156.404	70.46
3	34	148	136.371	61.4351
3	35	184	170.484	76.803
3	36	88	81.031	36.5045
3	37	129	120.64	54.3483
3	38	75	68.782	30.9863
3	39	120	110.981	49.9969
3	40	116	103.909	46.811
3	41	95	86.53	38.9818
3	42	133	122.467	55.1714
3	43	109	100.831	45.4244
3	44	121	111.975	50.4447
3	45	124	114.6	51.6273
3	46	93	86.366	38.9079
3	47	109	101.873	45.8938
3	48	111	101.508	45.7294
3	49	95	87.638	39.4809
3	50	90	82.766	37.2861
3	51	130	114.452	51.5606
3	52	104	92.717	41.769
3	53	115	104.042	46.8709
3	54	103	93.046	41.9172
3	55	122	108.17	48.7306
3	56	187	172.232	77.5905
3	57	114	102.998	46.4006
3	58	129	118.607	53.4325
3	59	104	87.749	39.5309
3	60	108	91.569	41.2518
3	61	118	105.928	47.7206
3	62	121	111.155	50.0753
3	63	125	113.664	51.2056
3	64	121	111.576	50.265
3	65	113	102.419	46.1398
3	66	83	75.688	34.0974
3	67	112	103.328	46.5493
3	68	79	71.092	32.0269
3	69	115	100.444	45.25
3	70	104	92.846	41.8271
3	71	106	96.212	43.3435
3	72	112	99.584	44.8626
3	73	113	101.239	45.6082
3	74	136	127.01	57.218
3	75	113	105.818	47.671
3	76	96	87.639	39.4814
3	77	105	95.09	42.838
3	78	74	67.281	30.3101
3	79	112	102.761	46.2938
3	80	131	122.79	55.3169
3	81	126	116.307	52.3963
3	82	102	94.105	42.3943
3	83	106	95.39	42.9732
3	84	103	94.566	42.602
3	85	109	97.151	43.7665
3	86	245	229.333	103.315
3	87	111	100.498	45.2743
3	88	94	86.235	38.8489
3	89	108	101.172	45.578
3	90	101	90.438	40.7423
3	91	99	88.168	39.7197
3	92	131	124.216	55.9593
3	93	88	78.05	35.1615
3	94	94	81.196	36.5788
3	95	112	101.148	45.5672
3	96	104	97.978	44.1391
3	97	92	84.495	38.065
3	98	102	90.782	40.8973
4	1	108	96.979	43.689
4	2	95	88.181	39.7255
4	3	134	122.698	55.2754
4	4	143	134.382	60.5391
4	5	102	93.397	42.0753
4	6	92	87.724	39.5197
4	7	108	98.969	44.5855
4	8	97	90.788	40.9
4	9	178	166.945	75.2087
4	10	94	86.311	38.8831
4	11	99	92.881	41.8429
4	12	95	86.855	39.1282
4	13	104	95.776	43.1471
4	14	117	105.958	47.7341
4	15	217	202.319	91.1447
4	16	92	84.722	38.1673
4	17	94	86.931	39.1624
4	18	132	124.279	55.9877
4	19	107	97.938	44.1211
4	20	107	97.626	43.9805
4	21	91	84.242	37.951
4	22	120	110.457	49.7609
4	23	105	96.891	43.6494
4	24	78	72.684	32.7441
4	25	112	102.706	46.2691
4	26	119	112.195	50.5438
4	27	113	103.337	46.5533
4	28	91	84.047	37.8632
4	29	117	110.004	49.5568
4	30	119	111.764	50.3497
4	31	108	101.001	45.501
4	32	97	90.321	40.6896
4	33	100	86.574	39.0016
4	34	100	93.408	42.0803
4	35	117	108.563	48.9076
4	36	93	87.316	39.3359
4	37	97	88.267	39.7643
4	38	106	97.808	44.0625
4	39	115	105.051	47.3255
4	40	91	87.363	39.357
4	41	118	108.173	48.7319
4	42	99	94.22	42.4461
4	43	108	102.491	46.1722
4	44	113	100.149	45.1171
4	45	104	94.915	42.7592
4	46	85	78.055	35.1638
4	47	97	92.533	41.6861
4	48	83	78.047	35.1602
4	49	122	111.442	50.2046
4	50	105	97.557	43.9494
4	51	112	104.566	47.107
4	52	121	112.37	50.6227
4	53	141	125.696	56.626
4	54	102	93.952	42.3254
4	55	226	212.38	95.6772
4	56	93	85.972	38.7304
4	57	92	78.666	35.439
4	58	95	89.016	40.1017
4	59	95	88.056	39.6692
4	60	102	92.321	41.5906
4	61	96	88.855	40.0292
4	62	111	104.328	46.9998
4	63	102	93.126	41.9533
4	64	95	89.995	40.5427
4	65	212	198.624	89.4801
4	66	77	69.942	31.5089
4	67	155	147.395	66.4014
4	68	103	94.767	42.6925
4	69	109	100.503	45.2766
4	70	148	141.229	63.6237
4	71	114	109.054	49.1288
4	72	95	86.976	39.1827
4	73	115	109.877	49.4996
4	74	119	109.758	49.446
4	75	97	92.252	41.5595
4	76	103	97.172	43.776
4	77	162	154.054	69.4013
4	78	91	84.687	38.1515
4	79	89	85.151	38.3605
4	80	99	90.331	40.6941
4	81	162	152.629	68.7594
4	82	119	107.367	48.3688
4	83	131	125.24	56.4206
4	84	111	104.063	46.8804
4	85	88	80.621	36.3198
4	86	121	114.899	51.762
4	87	116	110.299	49.6897
4	88	98	92.835	41.8222
4	89	130	125.6	56.5828
4	90	96	90.081	40.5815
4	91	105	96.084	43.2858
4	92	93	86.155	38.8128
4	93	173	161.12	72.5846
4	94	98	90.562	40.7982
4	95	122	113.101	50.952
4	96	78	70.2	31.6251
4	97	107	100.82	45.4194
4	98	107	99.725	44.9261
4	99	99	91.577	41.2554
4	100	101	92.896	41.8496
4	101	186	173.602	78.2077
4	102	101	95.196	42.8858
4	103	87	79.047	35.6107
4	104	113	104.169	46.9281
4	105	91	84.958	38.2736
4	106	98	91.086	41.0342
4	107	88	80.536	36.2815
4	108	103	94.563	42.6006
4	109	101	95.4	42.9777
5	1	104	90.388	40.7198
5	2	93	84.13	37.9006
5	3	96	83.098	37.4356
5	4	101	93.22	41.9956
5	5	148	135.454	61.022
5	6	101	92.636	41.7325
5	7	98	87.915	39.6057
5	8	98	92.242	41.555
5	9	102	93.861	42.2844
5	10	134	121.295	54.6434
5	11	132	123.089	55.4516
5	12	101	92.922	41.8614
5	13	87	81.579	36.7513
5	14	128	115.711	52.1278
5	15	93	83.731	37.7208
5	16	98	89.336	40.2459
5	17	87	79.653	35.8837
5	18	95	90.299	40.6797
5	19	106	95.059	42.8241
5	20	99	92.181	41.5275
5	21	78	71.309	32.1247
5	22	98	90.664	40.8441
5	23	101	90.764	40.8892
5	24	182	165.729	74.6609
5	25	90	79.499	35.8143
5	26	98	93.056	41.9217
5	27	128	115.792	52.1643
5	28	219	204.481	92.1187
5	29	108	95.218	42.8957
5	30	119	111.249	50.1177
5	31	120	107.081	48.24
5	32	97	86.976	39.1827
5	33	117	104.806	47.2151
5	34	113	101.297	45.6343
5	35	119	108.123	48.7094
5	36	104	95.93	43.2165
5	37	100	90.454	40.7495
5	38	88	73.8	33.2469
5	39	106	96.558	43.4994
5	40	78	71.854	32.3702
5	41	90	80.132	36.0995
5	42	121	112.815	50.8232
5	43	106	100.62	45.3293
5	44	112	102.392	46.1276
5	45	111	98.022	44.1589
5	46	103	93.481	42.1132
5	47	86	75.138	33.8497
5	48	111	98.272	44.2715
5	49	95	88.195	39.7318
5	50	105	93.819	42.2655
5	51	89	79.939	36.0125
5	52	95	87.36	39.3557
5	53	123	112.505	50.6835
5	54	163	150.678	67.8804
5	55	116	109.353	49.2635
5	56	103	98	44.149
5	57	108	100.306	45.1879
5	58	80	72.274	32.5594
5	59	105	94.421	42.5367
5	60	113	103.394	46.579
5	61	98	88.505	39.8715
5	62	91	79.328	35.7373
5	63	139	122.068	54.9916
5	64	116	108.456	48.8594
5	65	104	94.872	42.7398
5	66	223	207.013	93.2594
5	67	118	109.527	49.3419
5	68	101	93.327	42.0438
5	69	111	104.171	46.929
5	70	104	98.739	44.4819
5	71	100	90.625	40.8266
5	72	100	89.841	40.4734
5	73	110	103.234	46.5069
5	74	106	99.014	44.6058
5	75	107	100.251	45.1631
5	76	102	93.316	42.0389
5	77	227	205.585	92.616
5	78	83	74.067	33.3672
5	79	114	105.656	47.598
5	80	106	96.977	43.6881
5	81	143	130.516	58.7975
5	82	109	97.383	43.871
5	83	90	82.515	37.173
5	84	121	110.966	49.9902
5	85	118	107.703	48.5202
5	86	100	90.99	40.991
5	87	100	91.776	41.3451
5	88	168	156.549	70.5253
5	89	95	89.863	40.4833
5	90	109	99.845	44.9802
5	91	108	99.198	44.6887
5	92	112	104.854	47.2367
5	93	171	159.123	71.6849
5	94	116	105.538	47.5449
5	95	113	103.689	46.7119
5	96	123	115.978	52.2481
5	97	112	104.353	47.011
5	98	116	109.684	49.4126
5	99	126	116.333	52.408
5	100	109	98.972	44.5869
5	101	103	96.067	43.2782
5	102	106	98.601	44.4198
5	103	168	155.561	70.0802
5	104	112	106.085	47.7913
5	105	81	74.186	33.4208
5	106	90	83.783	37.7442
5	107	104	96.735	43.5791
5	108	117	109.694	49.4171
5	109	81	75.261	33.9051
5	110	75	69.218	31.1827
5	111	121	109.156	49.1748
5	112	164	152.828	68.849
5	113	88	82.765	37.2856
5	114	102	96.185	43.3313
5	115	108	99.551	44.8477
5	116	96	91.443	41.1951
5	117	181	166.56	75.0353
5	118	108	101.101	45.546
5	119	110	105.785	47.6561
5	120	89	81.965	36.9252
5	121	114	107.958	48.6351
5	122	90	80.706	36.3581
5	123	99	88.998	40.0936
5	124	90	80.912	36.4509
5	125	94	86.122	38.798
5	126	110	104.867	47.2426
5	127	94	85.141	38.356
5	128	105	97.131	43.7575
5	129	113	106.048	47.7746
6	1	117	108.705	48.9716
6	2	123	112.271	50.5781
6	3	93	85.543	38.5371
6	4	108	96.044	43.2678
6	5	106	100.282	45.177
6	6	102	92.733	41.7762
6	7	109	97.145	43.7638
6	8	104	93.883	42.2943
6	9	97	88.927	40.0616
6	10	96	89.188	40.1792
6	11	84	79.106	35.6373
6	12	110	100.905	45.4577
6	13	91	80.986	36.4842
6	14	91	84.87	38.2339
6	15	124	117.711	53.0288
6	16	90	80.971	36.4774
6	17	110	102.265	46.0704
6	18	151	138.149	62.2361
6	19	100	92.3	41.5812
6	20	139	128.836	58.0406
6	21	90	81.804	36.8527
6	22	126	118.103	53.2054
6	23	85	76.762	34.5813
6	24	111	99.802	44.9608
6	25	97	88.106	39.6918
6	26	173	161.173	72.6084
6	27	106	96.84	43.6264
6	28	111	99.221	44.6991
6	29	111	104.082	46.8889
6	30	102	91.801	41.3564
6	31	109	99.024	44.6103
6	32	133	121.936	54.9322
6	33	163	151.426	68.2174
6	34	136	123.323	55.557
6	35	122	117.175	52.7873
6	36	99	91.98	41.437
6	37	78	71.816	32.3531
6	38	87	78.354	35.2985
6	39	100	88.138	39.7062
6	40	100	93.968	42.3326
6	41	105	95.256	42.9128
6	42	116	109.465	49.314
6	43	102	94.855	42.7322
6	44	71	63.214	28.4779
6	45	107	95.119	42.8511
6	46	99	89.861	40.4824
6	47	117	106.01	47.7575
6	48	105	93.804	42.2587
6	49	91	84.484	38.06
6	50	101	93.859	42.2835
6	51	116	105.665	47.6021
6	52	112	104.701	47.1678
6	53	96	89.423	40.2851
6	54	101	89.804	40.4567
6	55	105	93.937	42.3186
6	56	83	76.118	34.2912
6	57	89	83.485	37.61
6	58	93	85.463	38.5011
6	59	96	85.923	38.7083
6	60	171	158.492	71.4006
6	61	92	80.514	36.2716
6	62	72	65.138	29.3447
6	63	101	92.102	41.492
6	64	95	88.737	39.976
6	65	112	102.296	46.0843
6	66	86	77.566	34.9435
6	67	108	96.359	43.4097
6	68	87	79.24	35.6976
6	69	93	89.047	40.1157
6	70	212	195.487	88.0669
6	71	86	74.207	33.4303
6	72	94	85.188	38.3772
6	73	102	90.679	40.8509
6	74	107	96.352	43.4066
6	75	123	112.104	50.5029
6	76	93	83.283	37.519
6	77	107	97.624	43.9796
6	78	104	95.878	43.193
6	79	103	92.788	41.801
6	80	146	132.922	59.8814
6	81	87	77.761	35.0313
6	82	129	114.566	51.612
6	83	100	88.624	39.9251
6	84	100	93.38	42.0677
6	85	91	82.569	37.1973
6	86	93	81.41	36.6752
6	87	79	69.274	31.2079
6	88	86	77.581	34.9502
6	89	101	88.261	39.7616
6	90	82	75.257	33.9033
6	91	109	97.954	44.1283
6	92	102	89.726	40.4216
6	93	110	97.924	44.1148
6	94	127	116.462	52.4661
6	95	97	92.467	41.6564
6	96	94	88.193	39.7309
6	97	122	113.596	51.175
6	98	109	102.441	46.1497
6	99	87	82.671	37.2433
6	100	108	99.977	45.0396
6	101	106	99.478	44.8148
6	102	130	122.687	55.2705
6	103	99	91.983	41.4383
6	104	153	134.968	60.8031
6	105	139	129.906	58.5227
6	106	107	92.121	41.5005
6	107	115	101.122	45.5555
6	108	112	98.752	44.4878
6	109	93	88.277	39.7688
6	110	96	86.414	38.9295
6	111	110	96.688	43.5579
6	112	105	95.652	43.0912
6	113	107	97.129	43.7566
6	114	90	80.811	36.4054
6	115	94	87.37	39.3602
6	116	109	98.994	44.5968
6	117	113	106.019	47.7616
6	118	106	98.545	44.3945
6	119	117	105.494	47.525
6	120	101	94.368	42.5128
6	121	110	98.183	44.2314
6	122	164	147.581	66.4852
6	123	101	92.857	41.8321
6	124	101	95.273	42.9205
6	125	98	89.328	40.2423
6	126	107	96.877	43.6431
6	127	107	99.958	45.0311
6	128	109	103.829	46.775
6	129	172	158.757	71.52
6	130	112	105.656	47.598
6	131	124	113.492	51.1281
6	132	91	86.537	38.9849
6	133	84	76.575	34.497
6	134	83	77.067	34.7187
6	135	109	94.884	42.7452
6	136	113	100.143	45.1144
6	137	216	202.003	91.0024
			Average	46.3585

## Sheet: Replicate 2
Field	Extrusion	Area	Perimeter (Pixels)	Perimeter (microns)
1	1	140	126.483	56.9806
1	2	108	100.438	45.2473
1	3	141	131.624	59.2966
1	4	117	111.217	50.1033
1	5	127	113.763	51.2502
1	6	100	92.7	41.7614
1	7	194	183.277	82.5663
1	8	97	89.505	40.322
1	9	104	98.423	44.3396
1	10	93	83.91	37.8015
1	11	110	99.554	44.8491
1	12	95	87.481	39.4102
1	13	98	90.181	40.6265
1	14	147	131.919	59.4295
1	15	128	118.58	53.4203
1	16	84	75.694	34.1001
1	17	126	111.427	50.1979
1	18	100	90.304	40.682
1	19	112	101.584	45.7636
1	20	99	90.961	40.9779
1	21	100	93.206	41.9893
1	22	105	96.114	43.2994
1	23	87	75.366	33.9524
1	24	101	93.056	41.9217
1	25	123	107.897	48.6076
1	26	122	106.521	47.9877
1	27	92	83.478	37.6068
1	28	93	83.817	37.7596
1	29	89	81.153	36.5594
1	30	89	80.711	36.3603
1	31	94	86.806	39.1061
1	32	112	104.899	47.257
1	33	166	155.304	69.9645
1	34	94	87.648	39.4854
1	35	103	94.35	42.5047
1	36	86	75.388	33.9623
1	37	129	115.139	51.8701
1	38	112	100.803	45.4118
1	39	96	85.408	38.4763
1	40	85	74.971	33.7744
1	41	128	115.819	52.1765
1	42	142	129.23	58.2181
1	43	108	102.327	46.0983
1	44	118	106.659	48.0499
1	45	115	104.762	47.1953
1	46	101	93.36	42.0587
1	47	87	82.507	37.1694
1	48	90	80.666	36.34
1	49	113	103.27	46.5231
1	50	115	100.545	45.2955
1	51	118	109.679	49.4104
1	52	121	105.393	47.4795
1	53	132	120.988	54.5051
1	54	172	161.729	72.8589
1	55	109	95.906	43.2057
1	56	113	98.846	44.5301
1	57	110	96.943	43.6728
1	58	94	83.508	37.6204
1	59	122	109.329	49.2527
1	60	142	129.283	58.242
1	61	90	80.402	36.2211
1	62	119	107.252	48.317
1	63	100	91.827	41.3681
1	64	169	155.911	70.2379
1	65	100	93.477	42.1114
1	66	112	101.391	45.6766
1	67	99	90.104	40.5919
1	68	116	105.137	47.3642
1	69	110	99.145	44.6648
1	70	150	132.672	59.7687
1	71	96	84.635	38.1281
1	72	79	70.214	31.6314
1	73	88	78.554	35.3886
1	74	94	84.646	38.133
1	75	98	86.841	39.1219
1	76	151	137.782	62.0708
1	77	119	105.306	47.4404
1	78	142	125.882	56.7098
1	79	100	90.36	40.7072
1	80	103	95.214	42.8939
1	81	96	84.278	37.9672
1	82	107	99.756	44.9401
1	83	115	104.725	47.1786
1	84	133	117.873	53.1018
1	85	75	67.455	30.3885
1	86	249	226.964	102.247
1	87	109	97.269	43.8197
1	88	90	76.439	34.4358
1	89	108	97.014	43.7048
1	90	114	104.444	47.052
1	91	113	102.291	46.0821
1	92	106	94.085	42.3853
1	93	103	90.606	40.818
1	94	98	88.515	39.876
1	95	113	102.361	46.1136
1	96	96	86.498	38.9673
1	97	93	83.523	37.6271
1	98	149	136.405	61.4505
1	99	69	61.714	27.8022
1	100	85	77.347	34.8448
1	101	75	67.282	30.3105
1	102	89	83.342	37.5456
1	103	114	100.698	45.3644
1	104	102	87.68	39.4998
1	105	115	98.334	44.2995
1	106	119	107.901	48.6094
1	107	105	92.845	41.8267
1	108	123	110.974	49.9938
1	109	159	141.998	63.9701
1	110	112	99.812	44.9653
1	111	127	117.379	52.8792
1	112	252	234.152	105.485
1	113	112	94.924	42.7633
1	114	92	78.689	35.4494
1	115	100	91.185	41.0788
1	116	205	187.076	84.2777
1	117	121	107.473	48.4166
1	118	161	143.148	64.4882
1	119	136	118.43	53.3527
1	120	109	96.519	43.4818
1	121	112	94.323	42.4925
1	122	119	102.974	46.3898
1	123	120	107.271	48.3256
1	124	104	91.973	41.4338
1	125	114	94.008	42.3506
1	126	96	89.358	40.2558
1	127	91	81.558	36.7419
1	128	149	136.826	61.6401
1	129	110	102.268	46.0717
1	130	114	98.756	44.4896
1	131	50	42.24	19.0291
1	132	111	100.325	45.1964
1	133	102	90.043	40.5644
1	134	106	94.148	42.4137
2	1	151	139.592	62.8862
2	2	114	103.595	46.6695
2	3	173	159.763	71.9732
2	4	246	233.335	105.117
2	5	120	108.512	48.8847
2	6	84	75.833	34.1628
2	7	139	126.994	57.2108
2	8	100	89.741	40.4283
2	9	118	107.529	48.4418
2	10	106	98.99	44.595
2	11	105	95.662	43.0957
2	12	117	108.259	48.7707
2	13	144	134.182	60.449
2	14	64	59.393	26.7565
2	15	141	128.532	57.9037
2	16	118	107.728	48.5315
2	17	109	97.986	44.1427
2	18	81	72.867	32.8266
2	19	144	128.01	57.6685
2	20	93	80.781	36.3918
2	21	100	88.936	40.0657
2	22	164	149.426	67.3164
2	23	145	122.95	55.389
2	24	94	84.442	38.0411
2	25	90	82.093	36.9829
2	26	117	103.175	46.4803
2	27	101	93.699	42.2114
2	28	90	82.599	37.2108
2	29	125	110.958	49.9866
2	30	110	98.402	44.3301
2	31	92	81.652	36.7842
2	32	88	81.32	36.6347
2	33	98	87.015	39.2003
2	34	113	103.614	46.6781
2	35	119	101.443	45.7001
2	36	139	125.728	56.6405
2	37	115	100.429	45.2433
2	38	110	94.659	42.6439
2	39	130	117.167	52.7837
2	40	133	118.507	53.3874
2	41	104	96.767	43.5935
2	42	91	83.961	37.8244
2	43	153	141.463	63.7291
2	44	126	115.526	52.0445
2	45	184	168.183	75.7664
2	46	82	76.207	34.3313
2	47	101	95.866	43.1876
2	48	146	133.781	60.2683
2	49	136	125.336	56.4639
2	50	128	117.371	52.8756
2	51	88	82.362	37.1041
2	52	99	91.506	41.2235
2	53	118	103.122	46.4565
2	54	106	98.261	44.2666
2	55	112	102.852	46.3348
2	56	93	83.644	37.6816
2	57	77	68.24	30.7421
2	58	91	83.116	37.4438
2	59	100	91.775	41.3446
2	60	79	68.286	30.7628
2	61	107	100.217	45.1478
2	62	131	119.5	53.8347
2	63	109	95.806	43.1606
2	64	118	114.36	51.5192
2	65	96	86.345	38.8984
2	66	81	75.341	33.9411
2	67	99	91.535	41.2365
2	68	138	129.389	58.2897
2	69	141	129.775	58.4636
2	70	111	102.696	46.2645
2	71	102	94.236	42.4533
2	72	95	83.223	37.492
2	73	114	105.824	47.6737
2	74	111	100.642	45.3392
2	75	92	79.602	35.8607
2	76	105	92.045	41.4663
2	77	100	92.371	41.6131
2	78	115	103.535	46.6425
2	79	110	98.981	44.5909
2	80	90	82.034	36.9563
2	81	112	103.874	46.7952
2	82	125	112.008	50.4596
2	83	90	80.782	36.3923
2	84	104	97.024	43.7093
2	85	111	103.153	46.4704
2	86	106	95.615	43.0746
2	87	107	95.986	43.2417
2	88	121	109.582	49.3667
2	89	111	97.708	44.0175
2	90	104	97.991	44.1449
2	91	153	139.097	62.6632
2	92	116	102.758	46.2925
2	93	241	225.324	101.508
2	94	101	92.643	41.7357
2	95	108	95.926	43.2147
2	96	80	73.517	33.1194
3	1	127	116.919	52.672
3	2	97	86.243	38.8525
3	3	106	89.694	40.4071
3	4	94	85.908	38.7016
3	5	113	101.577	45.7604
3	6	69	63.021	28.391
3	7	94	82.511	37.1712
3	8	203	183.367	82.6068
3	9	98	86.074	38.7763
3	10	91	80.149	36.1071
3	11	125	108.671	48.9563
3	12	105	91.008	40.9991
3	13	107	94.436	42.5434
3	14	98	87.809	39.558
3	15	89	82.51	37.1708
3	16	106	94.602	42.6182
3	17	82	71.245	32.0959
3	18	89	78.764	35.4832
3	19	128	112.879	50.852
3	20	104	89.582	40.3567
3	21	96	81.454	36.695
3	22	103	91.501	41.2212
3	23	148	134.985	60.8107
3	24	87	76.737	34.57
3	25	101	92.388	41.6208
3	26	94	88.005	39.6463
3	27	113	102.509	46.1803
3	28	117	102.285	46.0794
3	29	123	105.943	47.7273
3	30	109	92.762	41.7893
3	31	91	80.332	36.1896
3	32	114	102.75	46.2889
3	33	103	95.215	42.8944
3	34	165	156.603	70.5497
3	35	74	68.722	30.9593
3	36	126	112.828	50.829
3	37	105	95.216	42.8948
3	38	90	81.345	36.6459
3	39	102	90.967	40.9806
3	40	116	105.698	47.6169
3	41	80	73.518	33.1199
3	42	112	102.708	46.27
3	43	106	93.269	42.0177
3	44	119	111.532	50.2452
3	45	96	86.518	38.9764
3	46	63	55.022	24.7874
3	47	107	98.577	44.4089
3	48	93	81.446	36.6914
3	49	97	86.489	38.9633
3	50	109	96.317	43.3908
3	51	101	90.722	40.8703
3	52	92	81.789	36.8459
3	53	99	84.766	38.1871
3	54	130	114.49	51.5777
3	55	110	96.133	43.3079
3	56	122	102.943	46.3758
3	57	111	97.341	43.8521
3	58	168	152.762	68.8193
3	59	100	86.27	38.8646
3	60	112	98.35	44.3067
3	61	102	88.781	39.9958
3	62	120	107.352	48.3621
3	63	105	91.821	41.3654
3	64	151	129.864	58.5037
3	65	160	145.743	65.6572
3	66	97	84.459	38.0488
3	67	97	85.153	38.3614
3	68	96	84.404	38.024
3	69	101	84.435	38.038
3	70	117	101.279	45.6262
3	71	131	122.216	55.0583
3	72	99	88.845	40.0247
3	73	103	87.817	39.5616
3	74	98	85.538	38.5349
3	75	100	86.213	38.839
3	76	113	95.268	42.9182
3	77	97	87.762	39.5368
3	78	145	125.324	56.4585
3	79	111	98.012	44.1544
3	80	122	107.858	48.59
3	81	99	84.209	37.9362
3	82	85	70.087	31.5742
3	83	113	95.787	43.152
3	84	126	105.823	47.6733
3	85	119	103.534	46.6421
3	86	251	228.352	102.873
3	87	77	71.597	32.2544
3	88	89	76.129	34.2961
3	89	202	180.377	81.2598
3	90	120	105.611	47.5778
3	91	86	72.462	32.6441
3	92	132	112.835	50.8322
3	93	124	112.198	50.5452
3	94	116	101.647	45.792
3	95	65	55.221	24.8771
3	96	158	140.988	63.5151
3	97	100	87.31	39.3332
3	98	107	95.078	42.8326
3	99	97	88.338	39.7963
3	100	79	70.147	31.6012
3	101	116	105.479	47.5183
3	102	102	91.66	41.2928
3	103	107	90.31	40.6847
3	104	111	96.318	43.3913
3	105	75	66.94	30.1565
3	106	86	73.031	32.9005
3	107	154	134.848	60.749
3	108	98	78.555	35.389
3	109	115	99.807	44.9631
3	110	105	87.37	39.3602
3	111	139	123.635	55.6976
3	112	102	87.823	39.5643
3	113	137	116.544	52.5031
3	114	159	138.213	62.265
3	115	109	94.944	42.7723
3	116	124	109.913	49.5158
3	117	91	79.283	35.717
3	118	107	94.388	42.5218
3	119	104	95.565	43.052
3	120	105	90.695	40.8581
3	121	45	41.274	18.5939
3	122	56	47.404	21.3555
3	123	105	92.717	41.769
3	124	95	79.581	35.8512
3	125	97	83.794	37.7492
3	126	111	95.406	42.9804
3	127	88	77.266	34.8083
3	128	108	92.279	41.5717
3	129	106	91.196	41.0838
3	130	119	101.515	45.7325
3	131	96	79.784	35.9427
3	132	94	77.475	34.9025
3	133	106	93.572	42.1542
3	134	82	70.911	31.9454
3	135	104	91.895	41.3987
3	136	126	116.264	52.3769
3	137	90	80.743	36.3747
3	138	101	88.7	39.9594
3	139	152	135.65	61.1103
3	140	110	97.998	44.1481
3	141	98	86.201	38.8336
3	142	86	76.958	34.6696
3	143	106	92.714	41.7677
3	144	102	91.048	41.0171
3	145	122	107.018	48.2116
3	146	104	91.651	41.2888
3	147	121	106.971	48.1904
3	148	104	88.981	40.0859
3	149	56	50.738	22.8575
3	150	109	96.141	43.3115
3	151	111	95.915	43.2097
3	152	105	90.72	40.8694
3	153	150	139.556	62.87
3	154	81	74.66	33.6343
3	155	177	162.634	73.2666
3	156	119	105.078	47.3376
3	157	100	83.441	37.5902
4	1	131	123.039	55.4291
4	2	108	99.584	44.8626
4	3	115	104.033	46.8669
4	4	112	102.024	45.9618
4	5	91	84.769	38.1884
4	6	103	97.475	43.9125
4	7	86	81.42	36.6797
4	8	121	107.103	48.2499
4	9	111	95.729	43.1259
4	10	94	83.065	37.4208
4	11	101	92.808	41.81
4	12	118	106.777	48.103
4	13	101	88.721	39.9688
4	14	90	83.661	37.6893
4	15	101	89.718	40.418
4	16	122	110.739	49.8879
4	17	77	68.602	30.9052
4	18	104	97.681	44.0053
4	19	95	86.874	39.1367
4	20	116	100.174	45.1284
4	21	73	63.12	28.4356
4	22	114	102.592	46.2177
4	23	106	96.305	43.3854
4	24	115	105.141	47.366
4	25	105	95.651	43.0908
4	26	104	91.982	41.4379
4	27	105	98.011	44.154
4	28	108	98.725	44.4756
4	29	104	95.355	42.9574
4	30	116	102.438	46.1483
4	31	102	91.164	41.0694
4	32	112	98.214	44.2454
4	33	162	147.301	66.3591
4	34	126	115.171	51.8845
4	35	100	87.876	39.5881
4	36	112	101.514	45.7321
4	37	92	80.984	36.4833
4	38	101	94.676	42.6515
4	39	100	90.87	40.9369
4	40	93	86.103	38.7894
4	41	98	85.802	38.6538
4	42	121	108.942	49.0784
4	43	141	123.852	55.7953
4	44	119	110.084	49.5928
4	45	96	87.583	39.4561
4	46	109	101.426	45.6924
4	47	107	98.143	44.2134
4	48	100	89.196	40.1828
4	49	97	89.455	40.2995
4	50	108	99.235	44.7054
4	51	93	85.996	38.7412
4	52	99	93.364	42.0605
4	53	105	91.782	41.3478
4	54	93	83.553	37.6406
4	55	105	91.634	41.2811
4	56	109	99.615	44.8766
4	57	106	92.317	41.5888
4	58	116	109.495	49.3275
4	59	217	197.822	89.1188
4	60	87	79.708	35.9085
4	61	83	72.912	32.8469
4	62	94	89.867	40.4851
4	63	166	145.857	65.7086
4	64	85	77.617	34.9665
4	65	89	82.23	37.0446
4	66	92	83.771	37.7388
4	67	74	65.568	29.5384
4	68	93	81.24	36.5986
4	69	97	90.429	40.7383
4	70	109	100.305	45.1874
4	71	140	127.849	57.596
4	72	96	87.913	39.6048
4	73	123	108.478	48.8693
4	74	90	86.727	39.0705
4	75	83	77.6	34.9588
4	76	93	85.97	38.7295
4	77	92	80.917	36.4531
4	78	82	71.885	32.3842
4	79	116	106.114	47.8044
4	80	96	89.189	40.1796
4	81	82	75.956	34.2182
4	82	108	99.393	44.7765
4	83	103	95.27	42.9191
4	84	97	87.386	39.3674
4	85	93	82.19	37.0266
4	86	120	113.616	51.184
4	87	128	116.353	52.417
4	88	93	84.003	37.8434
4	89	105	94.853	42.7313
4	90	99	93.942	42.3209
4	91	118	108.187	48.7382
4	92	118	110.005	49.5573
4	93	107	99.073	44.6324
4	94	112	107.294	48.3359
4	95	106	96.702	43.5643
4	96	96	87.458	39.3998
4	97	103	92.521	41.6807
4	98	84	76.943	34.6628
4	99	123	113.988	51.3516
4	100	95	86.978	39.1836
4	101	101	95.564	43.0516
4	102	107	97.141	43.762
4	103	216	197.891	89.1499
4	104	129	118.142	53.223
4	105	112	104.65	47.1448
4	106	96	86.12	38.7971
4	107	115	100.394	45.2275
4	108	147	136.249	61.3802
4	109	66	60.225	27.1314
4	110	106	97.41	43.8832
4	111	88	79.02	35.5985
4	112	96	87.299	39.3282
4	113	95	87.597	39.4624
4	114	101	89.364	40.2585
4	115	105	95.114	42.8489
4	116	113	104.464	47.061
4	117	111	104.824	47.2232
4	118	110	100.703	45.3667
4	119	83	72.278	32.5612
4	120	109	100.057	45.0757
4	121	110	99.831	44.9739
4	122	94	87.351	39.3516
4	123	83	75.708	34.1065
4	124	105	98.479	44.3648
4	125	113	106.821	48.1229
4	126	100	92.516	41.6785
4	127	92	85.298	38.4267
4	128	114	105.665	47.6021
4	129	87	81.524	36.7266
4	130	122	114.155	51.4268
4	131	107	101.244	45.6104
4	132	99	84.518	38.0754
4	133	88	81.269	36.6117
4	134	120	107.894	48.6062
4	135	95	85.641	38.5813
4	136	84	80.966	36.4752
4	137	163	153.198	69.0157
4	138	100	95.939	43.2205
4	139	109	104.207	46.9453
4	140	109	98.029	44.1621
4	141	124	118.982	53.6014
4	142	119	109.357	49.2653
4	143	98	92.823	41.8168
4	144	99	91.656	41.291
4	145	113	105.912	47.7134
4	146	96	88.124	39.6999
4	147	128	117.695	53.0216
4	148	90	80.505	36.2675
4	149	109	99.511	44.8297
4	150	121	113.331	51.0556
4	151	104	93.433	42.0916
4	152	81	77.451	34.8917
4	153	109	101.222	45.6005
5	1	170	154.636	69.6635
5	2	85	76.047	34.2592
5	3	74	67.728	30.5115
5	4	90	78.125	35.1953
5	5	101	87.345	39.3489
5	6	107	98.875	44.5432
5	7	135	126.644	57.0531
5	8	151	134.679	60.6729
5	9	93	84.705	38.1596
5	10	91	81.214	36.5869
5	11	179	167.356	75.3939
5	12	85	75.895	34.1907
5	13	105	95.455	43.0025
5	14	117	103.143	46.4659
5	15	96	90.906	40.9532
5	16	106	100.241	45.1586
5	17	86	77.755	35.0286
5	18	90	78.654	35.4336
5	19	92	82.646	37.232
5	20	86	78.291	35.2701
5	21	112	105.736	47.6341
5	22	101	88.351	39.8021
5	23	102	93.69	42.2073
5	24	78	70.554	31.7846
5	25	85	75.579	34.0483
5	26	90	80.732	36.3698
5	27	157	145.736	65.6541
5	28	103	93.083	41.9339
5	29	121	112.056	50.4812
5	30	92	83.68	37.6978
5	31	97	88.821	40.0139
5	32	118	112.826	50.8281
5	33	118	110.125	49.6113
5	34	90	81.765	36.8351
5	35	103	97.203	43.79
5	36	102	96.073	43.2809
5	37	126	114.297	51.4908
5	38	102	94.198	42.4362
5	39	133	122.327	55.1083
5	40	104	94.448	42.5488
5	41	84	79.017	35.5972
5	42	112	102.761	46.2938
5	43	122	111.241	50.1141
5	44	93	84.258	37.9582
5	45	96	91.095	41.0383
5	46	95	88.939	40.067
5	47	98	85.166	38.3673
5	48	107	96.686	43.557
5	49	97	87.408	39.3773
5	50	106	93.185	41.9798
5	51	100	90.844	40.9252
5	52	92	86.29	38.8736
5	53	103	96.713	43.5692
5	54	69	63.139	28.4441
5	55	108	99.159	44.6711
5	56	100	92.398	41.6253
5	57	53	49.228	22.1772
5	58	106	98.776	44.4986
5	59	100	89.252	40.208
5	60	89	80.198	36.1292
5	61	119	111.522	50.2407
5	62	110	103.089	46.4416
5	63	108	98.184	44.2319
5	64	103	97.235	43.8044
5	65	97	90.614	40.8216
5	66	85	77.05	34.711
5	67	121	110.26	49.6721
5	68	98	93.486	42.1154
5	69	95	84.819	38.211
5	70	94	84.276	37.9663
5	71	82	75.92	34.202
5	72	86	78.685	35.4476
5	73	108	102.308	46.0898
5	74	83	76.317	34.3808
5	75	98	90.508	40.7739
5	76	105	97.092	43.7399
5	77	101	93.551	42.1447
5	78	96	88.812	40.0098
5	79	104	94.949	42.7745
5	80	103	93.177	41.9762
5	81	102	92.658	41.7424
5	82	101	95.295	42.9304
5	83	107	100.292	45.1815
5	84	108	101.699	45.8154
5	85	76	67.476	30.3979
5	86	97	89.624	40.3756
5	87	99	88.846	40.0251
5	88	86	80.856	36.4256
5	89	114	106.184	47.8359
5	90	126	114.905	51.7647
5	91	93	84.735	38.1731
5	92	93	80.758	36.3815
5	93	109	98.986	44.5932
5	94	104	97.326	43.8454
5	95	114	102.416	46.1384
5	96	102	95.444	42.9975
5	97	104	96.785	43.6016
5	98	108	94.926	42.7642
5	99	102	90.489	40.7653
5	100	87	77.324	34.8345
5	101	98	90.604	40.8171
5	102	98	87.617	39.4715
5	103	113	102.163	46.0244
5	104	119	111.626	50.2875
5	105	130	121.156	54.5808
5	106	130	119.641	53.8983
5	107	114	103.96	46.834
5	108	97	92.006	41.4487
5	109	119	110.825	49.9267
5	110	93	86.108	38.7917
5	111	120	106.895	48.1562
5	112	102	92.319	41.5897
5	113	106	93.263	42.015
5	114	92	84.24	37.9501
5	115	97	89.062	40.1224
5	116	112	98.694	44.4616
5	117	247	232.795	104.874
5	118	91	78.744	35.4742
5	119	96	86.56	38.9953
5	120	84	74.299	33.4717
5	121	106	95.64	43.0858
5	122	102	95.372	42.9651
5	123	108	98.616	44.4265
5	124	104	90.751	40.8833
5	125	81	75.74	34.1209
5	126	82	78.048	35.1606
5	127	88	79.46	35.7967
5	128	101	90.68	40.8513
5	129	93	83.52	37.6258
5	130	124	114.362	51.5201
5	131	101	88.627	39.9265
5	132	147	132.297	59.5998
5	133	117	106.114	47.8044
5	134	114	106.45	47.9557
5	135	103	91.585	41.259
5	136	94	83.434	37.587
5	137	90	81.917	36.9036
5	138	119	105.692	47.6142
5	139	105	93.352	42.0551
5	140	103	93.385	42.0699
5	141	113	102.388	46.1258
5	142	104	91.556	41.246
5	143	85	77.991	35.1349
5	144	110	99.377	44.7693
5	145	113	99.257	44.7153
5	146	95	81.159	36.5621
5	147	89	78.416	35.3264
5	148	83	77.878	35.084
5	149	105	96.402	43.4291
5	150	152	139.104	62.6664
5	151	101	89.108	40.1432
5	152	80	67.929	30.602
5	153	99	89.962	40.5279
5	154	100	88.508	39.8729
5	155	118	104.642	47.1412
5	156	99	88.897	40.0481
5	157	99	85.853	38.6768
5	158	96	84.946	38.2682
5	159	93	83.345	37.5469
5	160	50	42.43	19.1147
5	161	89	79.815	35.9567
5	162	104	94.784	42.7002
6	1	250	236.339	106.471
6	2	121	112.545	50.7015
6	3	117	107.796	48.5621
6	4	134	123.582	55.6737
6	5	124	114.921	51.7719
6	6	143	134.518	60.6004
6	7	157	150.119	67.6286
6	8	100	95.415	42.9845
6	9	98	92.16	41.5181
6	10	99	89.893	40.4968
6	11	95	87.783	39.5462
6	12	115	102.089	45.9911
6	13	91	81.688	36.8004
6	14	110	101.988	45.9456
6	15	102	91.717	41.3185
6	16	112	101.369	45.6667
6	17	146	134.827	60.7396
6	18	133	124.137	55.9237
6	19	78	72.935	32.8572
6	20	83	76.047	34.2592
6	21	64	57.205	25.7709
6	22	93	84.795	38.2001
6	23	98	92.657	41.742
6	24	82	78.76	35.4814
6	25	71	64.042	28.8509
6	26	95	86.244	38.8529
6	27	133	121.302	54.6466
6	28	103	93.473	42.1096
6	29	87	78.225	35.2404
6	30	107	103.495	46.6245
6	31	76	69.576	31.344
6	32	130	117.877	53.1036
6	33	81	74.968	33.7731
6	34	83	73.546	33.1325
6	35	146	138.017	62.1767
6	36	249	232.7	104.831
6	37	99	91.53	41.2343
6	38	106	97.207	43.7918
6	39	91	82.896	37.3446
6	40	114	97.315	43.8404
6	41	111	97.383	43.871
6	42	111	98.739	44.4819
6	43	104	94.298	42.4812
6	44	111	100.584	45.3131
6	45	101	90.445	40.7455
6	46	129	118.091	53.2
6	47	144	131.915	59.4277
6	48	87	77.347	34.8448
6	49	95	84.914	38.2538
6	50	95	88.467	39.8544
6	51	87	77.47	34.9002
6	52	123	116.165	52.3323
6	53	95	87.226	39.2953
6	54	117	106.453	47.9571
6	55	128	122.216	55.0583
6	56	97	91.472	41.2081
6	57	80	72.737	32.768
6	58	77	69.722	31.4098
6	59	128	114.304	51.494
6	60	102	91.45	41.1982
6	61	111	101.135	45.5613
6	62	107	99.192	44.686
6	63	108	97.785	44.0521
6	64	106	98.844	44.5292
6	65	98	90.373	40.713
6	66	95	88.778	39.9945
6	67	76	71.956	32.4162
6	68	115	106.169	47.8291
6	69	95	86.507	38.9714
6	70	123	109.286	49.2333
6	71	96	84.848	38.224
6	72	93	85.472	38.5051
6	73	107	99.063	44.6279
6	74	97	88.314	39.7855
6	75	97	88.091	39.685
6	76	93	84.497	38.0659
6	77	61	53.678	24.1819
6	78	93	85.785	38.6461
6	79	92	86.403	38.9246
6	80	97	88.672	39.9467
6	81	129	119.093	53.6514
6	82	112	104.151	46.92
6	83	99	90.689	40.8554
6	84	91	85.526	38.5295
6	85	144	125.088	56.3521
6	86	106	101.647	45.792
6	87	127	115.661	52.1053
6	88	83	75.867	34.1781
6	89	137	126.426	56.9549
6	90	108	100.766	45.3951
6	91	94	87.496	39.4169
6	92	183	168.568	75.9399
6	93	100	92.282	41.573
6	94	70	66.657	30.029
6	95	77	73.447	33.0879
			Average	44.3159

## Sheet: Replicate 3
Field	Extrusion	Area	Perimeter (Pixels)	Perimeter (microns)
1	1	136	126.008	56.7666
1	2	150	137.826	62.0906
1	3	100	95.561	43.0502
1	4	125	113.227	51.0088
1	5	123	110.899	49.96
1	6	93	88.065	39.6733
1	7	240	230.191	103.701
1	8	121	112.424	50.647
1	9	153	147.337	66.3753
1	10	165	159.236	71.7358
1	11	120	113.444	51.1065
1	12	215	201.737	90.8825
1	13	154	145.532	65.5622
1	14	229	219.677	98.9645
1	15	234	226.32	101.957
1	16	135	124.872	56.2548
1	17	111	104.771	47.1993
1	18	145	137.224	61.8194
1	19	123	117.77	53.0554
1	20	136	130.737	58.897
1	21	271	261.908	117.99
1	22	118	110.821	49.9249
1	23	97	91.917	41.4086
1	24	223	213.938	96.3791
1	25	170	160.577	72.3399
1	26	102	96.077	43.2827
1	27	200	192.941	86.9199
1	28	89	79.16	35.6616
1	29	99	92.673	41.7492
1	30	257	242.405	109.203
1	31	121	109.304	49.2415
1	32	169	151.992	68.4724
1	33	157	143.219	64.5202
1	34	203	191.183	86.1279
1	35	152	140.544	63.3151
1	36	108	97.625	43.9801
1	37	158	149.362	67.2876
1	38	93	85.189	38.3776
1	39	171	154.828	69.75
1	40	158	142.447	64.1724
1	41	122	109.762	49.4478
1	42	152	136.654	61.5626
1	43	133	120.118	54.1132
1	44	149	132.676	59.7705
1	45	91	80.462	36.2481
1	46	178	160.857	72.4661
1	47	91	83.015	37.3983
1	48	106	99.403	44.7811
1	49	110	99.635	44.8856
1	50	109	98.932	44.5689
1	51	221	208.256	93.8193
1	52	206	187.904	84.6508
1	53	112	97.576	43.958
1	54	79	68.837	31.0111
1	55	104	93.839	42.2745
1	56	96	88.139	39.7066
1	57	108	96.144	43.3129
1	58	133	124.641	56.1508
1	59	120	108.367	48.8193
1	60	95	87.271	39.3156
1	61	130	116.618	52.5364
1	62	71	63.027	28.3937
1	63	253	240.767	108.466
1	64	103	96.009	43.2521
1	65	179	163.229	73.5347
2	1	217	200.211	90.1951
2	2	170	162.962	73.4144
2	3	200	185.985	83.7862
2	4	125	114.558	51.6084
2	5	124	118.178	53.2392
2	6	144	140.149	63.1371
2	7	99	91.593	41.2626
2	8	125	114.501	51.5827
2	9	126	117.04	52.7265
2	10	117	107.379	48.3742
2	11	95	84.777	38.192
2	12	237	229.328	103.312
2	13	226	217.633	98.0437
2	14	103	96.5	43.4733
2	15	155	147.468	66.4343
2	16	281	267.477	120.498
2	17	119	108.55	48.9018
2	18	228	214.561	96.6597
2	19	92	82.457	37.1469
2	20	175	153.488	69.1463
2	21	107	92.294	41.5784
2	22	168	160.368	72.2458
2	23	265	254.946	114.853
2	24	140	134.234	60.4724
2	25	132	123.521	55.6462
2	26	209	201.871	90.9429
2	27	211	189.188	85.2292
2	28	116	100.9	45.4555
2	29	110	97.828	44.0715
2	30	152	133.759	60.2584
2	31	206	192.876	86.8906
2	32	153	142.534	64.2116
2	33	192	167.2	75.3236
2	34	192	175.09	78.878
2	35	106	97.142	43.7625
2	36	195	179.613	80.9157
2	37	96	86.787	39.0975
2	38	111	99.093	44.6414
2	39	171	154.932	69.7969
2	40	98	90.355	40.7049
2	41	109	100.053	45.0739
2	42	102	94.841	42.7259
2	43	111	105.593	47.5696
2	44	78	74.887	33.7366
2	45	75	64.894	29.2347
2	46	193	180.265	81.2094
2	47	237	228.937	103.136
2	48	184	175.995	79.2857
2	49	136	127.725	57.5401
2	50	90	83.069	37.4226
2	51	242	234.645	105.708
2	52	230	222.467	100.221
2	53	129	119.374	53.778
2	54	128	120.448	54.2618
2	55	239	229.077	103.199
2	56	193	181.224	81.6414
2	57	165	157.765	71.0731
2	58	127	118.903	53.5658
2	59	132	120.808	54.424
2	60	214	203.47	91.6632
2	61	142	133.23	60.0201
2	62	119	107.269	48.3247
3	1	217	203.819	91.8205
3	2	145	132.098	59.5101
3	3	137	125.627	56.595
3	4	151	135.58	61.0788
3	5	142	130.195	58.6528
3	6	102	91.385	41.1689
3	7	240	228.884	103.112
3	8	108	103.306	46.5394
3	9	130	120.197	54.1487
3	10	215	203.156	91.5218
3	11	117	106.276	47.8773
3	12	110	101.457	45.7064
3	13	74	64.263	28.9505
3	14	176	158.899	71.584
3	15	117	106.817	48.1211
3	16	171	152.854	68.8607
3	17	123	113.128	50.9642
3	18	98	88.071	39.676
3	19	200	186.956	84.2237
3	20	228	216.047	97.3292
3	21	138	124.859	56.249
3	22	234	221.862	99.9488
3	23	91	82.525	37.1775
3	24	130	124.16	55.9341
3	25	137	127.169	57.2896
3	26	118	107.973	48.6418
3	27	113	98.324	44.295
3	28	114	106.648	48.0449
3	29	232	221.478	99.7758
3	30	258	244.792	110.279
3	31	149	136.555	61.518
3	32	117	106.025	47.7643
3	33	161	151.409	68.2098
3	34	141	130.85	58.9479
3	35	184	172.927	77.9036
3	36	107	100.7	45.3653
3	37	182	167.477	75.4484
3	38	101	92.063	41.4744
3	39	144	131.167	59.0907
3	40	103	92.921	41.8609
3	41	177	159.909	72.039
3	42	87	82.19	37.0266
3	43	96	90.276	40.6693
3	44	105	96.547	43.4944
3	45	119	115.007	51.8107
3	46	130	124.328	56.0098
3	47	114	104.654	47.1466
3	48	218	208.517	93.9369
3	49	110	99.783	44.9522
3	50	116	103.029	46.4146
3	51	106	97.973	44.1368
3	52	127	118.74	53.4924
3	53	134	126.903	57.1698
3	54	248	241.098	108.615
3	55	121	112.459	50.6628
3	56	113	102.149	46.0181
3	57	110	104.838	47.2295
3	58	197	188.708	85.013
3	59	109	104.435	47.048
3	60	119	104.164	46.9259
3	61	104	94.875	42.7412
3	62	221	210.834	94.9807
3	63	103	97.866	44.0886
3	64	115	106.835	48.1292
3	65	199	191.454	86.25
3	66	126	119.804	53.9717
3	67	103	92.385	41.6194
3	68	101	92.991	41.8924
3	69	121	108.397	48.8328
3	70	273	259.637	116.966
3	71	236	223.538	100.704
3	72	105	100.896	45.4536
3	73	96	92.096	41.4892
3	74	138	131.818	59.384
3	75	114	105.384	47.4755
3	76	123	117.608	52.9824
3	77	149	143.254	64.5359
3	78	86	82.684	37.2491
3	79	120	113.509	51.1358
3	80	102	97.699	44.0134
3	81	127	121.004	54.5123
4	1	162	150.568	67.8309
4	2	108	97.105	43.7458
4	3	99	88.643	39.9337
4	4	99	93.513	42.1276
4	5	164	152.971	68.9134
4	6	99	94.806	42.7101
4	7	70	65.967	29.7181
4	8	98	90.884	40.9432
4	9	103	92.465	41.6555
4	10	114	104.69	47.1628
4	11	71	64.926	29.2492
4	12	96	87.772	39.5413
4	13	247	238.227	107.321
4	14	117	108.119	48.7076
4	15	115	108.85	49.0369
4	16	102	93.705	42.2141
4	17	130	116.023	52.2684
4	18	213	194.842	87.7763
4	19	159	148.022	66.6839
4	20	191	179.956	81.0702
4	21	154	138.749	62.5064
4	22	135	126.414	56.9495
4	23	81	75.18	33.8686
4	24	104	97.506	43.9265
4	25	86	79.315	35.7314
4	26	147	137.338	61.8708
4	27	164	158.333	71.329
4	28	119	108.312	48.7946
4	29	186	179.223	80.74
4	30	124	116.08	52.294
4	31	139	131.474	59.229
4	32	128	119.053	53.6334
4	33	122	110.197	49.6437
4	34	175	161.327	72.6778
4	35	94	85.206	38.3853
4	36	145	133.402	60.0976
4	37	249	238.309	107.358
4	38	62	55.691	25.0888
4	39	104	94.131	42.406
4	40	111	101.004	45.5023
4	41	119	111.131	50.0645
4	42	75	69.789	31.4399
4	43	194	186.133	83.8529
4	44	119	108.307	48.7923
4	45	111	104.06	46.879
4	46	215	203.979	91.8925
4	47	95	90.467	40.7554
4	48	112	105.802	47.6638
4	49	141	132.462	59.6741
4	50	144	136.285	61.3964
4	51	172	161.28	72.6566
4	52	116	105.128	47.3602
4	53	117	108.041	48.6725
4	54	105	96.133	43.3079
4	55	266	256.393	115.505
4	56	145	135.938	61.2401
4	57	139	133.579	60.1773
4	58	130	123.646	55.7025
4	59	215	200.987	90.5446
4	60	131	122.119	55.0146
4	61	173	165.765	74.6771
4	62	147	140.686	63.379
4	63	130	121.453	54.7146
4	64	120	111.742	50.3398
4	65	164	158.042	71.1979
4	66	101	91.81	41.3604
4	67	97	88.195	39.7318
4	68	118	112.505	50.6835
4	69	128	117.424	52.8995
4	70	116	105.544	47.5476
4	71	208	185.473	83.5556
4	72	90	80.723	36.3657
4	73	225	210.818	94.9735
4	74	78	72.991	32.8824
4	75	93	85.003	38.2939
4	76	108	102.392	46.1276
4	77	257	245.935	110.794
4	78	143	134.059	60.3936
4	79	170	162.035	72.9968
4	80	111	104.701	47.1678
4	81	122	112.281	50.5826
4	82	148	140.817	63.4381
4	83	110	99.702	44.9158
4	84	100	91.386	41.1694
4	85	110	101.557	45.7514
4	86	155	146.586	66.037
4	87	80	72.476	32.6504
4	88	199	190.375	85.7639
4	89	224	210.312	94.7456
4	90	130	125.777	56.6625
4	91	123	115.911	52.2179
4	92	196	185.803	83.7043
4	93	121	113.364	51.0705
4	94	88	83.421	37.5812
4	95	90	86.89	39.1439
4	96	266	254.35	114.585
4	97	104	98.187	44.2332
4	98	145	137.27	61.8401
5	1	109	97.775	44.0476
5	2	125	117.321	52.8531
5	3	115	106.104	47.7999
5	4	99	87.029	39.2066
5	5	249	234.868	105.808
5	6	75	70.147	31.6012
5	7	239	222.797	100.37
5	8	108	96.955	43.6782
5	9	113	108.381	48.8256
5	10	133	124.095	55.9048
5	11	161	153.678	69.2319
5	12	107	99.133	44.6594
5	13	92	83.494	37.614
5	14	120	115.38	51.9787
5	15	116	108.2	48.7441
5	16	204	188.108	84.7427
5	17	240	229.887	103.564
5	18	114	106.434	47.9485
5	19	103	97.055	43.7233
5	20	113	104.538	47.0944
5	21	151	147.268	66.3442
5	22	103	90.944	40.9703
5	23	113	99.519	44.8333
5	24	133	124.239	55.9697
5	25	166	160.405	72.2625
5	26	97	90.302	40.6811
5	27	83	78.045	35.1593
5	28	189	183.675	82.7456
5	29	94	84.456	38.0474
5	30	101	96.789	43.6034
5	31	241	226.267	101.933
5	32	94	87.968	39.6296
5	33	73	66.57	29.9898
5	34	133	126.405	56.9455
5	35	149	140.26	63.1871
5	36	94	87.756	39.5341
5	37	160	150.004	67.5768
5	38	112	101.542	45.7447
5	39	109	97.569	43.9548
5	40	162	156.49	70.4987
5	41	117	104.977	47.2921
5	42	108	102.87	46.3429
5	43	106	97.806	44.0616
5	44	104	91.863	41.3843
5	45	208	198.38	89.3702
5	46	167	155.407	70.0109
5	47	173	162.135	73.0418
5	48	235	221.801	99.9214
5	49	163	157.402	70.9096
5	50	130	121.405	54.693
5	51	89	85.954	38.7223
5	52	150	145.305	65.4599
5	53	115	104.409	47.0363
5	54	133	122.377	55.1308
5	55	134	121.686	54.8195
5	56	227	214.373	96.575
6	1	125	113.638	51.1939
6	2	124	112.451	50.6592
6	3	100	92.422	41.6361
6	4	135	126.287	56.8923
6	5	109	103.3	46.5367
6	6	120	111.16	50.0776
6	7	229	215.104	96.9044
6	8	109	99.698	44.9139
6	9	97	90.131	40.604
6	10	207	195.667	88.148
6	11	96	91.885	41.3942
6	12	110	102.181	46.0325
6	13	259	249.344	112.329
6	14	204	194.343	87.5515
6	15	115	107.006	48.2062
6	16	95	88.157	39.7147
6	17	113	104.83	47.2259
6	18	100	91.597	41.2644
6	19	115	104.839	47.23
6	20	111	106.856	48.1386
6	21	219	210.707	94.9235
6	22	105	98.977	44.5891
6	23	99	89.975	40.5337
6	24	109	103.06	46.4285
6	25	117	104.061	46.8795
6	26	119	110.221	49.6546
6	27	130	119.78	53.9609
6	28	120	112.226	50.5578
6	29	103	94.069	42.3781
6	30	90	84.157	37.9127
6	31	221	214.957	96.8381
6	32	94	87.112	39.244
6	33	90	83.074	37.4248
6	34	93	84.573	38.1001
6	35	101	94.501	42.5727
6	36	143	135.371	60.9846
6	37	130	123.769	55.7579
6	38	105	97.546	43.9445
6	39	182	173.575	78.1955
6	40	127	114.288	51.4867
6	41	121	113.322	51.0516
6	42	120	110.65	49.8478
6	43	242	236.291	106.449
6	44	109	101.943	45.9253
6	45	97	91.677	41.3005
6	46	96	88.831	40.0184
6	47	166	153.637	69.2135
6	48	96	87.659	39.4904
6	49	186	178.85	80.5719
6	50	74	68.679	30.9399
6	51	179	172.453	77.6901
6	52	96	87.804	39.5557
6	53	183	173.13	77.9951
6	54	162	155.226	69.9293
6	55	94	86.324	38.889
6	56	106	99.08	44.6355
6	57	211	203.148	91.5182
6	58	107	98.637	44.436
6	59	86	75.658	34.0839
6	60	249	236.057	106.344
6	61	93	89.057	40.1202
6	62	121	109.225	49.2059
6	63	129	119.107	53.6577
6	64	110	103.361	46.5641
6	65	208	194.625	87.6786
6	66	95	84.847	38.2236
6	67	156	147.4	66.4037
6	68	86	81.947	36.9171
6	69	122	118.146	53.2248
6	70	187	178.33	80.3377
6	71	197	188.188	84.7787
6	72	123	113.766	51.2516
6	73	127	118.094	53.2013
6	74	225	216.518	97.5414
6	75	125	112.939	50.879
6	76	79	71.461	32.1932
6	77	98	87.691	39.5048
6	78	75	67.184	30.2664
6	79	98	91.384	41.1685
6	80	120	111.752	50.3443
6	81	110	98.793	44.5062
6	82	116	108.005	48.6563
6	83	115	109.34	49.2577
6	84	141	134.249	60.4792
6	85	122	109.444	49.3045
6	86	124	118.958	53.5906
6	87	125	118.346	53.3149
6	88	160	151.07	68.057
6	89	123	111.518	50.2389
6	90	120	110.627	49.8375
6	91	176	166.237	74.8898
6	92	118	111.577	50.2654
6	93	122	112.341	50.6096
6	94	137	127.616	57.491
6	95	91	85.138	38.3547
			Average	58.8435

## Sheet: Replicate 4
Field	Extrusion	Area	Perimeter (Pixels)	Perimeter (microns)
1	1	233	211.889	95.456
1	2	114	102.547	46.1974
1	3	139	126.004	56.7648
1	4	173	152.342	68.6301
1	5	144	131.901	59.4214
1	6	176	163.198	73.5207
1	7	214	199.112	89.7
1	8	115	107.376	48.3729
1	9	117	103.949	46.829
1	10	178	164.04	73.9
1	11	235	220.196	99.1983
1	12	159	148.166	66.7488
1	13	110	93.872	42.2893
1	14	154	137.901	62.1244
1	15	122	106.321	47.8976
1	16	125	109.541	49.3482
1	17	132	122.74	55.2944
1	18	348	330.357	148.826
1	19	180	166.194	74.8704
1	20	116	99.011	44.6045
1	21	124	107.089	48.2436
1	22	119	100.462	45.2581
1	23	103	91.603	41.2672
1	24	116	100.568	45.3059
1	25	127	116.877	52.6531
1	26	274	262.112	118.081
1	27	157	142.427	64.1634
1	28	235	221.074	99.5938
1	29	120	109.017	49.1122
1	30	185	175.499	79.0623
1	31	141	129.433	58.3096
1	32	132	120.995	54.5082
1	33	123	106.377	47.9228
1	34	158	148.325	66.8204
1	35	149	131.15	59.0831
1	36	109	96.84	43.6264
1	37	113	99.391	44.7756
1	38	125	111.346	50.1614
1	39	131	115.262	51.9255
1	40	130	119.449	53.8118
1	41	118	105.453	47.5066
1	42	118	107.009	48.2076
1	43	123	112.175	50.5348
1	44	115	105.371	47.4696
1	45	195	182.391	82.1671
1	46	129	118.32	53.3032
1	47	141	132.603	59.7377
1	48	153	134.143	60.4314
1	49	149	140.526	63.307
1	50	121	109.262	49.2225
1	51	205	191.344	86.2005
1	52	230	215.7	97.1728
1	53	134	124.688	56.1719
1	54	118	107.537	48.4454
1	55	223	211.503	95.2821
1	56	233	217.901	98.1644
1	57	223	213.561	96.2092
1	58	114	104.253	46.966
1	59	136	125.485	56.531
1	60	124	115.815	52.1747
1	61	160	145.579	65.5833
1	62	203	188.971	85.1314
1	63	101	92.158	41.5172
1	64	226	211.48	95.2717
1	65	125	114.127	51.4142
1	66	137	121.511	54.7407
1	67	111	99.094	44.6418
1	68	100	91.605	41.2681
1	69	99	90.026	40.5567
1	70	110	98.566	44.404
1	71	96	87.157	39.2642
1	72	98	90.922	40.9604
1	73	132	119.885	54.0082
1	74	161	150.538	67.8174
1	75	263	251.074	113.109
1	76	240	221.949	99.988
1	77	121	108.869	49.0455
1	78	127	112.11	50.5056
1	79	123	109.071	49.1365
1	80	71	67.378	30.3538
1	81	94	85.352	38.4511
1	82	201	185.319	83.4862
1	83	107	97.318	43.8418
1	84	243	229.019	103.173
1	85	229	219.247	98.7708
1	86	256	242.223	109.121
1	87	110	101.826	45.8726
1	88	113	103.963	46.8353
1	89	120	108.18	48.7351
1	90	162	149.969	67.561
1	91	109	101.894	45.9032
1	92	241	223.974	100.9
1	93	109	99.755	44.9396
1	94	118	109.751	49.4428
1	95	131	117.317	52.8513
1	96	250	232.744	104.851
1	97	95	85.287	38.4218
1	98	122	106.751	48.0913
1	99	121	110.431	49.7492
1	100	144	131.821	59.3854
1	101	215	202.531	91.2402
1	102	105	96.767	43.5935
1	103	131	118.363	53.3225
1	104	98	87.742	39.5278
1	105	141	126.425	56.9545
1	106	116	110.59	49.8208
1	107	91	81.386	36.6644
1	108	109	101.03	45.514
1	109	191	177.621	80.0183
1	110	173	162.188	73.0657
1	111	206	198.09	89.2395
1	112	145	129.936	58.5362
1	113	115	107.541	48.4472
1	114	260	243.119	109.525
1	115	202	190.327	85.7423
1	116	144	133.052	59.9399
1	117	106	96.983	43.6908
1	118	117	106.376	47.9224
2	1	271	258.384	116.402
2	2	180	167.609	75.5079
2	3	113	103.653	46.6957
2	4	113	100.888	45.45
2	5	101	92.28	41.5721
2	6	166	157.43	70.9222
2	7	100	93.774	42.2452
2	8	116	104.571	47.1092
2	9	96	89.835	40.4707
2	10	123	114.802	51.7183
2	11	143	137.198	61.8077
2	12	82	74.421	33.5267
2	13	177	168.033	75.6989
2	14	89	81.088	36.5301
2	15	107	100.409	45.2343
2	16	96	87.472	39.4061
2	17	108	101.546	45.7465
2	18	122	114.978	51.7976
2	19	92	84.573	38.1001
2	20	135	119.681	53.9163
2	21	108	99.61	44.8743
2	22	128	117.708	53.0275
2	23	105	96.126	43.3048
2	24	82	75.18	33.8686
2	25	94	84.617	38.12
2	26	118	111.02	50.0145
2	27	105	99.51	44.8293
2	28	107	97.727	44.026
2	29	89	85.051	38.3155
2	30	96	91.745	41.3311
2	31	109	100.353	45.209
2	32	101	94.68	42.6533
2	33	124	114.235	51.4629
2	34	129	117.333	52.8585
2	35	110	101.124	45.5564
2	36	126	113.951	51.3349
2	37	113	105.946	47.7287
2	38	118	102.097	45.9947
2	39	107	96.298	43.3822
2	40	92	85	38.2925
2	41	109	97.347	43.8548
2	42	98	87.679	39.4994
2	43	81	72.515	32.668
2	44	105	92.888	41.846
2	45	108	97.128	43.7562
2	46	94	86.725	39.0696
2	47	96	90.79	40.9009
2	48	110	103.077	46.4362
2	49	104	93.541	42.1402
2	50	95	83.851	37.7749
2	51	111	101.387	45.6748
2	52	96	87.009	39.1976
2	53	131	122.445	55.1615
2	54	107	92.454	41.6505
2	55	92	81.78	36.8419
2	56	105	94.869	42.7385
2	57	102	94.437	42.5439
2	58	143	129.892	58.5163
2	59	114	100.09	45.0905
2	60	102	91.399	41.1752
2	61	93	86.666	39.043
2	62	124	112.973	50.8943
2	63	92	86.171	38.82
2	64	109	97.901	44.1044
2	65	117	104.499	47.0768
2	66	101	93.086	41.9352
2	67	122	115.145	51.8728
2	68	136	124.989	56.3075
2	69	112	96.553	43.4971
2	70	67	59.009	26.5836
2	71	73	64.142	28.896
2	72	107	97.801	44.0594
2	73	74	66.564	29.9871
2	74	192	179.223	80.74
2	75	99	91.301	41.1311
2	76	107	92.708	41.765
2	77	160	149.294	67.2569
2	78	151	140.567	63.3254
2	79	167	156.193	70.3649
2	80	136	124.295	55.9949
2	81	164	152.462	68.6841
2	82	198	186.32	83.9372
2	83	100	91.088	41.0351
2	84	196	191.379	86.2162
2	85	168	159.309	71.7687
2	86	214	203.613	91.7277
2	87	109	99.907	45.0081
2	88	130	122.277	55.0858
2	89	98	92.005	41.4483
2	90	100	95.683	43.1052
2	91	135	128.317	57.8068
2	92	116	108.793	49.0112
2	93	87	80.997	36.4891
2	94	147	138.063	62.1974
2	95	104	96.678	43.5534
2	96	115	107.429	48.3968
2	97	180	166.458	74.9893
2	98	90	82.211	37.0361
3	1	159	151.969	68.462
3	2	121	109.868	49.4955
3	3	98	87.375	39.3624
3	4	107	94.316	42.4894
3	5	213	203.144	91.5164
3	6	93	83.993	37.8388
3	7	198	186.948	84.2201
3	8	158	150.305	67.7124
3	9	160	148.975	67.1132
3	10	113	101.653	45.7947
3	11	121	111.377	50.1753
3	12	77	69.078	31.1196
3	13	112	103.75	46.7394
3	14	179	163.558	73.6829
3	15	114	102.45	46.1537
3	16	128	119.495	53.8325
3	17	207	194.261	87.5146
3	18	118	106.796	48.1116
3	19	107	98.979	44.59
3	20	111	102.97	46.388
3	21	113	100.544	45.2951
3	22	92	86.356	38.9034
3	23	115	109.118	49.1577
3	24	143	131.491	59.2367
3	25	86	79.184	35.6724
3	26	86	78.171	35.216
3	27	85	78.53	35.3778
3	28	93	86.302	38.8791
3	29	99	90.442	40.7441
3	30	92	81.351	36.6486
3	31	118	104.339	47.0047
3	32	89	80.81	36.4049
3	33	85	76.589	34.5033
3	34	142	131.654	59.3101
3	35	117	110.591	49.8212
3	36	124	111.574	50.2641
3	37	94	89.057	40.1202
3	38	104	99.198	44.6887
3	39	117	109.104	49.1514
3	40	108	101.792	45.8573
3	41	99	91.174	41.0739
3	42	112	106.677	48.058
3	43	103	96.274	43.3714
3	44	120	114.539	51.5998
3	45	237	224.849	101.294
3	46	90	84.617	38.12
3	47	152	134.187	60.4512
3	48	125	115.045	51.8278
3	49	103	96.854	43.6327
3	50	106	93.785	42.2501
3	51	98	88.09	39.6845
3	52	101	93.225	41.9979
3	53	124	113.094	50.9488
3	54	106	97.162	43.7715
3	55	121	113.983	51.3493
3	56	85	79.242	35.6985
3	57	97	88.419	39.8328
3	58	95	88.312	39.7846
3	59	102	97.456	43.9039
3	60	79	74.22	33.4361
3	61	94	84.788	38.197
3	62	94	87.688	39.5034
3	63	92	86.965	39.1777
3	64	106	100.372	45.2176
3	65	110	99.647	44.891
3	66	138	124.65	56.1548
3	67	107	94.704	42.6642
3	68	111	102.562	46.2042
3	69	113	100.01	45.0545
3	70	264	245.165	110.447
3	71	206	190.382	85.7671
3	72	115	104.665	47.1516
3	73	98	87.186	39.2773
3	74	96	89.643	40.3842
3	75	105	100.12	45.1041
3	76	183	167.651	75.5268
3	77	105	95.535	43.0385
3	78	128	119.473	53.8226
3	79	146	132.766	59.8111
3	80	111	102.758	46.2925
3	81	211	197.232	88.853
3	82	124	113.368	51.0723
3	83	204	190.193	85.6819
3	84	105	98.196	44.2373
3	85	157	147.729	66.5519
3	86	197	178.588	80.4539
3	87	140	126.877	57.1581
3	88	122	111.208	50.0992
3	89	99	88.613	39.9202
3	90	114	105.133	47.3624
3	91	108	99.478	44.8148
3	92	121	111.851	50.3889
3	93	94	86.341	38.8966
3	94	122	111.42	50.1947
3	95	98	93.22	41.9956
3	96	88	82.295	37.0739
3	97	112	105.433	47.4976
3	98	104	93.536	42.138
3	99	112	104.105	46.8993
3	100	75	69.132	31.144
3	101	68	59.263	26.698
3	102	130	113.707	51.225
3	103	108	100.062	45.0779
3	104	89	82.838	37.3185
3	105	102	91.918	41.4091
3	106	94	85.919	38.7065
3	107	270	254.016	114.434
3	108	129	117.419	52.8973
3	109	110	103.667	46.702
4	1	117	107.749	48.5409
4	2	119	112.125	50.5123
4	3	258	245.387	110.547
4	4	216	207.104	93.3004
4	5	134	128.053	57.6879
4	6	118	111.207	50.0988
4	7	88	79.727	35.917
4	8	146	135.181	60.899
4	9	130	120.025	54.0713
4	10	76	68.397	30.8128
4	11	97	89.045	40.1148
4	12	92	84.6	38.1123
4	13	93	82.226	37.0428
4	14	90	81.192	36.577
4	15	114	100.707	45.3685
4	16	93	83.68	37.6978
4	17	238	222.365	100.175
4	18	93	87.299	39.3282
4	19	132	120.728	54.388
4	20	123	114.129	51.4151
4	21	140	134.018	60.3751
4	22	124	113.635	51.1926
4	23	92	82.285	37.0694
4	24	122	111.365	50.1699
4	25	103	93.909	42.306
4	26	94	86.285	38.8714
4	27	105	92.976	41.8857
4	28	131	117.284	52.8364
4	29	132	120.611	54.3353
4	30	133	119.546	53.8555
4	31	97	89.646	40.3855
4	32	237	224.508	101.141
4	33	113	102.062	45.9789
4	34	116	107.611	48.4788
4	35	73	65.112	29.333
4	36	76	67.724	30.5097
4	37	142	131.656	59.311
4	38	177	164.914	74.2938
4	39	162	150.486	67.7939
4	40	207	194.42	87.5862
4	41	127	115.541	52.0512
4	42	163	150.906	67.9832
4	43	90	81.241	36.5991
4	44	119	107.727	48.531
4	45	109	101.755	45.8406
4	46	115	104.195	46.9398
4	47	123	111.746	50.3416
4	48	100	87.863	39.5823
4	49	105	95.421	42.9872
4	50	120	111.739	50.3384
4	51	124	115.345	51.9629
4	52	208	195.806	88.2106
4	53	210	200.397	90.2788
4	54	108	102.167	46.0262
4	55	144	136.542	61.5122
4	56	112	98.805	44.5117
4	57	264	251.489	113.296
4	58	208	193.358	87.1078
4	59	123	112.978	50.8966
4	60	88	79.899	35.9945
4	61	173	159.446	71.8304
4	62	81	71.49	32.2062
4	63	144	135.536	61.059
4	64	233	220.488	99.3298
4	65	94	83.715	37.7136
4	66	114	100.968	45.4861
4	67	146	137.861	62.1064
4	68	189	177.467	79.9489
4	69	95	88.009	39.6481
4	70	103	95.995	43.2457
4	71	78	73.315	33.0284
4	72	157	145.092	65.3639
5	1	77	70.04	31.553
5	2	73	63.03	28.395
5	3	120	106.906	48.1612
5	4	112	100.494	45.2725
5	5	122	110.95	49.983
5	6	103	90.234	40.6504
5	7	118	108.889	49.0545
5	8	95	87.764	39.5377
5	9	96	88.423	39.8346
5	10	117	108.635	48.9401
5	11	148	132.005	59.4683
5	12	101	87.251	39.3066
5	13	99	92.268	41.5667
5	14	96	87.889	39.594
5	15	92	84.828	38.215
5	16	106	98.521	44.3837
5	17	107	95.742	43.1318
5	18	151	135.537	61.0594
5	19	123	112.354	50.6155
5	20	99	90.582	40.8072
5	21	115	102.108	45.9997
5	22	152	132.529	59.7043
5	23	189	181.851	81.9239
5	24	114	98.255	44.2639
5	25	99	91.574	41.2541
5	26	97	84.904	38.2493
5	27	90	80.425	36.2315
5	28	150	141.253	63.6345
5	29	119	106.765	48.0976
5	30	123	110.076	49.5892
5	31	127	110.038	49.5721
5	32	121	105.782	47.6548
5	33	113	99.302	44.7356
5	34	142	124.496	56.0854
5	35	224	210.755	94.9451
5	36	88	77.866	35.0786
5	37	119	104.253	46.966
5	38	205	182.393	82.168
5	39	166	142.203	64.0625
5	40	136	123.619	55.6904
5	41	105	92.586	41.71
5	42	114	100.033	45.0649
5	43	197	182.661	82.2888
5	44	102	90.582	40.8072
5	45	121	108.838	49.0315
5	46	110	98.802	44.5103
5	47	132	115.728	52.1355
5	48	109	96.705	43.5656
5	49	84	72.926	32.8532
5	50	90	78.974	35.5778
5	51	111	97.958	44.1301
5	52	78	65.902	29.6889
5	53	100	89.749	40.4319
5	54	112	99.619	44.8784
5	55	116	101.61	45.7753
5	56	108	97.127	43.7557
5	57	111	96.857	43.6341
5	58	106	91.102	41.0415
5	59	87	73.537	33.1284
5	60	97	86.879	39.139
5	61	113	99.222	44.6995
5	62	94	83.851	37.7749
5	63	146	129.549	58.3618
5	64	237	221.029	99.5736
5	65	164	153.604	69.1986
5	66	100	92.008	41.4496
5	67	111	101.983	45.9433
5	68	97	87.936	39.6152
5	69	256	232.661	104.814
5	70	88	76.442	34.4371
5	71	106	96.648	43.5399
5	72	71	66.094	29.7753
5	73	48	40.18	18.1011
5	74	103	87.916	39.6062
5	75	94	84.29	37.9726
5	76	100	89.908	40.5036
5	77	114	98.686	44.458
5	78	105	96.972	43.6859
5	79	102	87.319	39.3372
5	80	154	139.492	62.8411
5	81	71	61.401	27.6612
5	82	95	83.648	37.6834
5	83	122	112.439	50.6538
5	84	158	143.083	64.4589
5	85	113	106.41	47.9377
5	86	71	61.25	27.5931
5	87	119	103.859	46.7885
5	88	112	103.241	46.5101
5	89	92	83.709	37.7109
5	90	82	76.226	34.3398
5	91	89	80.718	36.3635
5	92	91	81.569	36.7468
5	93	102	95.879	43.1935
5	94	117	101.784	45.8537
5	95	114	98.513	44.3801
5	96	148	132	59.466
5	97	115	103.621	46.6813
5	98	101	94.661	42.6448
5	99	198	182.387	82.1653
5	100	95	88.783	39.9967
5	101	69	58.716	26.4516
5	102	167	153.256	69.0418
5	103	87	82.438	37.1383
5	104	164	147.141	66.287
5	105	88	80.625	36.3216
5	106	87	80.09	36.0805
5	107	113	102.828	46.324
5	108	108	97.202	43.7895
5	109	110	103.156	46.4718
6	1	93	85.602	38.5637
6	2	133	121.839	54.8885
6	3	123	111.706	50.3236
6	4	107	98.974	44.5878
6	5	86	81.644	36.7806
6	6	89	80.668	36.3409
6	7	96	89.5	40.3197
6	8	142	130.668	58.8659
6	9	92	84.127	37.8992
6	10	114	104.275	46.9759
6	11	154	146.64	66.0613
6	12	94	84.459	38.0488
6	13	69	63.254	28.4959
6	14	113	103.818	46.77
6	15	113	101.471	45.7127
6	16	107	97.827	44.0711
6	17	146	134.75	60.7049
6	18	99	90.432	40.7396
6	19	97	88.777	39.994
6	20	119	107.927	48.6211
6	21	112	102.107	45.9992
6	22	107	98.991	44.5954
6	23	97	92.24	41.5541
6	24	98	91.462	41.2036
6	25	109	99.516	44.832
6	26	108	100.787	45.4045
6	27	105	95.182	42.8795
6	28	213	193.928	87.3646
6	29	100	89.386	40.2684
6	30	91	85.163	38.3659
6	31	100	92.172	41.5235
6	32	90	83.205	37.4839
6	33	138	122.88	55.3574
6	34	145	128.731	57.9933
6	35	104	89.827	40.4671
6	36	98	84.54	38.0853
6	37	98	88.788	39.999
6	38	95	89.545	40.34
6	39	97	91.107	41.0437
6	40	99	92.056	41.4712
6	41	87	80.705	36.3576
6	42	228	216.12	97.3621
6	43	108	97.938	44.1211
6	44	62	57.348	25.8353
6	45	82	79.442	35.7886
6	46	114	101.736	45.8321
6	47	94	85.879	38.6885
6	48	136	119.28	53.7356
6	49	106	94.365	42.5114
6	50	124	113.41	51.0912
6	51	95	85.55	38.5403
6	52	116	104.312	46.9926
6	53	87	73.985	33.3302
6	54	115	99.235	44.7054
6	55	220	205.1	92.3975
6	56	118	106.845	48.1337
6	57	99	94.811	42.7124
6	58	141	132.726	59.7931
6	59	109	96.025	43.2593
6	60	134	119.806	53.9726
6	61	88	78.774	35.4877
6	62	97	89.521	40.3292
6	63	125	113.956	51.3372
6	64	103	94.846	42.7281
6	65	117	109.684	49.4126
6	66	89	81.467	36.7009
6	67	98	91.836	41.3721
6	68	110	99.538	44.8419
6	69	107	100.702	45.3663
6	70	130	120.56	54.3123
6	71	128	121.434	54.706
6	72	146	136.034	61.2833
6	73	219	208.832	94.0788
6	74	124	117.179	52.7891
6	75	85	76.333	34.388
6	76	109	94.177	42.4267
6	77	111	103.54	46.6448
6	78	124	113.89	51.3074
6	79	161	147.168	66.2992
6	80	100	90.566	40.8
6	81	102	92.915	41.8582
6	82	79	72.308	32.5748
6	83	96	88.592	39.9107
6	84	93	89.036	40.1107
6	85	128	121.136	54.5718
6	86	86	81.815	36.8577
6	87	84	80.674	36.3436
6	88	98	90.637	40.832
6	89	110	102.976	46.3907
6	90	96	87.755	39.5336
			Average	51.8905

## Sheet: Replicate 5
Field	Extrusion	Area	Perimeter (Pixels)	Perimeter (microns)
1	1	87	77.403	34.8701
1	2	113	100.56	45.3023
1	3	90	80.315	36.1819
1	4	111	99.948	45.0266
1	5	84	75.064	33.8163
1	6	106	95.544	43.0426
1	7	107	94.623	42.6277
1	8	102	93.718	42.22
1	9	100	95.546	43.0435
1	10	94	85.525	38.529
1	11	111	101.633	45.7857
1	12	109	97.497	43.9224
1	13	104	95.477	43.0124
1	14	90	82.908	37.3501
1	15	104	95.417	42.9854
1	16	76	67.749	30.5209
1	17	105	97.838	44.076
1	18	110	103.099	46.4461
1	19	85	77.675	34.9926
1	20	83	78.061	35.1665
1	21	101	90.759	40.8869
1	22	90	80.495	36.263
1	23	99	93.15	41.9641
1	24	112	105.198	47.3917
1	25	104	94.858	42.7335
1	26	102	95.204	42.8894
1	27	100	90.395	40.7229
1	28	112	100.477	45.2649
1	29	105	95.873	43.1908
1	30	101	90.06	40.572
1	31	119	104.321	46.9966
1	32	202	190.908	86.0041
1	33	117	106.145	47.8183
1	34	101	91.186	41.0793
1	35	103	96.561	43.5007
1	36	96	86.318	38.8863
1	37	95	86.561	38.9957
1	38	104	92.304	41.583
1	39	112	100.394	45.2275
1	40	91	82.671	37.2433
1	41	103	91.449	41.1978
1	42	117	99.789	44.9549
1	43	150	140.773	63.4182
1	44	154	140.897	63.4741
1	45	149	138.572	62.4267
1	46	101	90.73	40.8739
1	47	101	89.273	40.2175
1	48	184	167.203	75.325
1	49	142	132.219	59.5647
1	50	76	68.607	30.9075
1	51	101	92.701	41.7618
1	52	94	87.773	39.5417
1	53	98	89.669	40.3959
1	54	126	110.861	49.9429
1	55	95	89.578	40.3549
1	56	94	86.764	39.0872
1	57	84	76.295	34.3709
1	58	101	92.02	41.455
1	59	93	87.586	39.4575
1	60	91	82.943	37.3658
1	61	97	87.837	39.5706
1	62	144	130.093	58.6069
1	63	115	105.9	47.708
2	1	87	77.403	34.8701
2	2	113	100.56	45.3023
2	3	90	80.315	36.1819
2	4	111	99.948	45.0266
2	5	84	75.064	33.8163
2	6	106	95.544	43.0426
2	7	107	94.623	42.6277
2	8	102	93.718	42.22
2	9	100	95.546	43.0435
2	10	94	85.525	38.529
2	11	111	101.633	45.7857
2	12	109	97.497	43.9224
2	13	104	95.477	43.0124
2	14	90	82.908	37.3501
2	15	104	95.417	42.9854
2	16	76	67.749	30.5209
2	17	105	97.838	44.076
2	18	110	103.099	46.4461
2	19	85	77.675	34.9926
2	20	83	78.061	35.1665
2	21	101	90.759	40.8869
2	22	90	80.495	36.263
2	23	99	93.15	41.9641
2	24	112	105.198	47.3917
2	25	104	94.858	42.7335
2	26	102	95.204	42.8894
2	27	100	90.395	40.7229
2	28	112	100.477	45.2649
2	29	105	95.873	43.1908
2	30	101	90.06	40.572
2	31	119	104.321	46.9966
2	32	202	190.908	86.0041
2	33	117	106.145	47.8183
2	34	101	91.186	41.0793
2	35	103	96.561	43.5007
2	36	96	86.318	38.8863
2	37	95	86.561	38.9957
2	38	104	92.304	41.583
2	39	112	100.394	45.2275
2	40	91	82.671	37.2433
2	41	103	91.449	41.1978
2	42	117	99.789	44.9549
2	43	150	140.773	63.4182
2	44	154	140.897	63.4741
2	45	149	138.572	62.4267
2	46	101	90.73	40.8739
2	47	101	89.273	40.2175
2	48	184	167.203	75.325
2	49	142	132.219	59.5647
2	50	76	68.607	30.9075
2	51	101	92.701	41.7618
2	52	94	87.773	39.5417
2	53	98	89.669	40.3959
2	54	126	110.861	49.9429
2	55	95	89.578	40.3549
2	56	94	86.764	39.0872
2	57	84	76.295	34.3709
2	58	101	92.02	41.455
2	59	93	87.586	39.4575
2	60	91	82.943	37.3658
2	61	97	87.837	39.5706
2	62	144	130.093	58.6069
2	63	115	105.9	47.708
3	1	97	89.481	40.3112
3	2	142	130.989	59.0105
3	3	121	113.664	51.2056
3	4	110	101.798	45.86
3	5	104	97.018	43.7066
3	6	121	113.244	51.0164
3	7	100	94.154	42.4164
3	8	101	94.971	42.7844
3	9	88	83.113	37.4424
3	10	95	87.169	39.2696
3	11	107	98.873	44.5423
3	12	109	100.809	45.4145
3	13	98	90.374	40.7135
3	14	97	90.803	40.9068
3	15	89	82.271	37.0631
3	16	68	62.106	27.9788
3	17	91	86.665	39.0426
3	18	90	84.982	38.2844
3	19	111	104.601	47.1228
3	20	102	95.409	42.9818
3	21	109	101.662	45.7987
3	22	97	89.834	40.4702
3	23	83	73.571	33.1437
3	24	86	81.173	36.5684
3	25	103	95.989	43.243
3	26	97	86.412	38.9286
3	27	90	86.16	38.8151
3	28	99	89.401	40.2752
3	29	85	80.873	36.4333
3	30	86	79.001	35.59
3	31	95	85.908	38.7016
3	32	101	95.517	43.0304
3	33	139	128.524	57.9001
3	34	89	80.896	36.4436
3	35	88	83.766	37.7366
3	36	85	81.844	36.8707
3	37	101	93.666	42.1965
3	38	100	94.119	42.4006
3	39	102	93.469	42.1078
3	40	89	80.241	36.1486
3	41	93	86.46	38.9502
3	42	72	64.619	29.1109
3	43	93	86.473	38.9561
3	44	88	80.147	36.1062
3	45	104	93.548	42.1434
3	46	81	74.287	33.4663
3	47	95	88.296	39.7773
3	48	100	91.551	41.2437
3	49	121	112.043	50.4754
3	50	127	116.965	52.6927
3	51	84	80.13	36.0986
3	52	101	95.192	42.884
3	53	86	80.22	36.1391
3	54	104	95.64	43.0858
3	55	87	80.796	36.3986
3	56	140	122.647	55.2525
3	57	100	92.064	41.4748
3	58	97	88.636	39.9305
3	59	107	93.333	42.0465
3	60	94	85.926	38.7097
3	61	93	81.725	36.8171
3	62	86	76.578	34.4984
3	63	81	73.852	33.2703
3	64	141	130.449	58.7673
3	65	94	86.538	38.9854
3	66	108	95.721	43.1223
3	67	85	72.717	32.759
3	68	115	106.944	48.1783
3	69	119	112.115	50.5078
3	70	92	83.012	37.3969
3	71	100	96.555	43.498
3	72	74	68.31	30.7737
3	73	100	94.23	42.4506
3	74	119	108.782	49.0063
3	75	86	78.603	35.4107
3	76	100	91.998	41.4451
3	77	86	81.019	36.4991
3	78	91	82.287	37.0703
3	79	78	74.692	33.6487
3	80	95	83.793	37.7487
3	81	105	98.476	44.3634
3	82	95	85.115	38.3443
3	83	117	109.83	49.4784
3	84	118	111.627	50.288
3	85	92	85.98	38.734
3	86	87	77.968	35.1246
3	87	93	87.028	39.2061
3	88	94	83.072	37.4239
3	89	134	121.553	54.7596
3	90	83	73.643	33.1762
3	91	104	99.772	44.9473
3	92	97	83.457	37.5974
3	93	59	53.004	23.8783
3	94	144	132.38	59.6372
3	95	92	83.955	37.8217
3	96	96	90.041	40.5635
3	97	94	87.492	39.4151
3	98	91	82.941	37.3649
3	99	88	80.449	36.2423
3	100	91	86.125	38.7993
3	101	97	89.039	40.1121
3	102	96	85.842	38.6718
3	103	113	107.553	48.4526
4	1	95	87.245	39.3039
4	2	79	69.881	31.4814
4	3	113	102.081	45.9875
4	4	151	135.58	61.0788
4	5	125	114.06	51.384
4	6	101	92.469	41.6573
4	7	80	72.372	32.6036
4	8	112	97.365	43.8629
4	9	137	124.628	56.1449
4	10	116	101.666	45.8005
4	11	122	105.673	47.6057
4	12	140	127.22	57.3126
4	13	73	67.259	30.3002
4	14	85	77.549	34.9358
4	15	121	109.698	49.4189
4	16	79	72.405	32.6185
4	17	98	88.433	39.8391
4	18	125	111.346	50.1614
4	19	100	91.708	41.3145
4	20	98	87.135	39.2543
4	21	130	112.43	50.6497
4	22	130	121.743	54.8452
4	23	128	118.621	53.4388
4	24	98	88.042	39.6629
4	25	107	96.711	43.5683
4	26	117	108.349	48.8112
4	27	94	85.568	38.5484
4	28	106	98.223	44.2495
4	29	104	93.811	42.2619
4	30	140	127.897	57.6176
4	31	119	102.393	46.128
4	32	108	98.07	44.1805
4	33	104	93.269	42.0177
4	34	118	101.419	45.6893
4	35	129	122.173	55.0389
4	36	113	100.82	45.4194
4	37	94	83.393	37.5685
4	38	105	97.303	43.835
4	39	96	90.724	40.8712
4	40	88	83.846	37.7726
4	41	103	97.745	44.0341
4	42	102	95.143	42.8619
4	43	105	97.499	43.9233
4	44	89	81.972	36.9284
4	45	101	92.981	41.8879
4	46	103	90.141	40.6085
4	47	87	79.79	35.9454
4	48	80	73.135	32.9473
4	49	103	89.684	40.4026
4	50	116	103.825	46.7732
4	51	101	93.421	42.0862
4	52	88	76.735	34.5691
4	53	137	125.805	56.6752
4	54	97	83.299	37.5262
4	55	64	56.597	25.4969
4	56	92	81.987	36.9351
4	57	99	87.846	39.5746
4	58	104	98.118	44.2022
4	59	90	82.419	37.1298
4	60	106	94.154	42.4164
4	61	97	81.482	36.7076
4	62	96	83.897	37.7956
4	63	103	89.682	40.4017
4	64	98	89.661	40.3923
4	65	99	95.003	42.7989
4	66	101	94.828	42.72
4	67	69	64.699	29.1469
4	68	91	82.66	37.2383
4	69	88	78.796	35.4976
4	70	95	87.132	39.253
4	71	94	85.066	38.3222
4	72	99	88.064	39.6728
4	73	101	88.136	39.7053
4	74	90	83.174	37.4699
4	75	135	126.332	56.9126
4	76	121	110.222	49.655
4	77	102	93.851	42.2799
4	78	157	134.874	60.7607
4	79	112	98.023	44.1594
4	80	85	76.095	34.2808
4	81	92	84.242	37.951
4	82	84	75.722	34.1128
4	83	91	80.547	36.2864
4	84	106	98.34	44.3022
4	85	96	83.884	37.7897
4	86	123	114.452	51.5606
4	87	116	107.737	48.5355
4	88	99	88.527	39.8814
4	89	88	77.677	34.9935
4	90	87	75.373	33.9555
4	91	138	130.57	58.8218
4	92	101	92.664	41.7451
4	93	114	106.181	47.8345
4	94	97	88.449	39.8463
4	95	85	75.093	33.8294
4	96	83	76.01	34.2425
4	97	123	116.251	52.3711
4	98	128	117.407	52.8919
4	99	104	95.253	42.9115
4	100	96	87.85	39.5764
4	101	93	85.566	38.5475
4	102	60	52.704	23.7432
4	103	126	116.583	52.5206
4	104	108	97.407	43.8819
5	1	92	83.625	37.6731
5	2	106	98.59	44.4148
5	3	119	107.622	48.4837
5	4	103	95.007	42.8007
5	5	105	96.137	43.3097
5	6	90	81.877	36.8856
5	7	98	87.542	39.4377
5	8	79	68.786	30.9881
5	9	86	77.81	35.0534
5	10	86	77.411	34.8737
5	11	104	92.547	41.6924
5	12	106	92.276	41.5703
5	13	87	80.192	36.1265
5	14	152	135.659	61.1144
5	15	89	78.676	35.4435
5	16	100	93.074	41.9298
5	17	91	85.528	38.5304
5	18	108	98.322	44.2941
5	19	128	116.901	52.6639
5	20	101	91.403	41.1771
5	21	99	91.647	41.287
5	22	105	94.276	42.4713
5	23	93	84.948	38.2691
5	24	82	75.691	34.0988
5	25	72	64.901	29.2379
5	26	101	91.016	41.0027
5	27	93	81.573	36.7486
5	28	159	145.529	65.5608
5	29	101	92.18	41.5271
5	30	111	106.249	47.8652
5	31	105	98.88	44.5454
5	32	102	91.823	41.3663
5	33	75	68.33	30.7827
5	34	75	70.718	31.8585
5	35	149	133.763	60.2602
5	36	96	84.882	38.2393
5	37	91	83.259	37.5082
5	38	93	88.138	39.7062
5	39	85	78.293	35.271
5	40	103	95.74	43.1309
5	41	88	79.544	35.8346
5	42	86	78.105	35.1863
5	43	94	86.486	38.9619
5	44	130	119.539	53.8523
5	45	126	111.348	50.1623
5	46	91	82.511	37.1712
5	47	88	77.467	34.8989
5	48	99	86.313	38.884
5	49	94	82.983	37.3838
5	50	102	92.695	41.7591
5	51	142	130.741	58.8988
5	52	105	93.178	41.9767
5	53	104	95.404	42.9795
5	54	149	137.782	62.0708
5	55	112	104.288	46.9817
5	56	125	118.128	53.2167
5	57	101	89.291	40.2256
5	58	105	98.936	44.5707
5	59	106	96.377	43.4178
5	60	172	162.808	73.345
5	61	155	144.658	65.1684
5	62	102	92.372	41.6136
5	63	89	81.807	36.8541
5	64	119	110.757	49.896
5	65	114	105.386	47.4764
5	66	103	93.344	42.0515
5	67	99	89.925	40.5112
5	68	99	86.808	39.107
5	69	91	80.647	36.3315
5	70	111	99.245	44.7099
5	71	101	91.546	41.2415
5	72	153	141.82	63.8899
5	73	107	100.764	45.3942
5	74	102	92.746	41.7821
5	75	104	95.181	42.879
5	76	97	86.926	39.1602
5	77	100	89.157	40.1652
5	78	86	79.645	35.8801
5	79	87	79.918	36.0031
5	80	97	86.611	39.0183
5	81	102	93.865	42.2862
5	82	133	122.572	55.2187
5	83	129	117.947	53.1351
5	84	96	86.806	39.1061
5	85	99	93.566	42.1515
5	86	94	85.664	38.5916
5	87	182	166.54	75.0263
5	88	117	108.94	49.0775
5	89	105	95.914	43.2093
5	90	114	104.105	46.8993
5	91	95	85.203	38.384
5	92	95	85.141	38.356
5	93	94	88.76	39.9864
5	94	94	86.97	39.18
5	95	96	88.745	39.9796
5	96	115	105.802	47.6638
5	97	179	170.468	76.7958
5	98	168	160.487	72.2994
6	1	92	83.625	37.6731
6	2	106	98.59	44.4148
6	3	119	107.622	48.4837
6	4	103	95.007	42.8007
6	5	105	96.137	43.3097
6	6	90	81.877	36.8856
6	7	98	87.542	39.4377
6	8	79	68.786	30.9881
6	9	86	77.81	35.0534
6	10	86	77.411	34.8737
6	11	104	92.547	41.6924
6	12	106	92.276	41.5703
6	13	87	80.192	36.1265
6	14	152	135.659	61.1144
6	15	89	78.676	35.4435
6	16	100	93.074	41.9298
6	17	91	85.528	38.5304
6	18	108	98.322	44.2941
6	19	128	116.901	52.6639
6	20	101	91.403	41.1771
6	21	99	91.647	41.287
6	22	105	94.276	42.4713
6	23	93	84.948	38.2691
6	24	82	75.691	34.0988
6	25	72	64.901	29.2379
6	26	101	91.016	41.0027
6	27	93	81.573	36.7486
6	28	159	145.529	65.5608
6	29	101	92.18	41.5271
6	30	111	106.249	47.8652
6	31	105	98.88	44.5454
6	32	102	91.823	41.3663
6	33	75	68.33	30.7827
6	34	75	70.718	31.8585
6	35	149	133.763	60.2602
6	36	96	84.882	38.2393
6	37	91	83.259	37.5082
6	38	93	88.138	39.7062
6	39	85	78.293	35.271
6	40	103	95.74	43.1309
6	41	88	79.544	35.8346
6	42	86	78.105	35.1863
6	43	94	86.486	38.9619
6	44	130	119.539	53.8523
6	45	126	111.348	50.1623
6	46	91	82.511	37.1712
6	47	88	77.467	34.8989
6	48	99	86.313	38.884
6	49	94	82.983	37.3838
6	50	102	92.695	41.7591
6	51	142	130.741	58.8988
6	52	105	93.178	41.9767
6	53	104	95.404	42.9795
6	54	149	137.782	62.0708
6	55	112	104.288	46.9817
6	56	125	118.128	53.2167
6	57	101	89.291	40.2256
6	58	105	98.936	44.5707
6	59	106	96.377	43.4178
6	60	172	162.808	73.345
6	61	155	144.658	65.1684
6	62	102	92.372	41.6136
6	63	89	81.807	36.8541
6	64	119	110.757	49.896
6	65	114	105.386	47.4764
6	66	103	93.344	42.0515
6	67	99	89.925	40.5112
6	68	99	86.808	39.107
6	69	91	80.647	36.3315
6	70	111	99.245	44.7099
6	71	101	91.546	41.2415
6	72	153	141.82	63.8899
6	73	107	100.764	45.3942
6	74	102	92.746	41.7821
6	75	104	95.181	42.879
6	76	97	86.926	39.1602
6	77	100	89.157	40.1652
6	78	86	79.645	35.8801
6	79	87	79.918	36.0031
6	80	97	86.611	39.0183
6	81	102	93.865	42.2862
6	82	133	122.572	55.2187
6	83	129	117.947	53.1351
6	84	96	86.806	39.1061
6	85	99	93.566	42.1515
6	86	94	85.664	38.5916
6	87	182	166.54	75.0263
6	88	117	108.94	49.0775
6	89	105	95.914	43.2093
6	90	114	104.105	46.8993
6	91	95	85.203	38.384
6	92	95	85.141	38.356
6	93	94	88.76	39.9864
6	94	94	86.97	39.18
6	95	96	88.745	39.9796
6	96	115	105.802	47.6638
6	97	179	170.468	76.7958
6	98	168	160.487	72.2994
			Average	43.0826

## Sheet: Replicate 6
Field	Extrusion	Area	Perimeter (Pixels)	Perimeter (microns)
1	1	140	126.483	56.9806
1	2	108	100.438	45.2473
1	3	141	131.624	59.2966
1	4	117	111.217	50.1033
1	5	127	113.763	51.2502
1	6	100	92.7	41.7614
1	7	194	183.277	82.5663
1	8	97	89.505	40.322
1	9	104	98.423	44.3396
1	10	93	83.91	37.8015
1	11	110	99.554	44.8491
1	12	95	87.481	39.4102
1	13	98	90.181	40.6265
1	14	147	131.919	59.4295
1	15	128	118.58	53.4203
1	16	84	75.694	34.1001
1	17	126	111.427	50.1979
1	18	100	90.304	40.682
1	19	112	101.584	45.7636
1	20	99	90.961	40.9779
1	21	100	93.206	41.9893
1	22	105	96.114	43.2994
1	23	87	75.366	33.9524
1	24	101	93.056	41.9217
1	25	123	107.897	48.6076
1	26	122	106.521	47.9877
1	27	92	83.478	37.6068
1	28	93	83.817	37.7596
1	29	89	81.153	36.5594
1	30	89	80.711	36.3603
1	31	94	86.806	39.1061
1	32	112	104.899	47.257
1	33	166	155.304	69.9645
1	34	94	87.648	39.4854
1	35	103	94.35	42.5047
1	36	86	75.388	33.9623
1	37	129	115.139	51.8701
1	38	112	100.803	45.4118
1	39	96	85.408	38.4763
1	40	85	74.971	33.7744
1	41	128	115.819	52.1765
1	42	142	129.23	58.2181
1	43	108	102.327	46.0983
1	44	118	106.659	48.0499
1	45	115	104.762	47.1953
1	46	101	93.36	42.0587
1	47	87	82.507	37.1694
1	48	90	80.666	36.34
1	49	113	103.27	46.5231
1	50	115	100.545	45.2955
1	51	118	109.679	49.4104
1	52	121	105.393	47.4795
1	53	132	120.988	54.5051
1	54	172	161.729	72.8589
1	55	109	95.906	43.2057
1	56	113	98.846	44.5301
1	57	110	96.943	43.6728
1	58	94	83.508	37.6204
1	59	122	109.329	49.2527
1	60	142	129.283	58.242
1	61	90	80.402	36.2211
1	62	119	107.252	48.317
1	63	100	91.827	41.3681
1	64	169	155.911	70.2379
1	65	100	93.477	42.1114
1	66	112	101.391	45.6766
1	67	99	90.104	40.5919
1	68	116	105.137	47.3642
1	69	110	99.145	44.6648
1	70	150	132.672	59.7687
1	71	96	84.635	38.1281
1	72	79	70.214	31.6314
1	73	88	78.554	35.3886
1	74	94	84.646	38.133
1	75	98	86.841	39.1219
1	76	151	137.782	62.0708
1	77	119	105.306	47.4404
1	78	142	125.882	56.7098
1	79	100	90.36	40.7072
1	80	103	95.214	42.8939
1	81	96	84.278	37.9672
1	82	107	99.756	44.9401
1	83	115	104.725	47.1786
1	84	133	117.873	53.1018
1	85	75	67.455	30.3885
1	86	249	226.964	102.247
1	87	109	97.269	43.8197
1	88	90	76.439	34.4358
1	89	108	97.014	43.7048
1	90	114	104.444	47.052
1	91	113	102.291	46.0821
1	92	106	94.085	42.3853
1	93	103	90.606	40.818
1	94	98	88.515	39.876
1	95	113	102.361	46.1136
1	96	96	86.498	38.9673
1	97	93	83.523	37.6271
1	98	149	136.405	61.4505
1	99	69	61.714	27.8022
1	100	85	77.347	34.8448
1	101	75	67.282	30.3105
1	102	89	83.342	37.5456
1	103	114	100.698	45.3644
1	104	102	87.68	39.4998
1	105	115	98.334	44.2995
1	106	119	107.901	48.6094
1	107	105	92.845	41.8267
1	108	123	110.974	49.9938
1	109	159	141.998	63.9701
1	110	112	99.812	44.9653
1	111	127	117.379	52.8792
1	112	252	234.152	105.485
1	113	112	94.924	42.7633
1	114	92	78.689	35.4494
1	115	100	91.185	41.0788
1	116	205	187.076	84.2777
1	117	121	107.473	48.4166
1	118	161	143.148	64.4882
1	119	136	118.43	53.3527
1	120	109	96.519	43.4818
1	121	112	94.323	42.4925
1	122	119	102.974	46.3898
1	123	120	107.271	48.3256
1	124	104	91.973	41.4338
1	125	114	94.008	42.3506
1	126	96	89.358	40.2558
1	127	91	81.558	36.7419
1	128	149	136.826	61.6401
1	129	110	102.268	46.0717
1	130	114	98.756	44.4896
1	131	50	42.24	19.0291
1	132	111	100.325	45.1964
1	133	102	90.043	40.5644
1	134	106	94.148	42.4137
2	1	140	126.483	56.9806
2	2	108	100.438	45.2473
2	3	141	131.624	59.2966
2	4	117	111.217	50.1033
2	5	127	113.763	51.2502
2	6	100	92.7	41.7614
2	7	194	183.277	82.5663
2	8	97	89.505	40.322
2	9	104	98.423	44.3396
2	10	93	83.91	37.8015
2	11	110	99.554	44.8491
2	12	95	87.481	39.4102
2	13	98	90.181	40.6265
2	14	147	131.919	59.4295
2	15	128	118.58	53.4203
2	16	84	75.694	34.1001
2	17	126	111.427	50.1979
2	18	100	90.304	40.682
2	19	112	101.584	45.7636
2	20	99	90.961	40.9779
2	21	100	93.206	41.9893
2	22	105	96.114	43.2994
2	23	87	75.366	33.9524
2	24	101	93.056	41.9217
2	25	123	107.897	48.6076
2	26	122	106.521	47.9877
2	27	92	83.478	37.6068
2	28	93	83.817	37.7596
2	29	89	81.153	36.5594
2	30	89	80.711	36.3603
2	31	94	86.806	39.1061
2	32	112	104.899	47.257
2	33	166	155.304	69.9645
2	34	94	87.648	39.4854
2	35	103	94.35	42.5047
2	36	86	75.388	33.9623
2	37	129	115.139	51.8701
2	38	112	100.803	45.4118
2	39	96	85.408	38.4763
2	40	85	74.971	33.7744
2	41	128	115.819	52.1765
2	42	142	129.23	58.2181
2	43	108	102.327	46.0983
2	44	118	106.659	48.0499
2	45	115	104.762	47.1953
2	46	101	93.36	42.0587
2	47	87	82.507	37.1694
2	48	90	80.666	36.34
2	49	113	103.27	46.5231
2	50	115	100.545	45.2955
2	51	118	109.679	49.4104
2	52	121	105.393	47.4795
2	53	132	120.988	54.5051
2	54	172	161.729	72.8589
2	55	109	95.906	43.2057
2	56	113	98.846	44.5301
2	57	110	96.943	43.6728
2	58	94	83.508	37.6204
2	59	122	109.329	49.2527
2	60	142	129.283	58.242
2	61	90	80.402	36.2211
2	62	119	107.252	48.317
2	63	100	91.827	41.3681
2	64	169	155.911	70.2379
2	65	100	93.477	42.1114
2	66	112	101.391	45.6766
2	67	99	90.104	40.5919
2	68	116	105.137	47.3642
2	69	110	99.145	44.6648
2	70	150	132.672	59.7687
2	71	96	84.635	38.1281
2	72	79	70.214	31.6314
2	73	88	78.554	35.3886
2	74	94	84.646	38.133
2	75	98	86.841	39.1219
2	76	151	137.782	62.0708
2	77	119	105.306	47.4404
2	78	142	125.882	56.7098
2	79	100	90.36	40.7072
2	80	103	95.214	42.8939
2	81	96	84.278	37.9672
2	82	107	99.756	44.9401
2	83	115	104.725	47.1786
2	84	133	117.873	53.1018
2	85	75	67.455	30.3885
2	86	249	226.964	102.247
2	87	109	97.269	43.8197
2	88	90	76.439	34.4358
2	89	108	97.014	43.7048
2	90	114	104.444	47.052
2	91	113	102.291	46.0821
2	92	106	94.085	42.3853
2	93	103	90.606	40.818
2	94	98	88.515	39.876
2	95	113	102.361	46.1136
2	96	96	86.498	38.9673
2	97	93	83.523	37.6271
2	98	149	136.405	61.4505
2	99	69	61.714	27.8022
2	100	85	77.347	34.8448
2	101	75	67.282	30.3105
2	102	89	83.342	37.5456
2	103	114	100.698	45.3644
2	104	102	87.68	39.4998
2	105	115	98.334	44.2995
2	106	119	107.901	48.6094
2	107	105	92.845	41.8267
2	108	123	110.974	49.9938
2	109	159	141.998	63.9701
2	110	112	99.812	44.9653
2	111	127	117.379	52.8792
2	112	252	234.152	105.485
2	113	112	94.924	42.7633
2	114	92	78.689	35.4494
2	115	100	91.185	41.0788
2	116	205	187.076	84.2777
2	117	121	107.473	48.4166
2	118	161	143.148	64.4882
2	119	136	118.43	53.3527
2	120	109	96.519	43.4818
2	121	112	94.323	42.4925
2	122	119	102.974	46.3898
2	123	120	107.271	48.3256
2	124	104	91.973	41.4338
2	125	114	94.008	42.3506
2	126	96	89.358	40.2558
2	127	91	81.558	36.7419
2	128	149	136.826	61.6401
2	129	110	102.268	46.0717
2	130	114	98.756	44.4896
2	131	50	42.24	19.0291
2	132	111	100.325	45.1964
2	133	102	90.043	40.5644
2	134	106	94.148	42.4137
3	1	127	116.919	52.672
3	2	97	86.243	38.8525
3	3	106	89.694	40.4071
3	4	94	85.908	38.7016
3	5	113	101.577	45.7604
3	6	69	63.021	28.391
3	7	94	82.511	37.1712
3	8	203	183.367	82.6068
3	9	98	86.074	38.7763
3	10	91	80.149	36.1071
3	11	125	108.671	48.9563
3	12	105	91.008	40.9991
3	13	107	94.436	42.5434
3	14	98	87.809	39.558
3	15	89	82.51	37.1708
3	16	106	94.602	42.6182
3	17	82	71.245	32.0959
3	18	89	78.764	35.4832
3	19	128	112.879	50.852
3	20	104	89.582	40.3567
3	21	96	81.454	36.695
3	22	103	91.501	41.2212
3	23	148	134.985	60.8107
3	24	87	76.737	34.57
3	25	101	92.388	41.6208
3	26	94	88.005	39.6463
3	27	113	102.509	46.1803
3	28	117	102.285	46.0794
3	29	123	105.943	47.7273
3	30	109	92.762	41.7893
3	31	91	80.332	36.1896
3	32	114	102.75	46.2889
3	33	103	95.215	42.8944
3	34	165	156.603	70.5497
3	35	74	68.722	30.9593
3	36	126	112.828	50.829
3	37	105	95.216	42.8948
3	38	90	81.345	36.6459
3	39	102	90.967	40.9806
3	40	116	105.698	47.6169
3	41	80	73.518	33.1199
3	42	112	102.708	46.27
3	43	106	93.269	42.0177
3	44	119	111.532	50.2452
3	45	96	86.518	38.9764
3	46	63	55.022	24.7874
3	47	107	98.577	44.4089
3	48	93	81.446	36.6914
3	49	97	86.489	38.9633
3	50	109	96.317	43.3908
3	51	101	90.722	40.8703
3	52	92	81.789	36.8459
3	53	99	84.766	38.1871
3	54	130	114.49	51.5777
3	55	110	96.133	43.3079
3	56	122	102.943	46.3758
3	57	111	97.341	43.8521
3	58	168	152.762	68.8193
3	59	100	86.27	38.8646
3	60	112	98.35	44.3067
3	61	102	88.781	39.9958
3	62	120	107.352	48.3621
3	63	105	91.821	41.3654
3	64	151	129.864	58.5037
3	65	160	145.743	65.6572
3	66	97	84.459	38.0488
3	67	97	85.153	38.3614
3	68	96	84.404	38.024
3	69	101	84.435	38.038
3	70	117	101.279	45.6262
3	71	131	122.216	55.0583
3	72	99	88.845	40.0247
3	73	103	87.817	39.5616
3	74	98	85.538	38.5349
3	75	100	86.213	38.839
3	76	113	95.268	42.9182
3	77	97	87.762	39.5368
3	78	145	125.324	56.4585
3	79	111	98.012	44.1544
3	80	122	107.858	48.59
3	81	99	84.209	37.9362
3	82	85	70.087	31.5742
3	83	113	95.787	43.152
3	84	126	105.823	47.6733
3	85	119	103.534	46.6421
3	86	251	228.352	102.873
3	87	77	71.597	32.2544
3	88	89	76.129	34.2961
3	89	202	180.377	81.2598
3	90	120	105.611	47.5778
3	91	86	72.462	32.6441
3	92	132	112.835	50.8322
3	93	124	112.198	50.5452
3	94	116	101.647	45.792
3	95	65	55.221	24.8771
3	96	158	140.988	63.5151
3	97	100	87.31	39.3332
3	98	107	95.078	42.8326
3	99	97	88.338	39.7963
3	100	79	70.147	31.6012
3	101	116	105.479	47.5183
3	102	102	91.66	41.2928
3	103	107	90.31	40.6847
3	104	111	96.318	43.3913
3	105	75	66.94	30.1565
3	106	86	73.031	32.9005
3	107	154	134.848	60.749
3	108	98	78.555	35.389
3	109	115	99.807	44.9631
3	110	105	87.37	39.3602
3	111	139	123.635	55.6976
3	112	102	87.823	39.5643
3	113	137	116.544	52.5031
3	114	159	138.213	62.265
3	115	109	94.944	42.7723
3	116	124	109.913	49.5158
3	117	91	79.283	35.717
3	118	107	94.388	42.5218
3	119	104	95.565	43.052
3	120	105	90.695	40.8581
3	121	45	41.274	18.5939
3	122	56	47.404	21.3555
3	123	105	92.717	41.769
3	124	95	79.581	35.8512
3	125	97	83.794	37.7492
3	126	111	95.406	42.9804
3	127	88	77.266	34.8083
3	128	108	92.279	41.5717
3	129	106	91.196	41.0838
3	130	119	101.515	45.7325
3	131	96	79.784	35.9427
3	132	94	77.475	34.9025
3	133	106	93.572	42.1542
3	134	82	70.911	31.9454
3	135	104	91.895	41.3987
3	136	126	116.264	52.3769
3	137	90	80.743	36.3747
3	138	101	88.7	39.9594
3	139	152	135.65	61.1103
3	140	110	97.998	44.1481
3	141	98	86.201	38.8336
3	142	86	76.958	34.6696
3	143	106	92.714	41.7677
3	144	102	91.048	41.0171
3	145	122	107.018	48.2116
3	146	104	91.651	41.2888
3	147	121	106.971	48.1904
3	148	104	88.981	40.0859
3	149	56	50.738	22.8575
3	150	109	96.141	43.3115
3	151	111	95.915	43.2097
3	152	105	90.72	40.8694
3	153	150	139.556	62.87
3	154	81	74.66	33.6343
3	155	177	162.634	73.2666
3	156	119	105.078	47.3376
3	157	100	83.441	37.5902
4	1	131	123.039	55.4291
4	2	108	99.584	44.8626
4	3	115	104.033	46.8669
4	4	112	102.024	45.9618
4	5	91	84.769	38.1884
4	6	103	97.475	43.9125
4	7	86	81.42	36.6797
4	8	121	107.103	48.2499
4	9	111	95.729	43.1259
4	10	94	83.065	37.4208
4	11	101	92.808	41.81
4	12	118	106.777	48.103
4	13	101	88.721	39.9688
4	14	90	83.661	37.6893
4	15	101	89.718	40.418
4	16	122	110.739	49.8879
4	17	77	68.602	30.9052
4	18	104	97.681	44.0053
4	19	95	86.874	39.1367
4	20	116	100.174	45.1284
4	21	73	63.12	28.4356
4	22	114	102.592	46.2177
4	23	106	96.305	43.3854
4	24	115	105.141	47.366
4	25	105	95.651	43.0908
4	26	104	91.982	41.4379
4	27	105	98.011	44.154
4	28	108	98.725	44.4756
4	29	104	95.355	42.9574
4	30	116	102.438	46.1483
4	31	102	91.164	41.0694
4	32	112	98.214	44.2454
4	33	162	147.301	66.3591
4	34	126	115.171	51.8845
4	35	100	87.876	39.5881
4	36	112	101.514	45.7321
4	37	92	80.984	36.4833
4	38	101	94.676	42.6515
4	39	100	90.87	40.9369
4	40	93	86.103	38.7894
4	41	98	85.802	38.6538
4	42	121	108.942	49.0784
4	43	141	123.852	55.7953
4	44	119	110.084	49.5928
4	45	96	87.583	39.4561
4	46	109	101.426	45.6924
4	47	107	98.143	44.2134
4	48	100	89.196	40.1828
4	49	97	89.455	40.2995
4	50	108	99.235	44.7054
4	51	93	85.996	38.7412
4	52	99	93.364	42.0605
4	53	105	91.782	41.3478
4	54	93	83.553	37.6406
4	55	105	91.634	41.2811
4	56	109	99.615	44.8766
4	57	106	92.317	41.5888
4	58	116	109.495	49.3275
4	59	217	197.822	89.1188
4	60	87	79.708	35.9085
4	61	83	72.912	32.8469
4	62	94	89.867	40.4851
4	63	166	145.857	65.7086
4	64	85	77.617	34.9665
4	65	89	82.23	37.0446
4	66	92	83.771	37.7388
4	67	74	65.568	29.5384
4	68	93	81.24	36.5986
4	69	97	90.429	40.7383
4	70	109	100.305	45.1874
4	71	140	127.849	57.596
4	72	96	87.913	39.6048
4	73	123	108.478	48.8693
4	74	90	86.727	39.0705
4	75	83	77.6	34.9588
4	76	93	85.97	38.7295
4	77	92	80.917	36.4531
4	78	82	71.885	32.3842
4	79	116	106.114	47.8044
4	80	96	89.189	40.1796
4	81	82	75.956	34.2182
4	82	108	99.393	44.7765
4	83	103	95.27	42.9191
4	84	97	87.386	39.3674
4	85	93	82.19	37.0266
4	86	120	113.616	51.184
4	87	128	116.353	52.417
4	88	93	84.003	37.8434
4	89	105	94.853	42.7313
4	90	99	93.942	42.3209
4	91	118	108.187	48.7382
4	92	118	110.005	49.5573
4	93	107	99.073	44.6324
4	94	112	107.294	48.3359
4	95	106	96.702	43.5643
4	96	96	87.458	39.3998
4	97	103	92.521	41.6807
4	98	84	76.943	34.6628
4	99	123	113.988	51.3516
4	100	95	86.978	39.1836
4	101	101	95.564	43.0516
4	102	107	97.141	43.762
4	103	216	197.891	89.1499
4	104	129	118.142	53.223
4	105	112	104.65	47.1448
4	106	96	86.12	38.7971
4	107	115	100.394	45.2275
4	108	147	136.249	61.3802
4	109	66	60.225	27.1314
4	110	106	97.41	43.8832
4	111	88	79.02	35.5985
4	112	96	87.299	39.3282
4	113	95	87.597	39.4624
4	114	101	89.364	40.2585
4	115	105	95.114	42.8489
4	116	113	104.464	47.061
4	117	111	104.824	47.2232
4	118	110	100.703	45.3667
4	119	83	72.278	32.5612
4	120	109	100.057	45.0757
4	121	110	99.831	44.9739
4	122	94	87.351	39.3516
4	123	83	75.708	34.1065
4	124	105	98.479	44.3648
4	125	113	106.821	48.1229
4	126	100	92.516	41.6785
4	127	92	85.298	38.4267
4	128	114	105.665	47.6021
4	129	87	81.524	36.7266
4	130	122	114.155	51.4268
4	131	107	101.244	45.6104
4	132	99	84.518	38.0754
4	133	88	81.269	36.6117
4	134	120	107.894	48.6062
4	135	95	85.641	38.5813
4	136	84	80.966	36.4752
4	137	163	153.198	69.0157
4	138	100	95.939	43.2205
4	139	109	104.207	46.9453
4	140	109	98.029	44.1621
4	141	124	118.982	53.6014
4	142	119	109.357	49.2653
4	143	98	92.823	41.8168
4	144	99	91.656	41.291
4	145	113	105.912	47.7134
4	146	96	88.124	39.6999
4	147	128	117.695	53.0216
4	148	90	80.505	36.2675
4	149	109	99.511	44.8297
4	150	121	113.331	51.0556
4	151	104	93.433	42.0916
4	152	81	77.451	34.8917
4	153	109	101.222	45.6005
5	1	170	154.636	69.6635
5	2	85	76.047	34.2592
5	3	74	67.728	30.5115
5	4	90	78.125	35.1953
5	5	101	87.345	39.3489
5	6	107	98.875	44.5432
5	7	135	126.644	57.0531
5	8	151	134.679	60.6729
5	9	93	84.705	38.1596
5	10	91	81.214	36.5869
5	11	179	167.356	75.3939
5	12	85	75.895	34.1907
5	13	105	95.455	43.0025
5	14	117	103.143	46.4659
5	15	96	90.906	40.9532
5	16	106	100.241	45.1586
5	17	86	77.755	35.0286
5	18	90	78.654	35.4336
5	19	92	82.646	37.232
5	20	86	78.291	35.2701
5	21	112	105.736	47.6341
5	22	101	88.351	39.8021
5	23	102	93.69	42.2073
5	24	78	70.554	31.7846
5	25	85	75.579	34.0483
5	26	90	80.732	36.3698
5	27	157	145.736	65.6541
5	28	103	93.083	41.9339
5	29	121	112.056	50.4812
5	30	92	83.68	37.6978
5	31	97	88.821	40.0139
5	32	118	112.826	50.8281
5	33	118	110.125	49.6113
5	34	90	81.765	36.8351
5	35	103	97.203	43.79
5	36	102	96.073	43.2809
5	37	126	114.297	51.4908
5	38	102	94.198	42.4362
5	39	133	122.327	55.1083
5	40	104	94.448	42.5488
5	41	84	79.017	35.5972
5	42	112	102.761	46.2938
5	43	122	111.241	50.1141
5	44	93	84.258	37.9582
5	45	96	91.095	41.0383
5	46	95	88.939	40.067
5	47	98	85.166	38.3673
5	48	107	96.686	43.557
5	49	97	87.408	39.3773
5	50	106	93.185	41.9798
5	51	100	90.844	40.9252
5	52	92	86.29	38.8736
5	53	103	96.713	43.5692
5	54	69	63.139	28.4441
5	55	108	99.159	44.6711
5	56	100	92.398	41.6253
5	57	53	49.228	22.1772
5	58	106	98.776	44.4986
5	59	100	89.252	40.208
5	60	89	80.198	36.1292
5	61	119	111.522	50.2407
5	62	110	103.089	46.4416
5	63	108	98.184	44.2319
5	64	103	97.235	43.8044
5	65	97	90.614	40.8216
5	66	85	77.05	34.711
5	67	121	110.26	49.6721
5	68	98	93.486	42.1154
5	69	95	84.819	38.211
5	70	94	84.276	37.9663
5	71	82	75.92	34.202
5	72	86	78.685	35.4476
5	73	108	102.308	46.0898
5	74	83	76.317	34.3808
5	75	98	90.508	40.7739
5	76	105	97.092	43.7399
5	77	101	93.551	42.1447
5	78	96	88.812	40.0098
5	79	104	94.949	42.7745
5	80	103	93.177	41.9762
5	81	102	92.658	41.7424
5	82	101	95.295	42.9304
5	83	107	100.292	45.1815
5	84	108	101.699	45.8154
5	85	76	67.476	30.3979
5	86	97	89.624	40.3756
5	87	99	88.846	40.0251
5	88	86	80.856	36.4256
5	89	114	106.184	47.8359
5	90	126	114.905	51.7647
5	91	93	84.735	38.1731
5	92	93	80.758	36.3815
5	93	109	98.986	44.5932
5	94	104	97.326	43.8454
5	95	114	102.416	46.1384
5	96	102	95.444	42.9975
5	97	104	96.785	43.6016
5	98	108	94.926	42.7642
5	99	102	90.489	40.7653
5	100	87	77.324	34.8345
5	101	98	90.604	40.8171
5	102	98	87.617	39.4715
5	103	113	102.163	46.0244
5	104	119	111.626	50.2875
5	105	130	121.156	54.5808
5	106	130	119.641	53.8983
5	107	114	103.96	46.834
5	108	97	92.006	41.4487
5	109	119	110.825	49.9267
5	110	93	86.108	38.7917
5	111	120	106.895	48.1562
5	112	102	92.319	41.5897
5	113	106	93.263	42.015
5	114	92	84.24	37.9501
5	115	97	89.062	40.1224
5	116	112	98.694	44.4616
5	117	247	232.795	104.874
5	118	91	78.744	35.4742
5	119	96	86.56	38.9953
5	120	84	74.299	33.4717
5	121	106	95.64	43.0858
5	122	102	95.372	42.9651
5	123	108	98.616	44.4265
5	124	104	90.751	40.8833
5	125	81	75.74	34.1209
5	126	82	78.048	35.1606
5	127	88	79.46	35.7967
5	128	101	90.68	40.8513
5	129	93	83.52	37.6258
5	130	124	114.362	51.5201
5	131	101	88.627	39.9265
5	132	147	132.297	59.5998
5	133	117	106.114	47.8044
5	134	114	106.45	47.9557
5	135	103	91.585	41.259
5	136	94	83.434	37.587
5	137	90	81.917	36.9036
5	138	119	105.692	47.6142
5	139	105	93.352	42.0551
5	140	103	93.385	42.0699
5	141	113	102.388	46.1258
5	142	104	91.556	41.246
5	143	85	77.991	35.1349
5	144	110	99.377	44.7693
5	145	113	99.257	44.7153
5	146	95	81.159	36.5621
5	147	89	78.416	35.3264
5	148	83	77.878	35.084
5	149	105	96.402	43.4291
5	150	152	139.104	62.6664
5	151	101	89.108	40.1432
5	152	80	67.929	30.602
5	153	99	89.962	40.5279
5	154	100	88.508	39.8729
5	155	118	104.642	47.1412
5	156	99	88.897	40.0481
5	157	99	85.853	38.6768
5	158	96	84.946	38.2682
5	159	93	83.345	37.5469
5	160	50	42.43	19.1147
5	161	89	79.815	35.9567
5	162	104	94.784	42.7002
6	1	250	236.339	106.471
6	2	121	112.545	50.7015
6	3	117	107.796	48.5621
6	4	134	123.582	55.6737
6	5	124	114.921	51.7719
6	6	143	134.518	60.6004
6	7	157	150.119	67.6286
6	8	100	95.415	42.9845
6	9	98	92.16	41.5181
6	10	99	89.893	40.4968
6	11	95	87.783	39.5462
6	12	115	102.089	45.9911
6	13	91	81.688	36.8004
6	14	110	101.988	45.9456
6	15	102	91.717	41.3185
6	16	112	101.369	45.6667
6	17	146	134.827	60.7396
6	18	133	124.137	55.9237
6	19	78	72.935	32.8572
6	20	83	76.047	34.2592
6	21	64	57.205	25.7709
6	22	93	84.795	38.2001
6	23	98	92.657	41.742
6	24	82	78.76	35.4814
6	25	71	64.042	28.8509
6	26	95	86.244	38.8529
6	27	133	121.302	54.6466
6	28	103	93.473	42.1096
6	29	87	78.225	35.2404
6	30	107	103.495	46.6245
6	31	76	69.576	31.344
6	32	130	117.877	53.1036
6	33	81	74.968	33.7731
6	34	83	73.546	33.1325
6	35	146	138.017	62.1767
6	36	249	232.7	104.831
6	37	99	91.53	41.2343
6	38	106	97.207	43.7918
6	39	91	82.896	37.3446
6	40	114	97.315	43.8404
6	41	111	97.383	43.871
6	42	111	98.739	44.4819
6	43	104	94.298	42.4812
6	44	111	100.584	45.3131
6	45	101	90.445	40.7455
6	46	129	118.091	53.2
6	47	144	131.915	59.4277
6	48	87	77.347	34.8448
6	49	95	84.914	38.2538
6	50	95	88.467	39.8544
6	51	87	77.47	34.9002
6	52	123	116.165	52.3323
6	53	95	87.226	39.2953
6	54	117	106.453	47.9571
6	55	128	122.216	55.0583
6	56	97	91.472	41.2081
6	57	80	72.737	32.768
6	58	77	69.722	31.4098
6	59	128	114.304	51.494
6	60	102	91.45	41.1982
6	61	111	101.135	45.5613
6	62	107	99.192	44.686
6	63	108	97.785	44.0521
6	64	106	98.844	44.5292
6	65	98	90.373	40.713
6	66	95	88.778	39.9945
6	67	76	71.956	32.4162
6	68	115	106.169	47.8291
6	69	95	86.507	38.9714
6	70	123	109.286	49.2333
6	71	96	84.848	38.224
6	72	93	85.472	38.5051
6	73	107	99.063	44.6279
6	74	97	88.314	39.7855
6	75	97	88.091	39.685
6	76	93	84.497	38.0659
6	77	61	53.678	24.1819
6	78	93	85.785	38.6461
6	79	92	86.403	38.9246
6	80	97	88.672	39.9467
6	81	129	119.093	53.6514
6	82	112	104.151	46.92
6	83	99	90.689	40.8554
6	84	91	85.526	38.5295
6	85	144	125.088	56.3521
6	86	106	101.647	45.792
6	87	127	115.661	52.1053
6	88	83	75.867	34.1781
6	89	137	126.426	56.9549
6	90	108	100.766	45.3951
6	91	94	87.496	39.4169
6	92	183	168.568	75.9399
6	93	100	92.282	41.573
6	94	70	66.657	30.029
6	95	77	73.447	33.0879
			Average	44.3118

## Sheet: README
Objective				EVOS FL Auto Camera Pixel "Resolution" (um/pixel)
Catalogue Description	FL Auto UI Drop-down Selection	Magnification	SKU	Color	Monochrome
EVOS® Obj, Inf Plan Fluor 20X LWD PH, 0.40NA/3.1WD	AMG, 20x LPlan FL PH(AMEP-4682)	20X	AMEP4682	0.4369	0.4505
Perimeter values are in Pixels
I used 0.4505 um/pixel to convert from pixels to microns
This information was provided to us by EVOS company
