# Supplementary material for: The acetylase activity of Cdu1 regulates bacterial exit from infected cells by protecting Chlamydia effectors from degradation
Source: eLife. 2024 Feb 15;12:RP87386. doi: 10.7554/eLife.87386 (PMC10942603; doi:10.7554/eLife.87386)
Supplement: Figure 7—source data 1. [file elife-87386-fig7-data1.zip › Figure 7-Source Data 1/ipam GII bla extrusions collated measurments.xlsx]

## Sheet: Replicate 1
Field	Extrusion	Area	Perimeter (Pixels)	Perimeter (microns)
1	1	265	243.778	109.822
1	2	204	182.43	82.1847
1	3	129	116.773	52.6062
1	4	179	159.925	72.0462
1	5	238	218.3	98.3442
1	6	220	196.015	88.3048
1	7	102	95.712	43.1183
1	8	104	92.824	41.8172
1	9	109	98.7	44.4644
1	10	134	119.947	54.0361
1	11	118	101.717	45.8235
1	12	82	75.569	34.0438
1	13	143	131.29	59.1461
1	14	200	180.741	81.4238
1	15	116	103.766	46.7466
1	16	131	115.794	52.1652
1	17	154	136.413	61.4541
1	18	216	190.178	85.6752
1	19	159	145.854	65.7072
1	20	236	220.12	99.1641
1	21	118	107.713	48.5247
1	22	164	147.223	66.324
1	23	108	94.361	42.5096
1	24	101	91.192	41.082
1	25	146	135.765	61.1621
1	26	130	117.825	53.0802
1	27	113	100.962	45.4834
1	28	113	96.583	43.5106
1	29	226	202.379	91.1717
1	30	122	107.291	48.3346
1	31	159	141.461	63.7282
1	32	127	112.167	50.5312
1	33	142	123.679	55.7174
1	34	125	106.359	47.9147
1	35	124	106.542	47.9972
1	36	221	197.119	88.8021
1	37	110	95.429	42.9908
1	38	122	108.563	48.9076
1	39	113	95.926	43.2147
1	40	153	139.135	62.6803
1	41	124	110.004	49.5568
1	42	120	108.188	48.7387
1	43	109	96.786	43.6021
1	44	146	128.397	57.8428
1	45	157	138.753	62.5082
1	46	121	106.004	47.7548
1	47	146	130.956	58.9957
1	48	196	176.56	79.5403
1	49	111	101.899	45.9055
1	50	123	108.138	48.7162
1	51	153	135.879	61.2135
1	52	217	205.607	92.626
1	53	117	104.984	47.2953
1	54	119	106.462	47.9611
1	55	94	86.086	38.7817
1	56	126	110.76	49.8974
1	57	232	216.706	97.6261
1	58	98	89.265	40.2139
1	59	108	97.625	43.9801
1	60	132	117.996	53.1572
2	1	129	114.332	51.5066
2	2	105	93.106	41.9443
2	3	125	107.145	48.2688
2	4	100	86.529	38.9813
2	5	222	205.899	92.7575
2	6	233	211.127	95.1127
2	7	113	105.31	47.4422
2	8	120	102.43	46.1447
2	9	100	90.928	40.9631
2	10	113	105.842	47.6818
2	11	86	79.833	35.9648
2	12	106	95.77	43.1444
2	13	194	171.899	77.4405
2	14	187	167.974	75.6723
2	15	115	101.925	45.9172
2	16	99	89.705	40.4121
2	17	115	98.439	44.3468
2	18	118	103.139	46.4641
2	19	210	184.51	83.1218
2	20	206	192.728	86.824
2	21	126	113.419	51.0953
2	22	112	96.201	43.3386
2	23	123	108.961	49.0869
2	24	225	204.516	92.1345
2	25	138	126.459	56.9698
2	26	83	72.362	32.5991
2	27	115	104.357	47.0128
2	28	118	102.5	46.1763
2	29	121	110.181	49.6365
2	30	106	93.922	42.3119
2	31	110	99.573	44.8576
2	32	109	94.638	42.6344
2	33	148	129.284	58.2424
2	34	115	99.79	44.9554
2	35	115	102.032	45.9654
2	36	119	102.165	46.0253
2	37	102	94.405	42.5295
2	38	146	137.505	61.946
2	39	121	105.85	47.6854
2	40	122	110.63	49.8388
2	41	149	138.189	62.2541
2	42	199	185.821	83.7124
2	43	157	140.874	63.4637
2	44	106	93.335	42.0474
2	45	105	91.692	41.3072
2	46	161	143.619	64.7004
2	47	162	148.342	66.8281
2	48	227	205.292	92.484
2	49	129	118.582	53.4212
2	50	121	109.975	49.5437
2	51	144	126.782	57.1153
2	52	101	91.65	41.2883
2	53	151	137.897	62.1226
2	54	95	87.119	39.2471
2	55	134	119.556	53.86
2	56	178	160.079	72.1156
2	57	217	196.355	88.4579
2	58	221	206.441	93.0017
2	59	128	116.037	52.2747
2	60	112	98.046	44.1697
2	61	133	119.627	53.892
2	62	133	119.319	53.7532
2	63	107	95.94	43.221
2	64	258	234.12	105.471
2	65	235	218.616	98.4865
2	66	112	100.43	45.2437
2	67	125	107.324	48.3495
3	1	165	148.288	66.8037
3	2	132	118.396	53.3374
3	3	324	298.848	134.631
3	4	134	119.261	53.7271
3	5	147	135.072	60.8499
3	6	159	144.69	65.1828
3	7	131	118.086	53.1977
3	8	113	105.26	47.4196
3	9	126	115.613	52.0837
3	10	242	222.835	100.387
3	11	136	126.485	56.9815
3	12	191	171.491	77.2567
3	13	122	109.194	49.1919
3	14	112	97.589	43.9638
3	15	116	104.238	46.9592
3	16	222	203.535	91.6925
3	17	210	194.937	87.8191
3	18	118	103.826	46.7736
3	19	209	182.446	82.1919
3	20	111	99.14	44.6626
3	21	103	91.458	41.2018
3	22	104	93.023	41.9069
3	23	100	90.073	40.5779
3	24	118	106.538	47.9954
3	25	162	148.459	66.8808
3	26	201	187.272	84.366
3	27	110	98.092	44.1904
3	28	190	170.299	76.7197
3	29	118	106.666	48.053
3	30	108	95.501	43.0232
3	31	141	128.981	58.1059
3	32	90	77.576	34.948
3	33	112	100.226	45.1518
3	34	219	198.41	89.3837
4	1	120	108.031	48.668
4	2	131	111.827	50.3781
4	3	110	101.824	45.8717
4	4	219	201.195	90.6383
4	5	122	107.634	48.4891
4	6	94	83.064	37.4203
4	7	247	229.901	103.57
4	8	143	132.458	59.6723
4	9	147	131.499	59.2403
4	10	107	94.485	42.5655
4	11	113	95.757	43.1385
4	12	131	116.784	52.6112
4	13	120	102.786	46.3051
4	14	118	104.599	47.1218
4	15	120	106.491	47.9742
4	16	85	74.798	33.6965
4	17	111	98.975	44.5882
4	18	224	202.717	91.324
4	19	147	135.573	61.0756
4	20	265	246.279	110.949
4	21	130	119.975	54.0487
4	22	135	121.885	54.9092
4	23	114	104.308	46.9908
4	24	184	171.477	77.2504
4	25	119	106.791	48.1093
4	26	106	98.555	44.399
4	27	142	126.194	56.8504
4	28	200	182.827	82.3636
4	29	152	137.127	61.7757
4	30	203	187.92	84.658
4	31	137	124.853	56.2463
4	32	114	103.379	46.5722
4	33	158	144.37	65.0387
4	34	131	116.337	52.4098
4	35	94	81.78	36.8419
4	36	103	91.547	41.2419
4	37	122	112.222	50.556
4	38	149	137.252	61.832
4	39	143	127.238	57.3207
4	40	137	124.78	56.2134
4	41	122	113.674	51.2101
4	42	94	83.053	37.4154
4	43	88	78.173	35.2169
4	44	164	149.368	67.2903
4	45	111	98.708	44.468
4	46	170	157.77	71.0754
4	47	122	110.988	50.0001
4	48	116	100.629	45.3334
4	49	100	89.968	40.5306
4	50	134	122.74	55.2944
4	51	248	219.618	98.9379
4	52	106	92.017	41.4537
4	53	98	85.996	38.7412
4	54	107	91.811	41.3609
4	55	107	91.587	41.2599
4	56	119	108.336	48.8054
4	57	108	94.42	42.5362
4	58	128	117.212	52.804
4	59	129	111.378	50.1758
4	60	127	109.172	49.182
4	61	110	93.448	42.0983
4	62	147	125.079	56.3481
4	63	189	164.408	74.0658
4	64	228	204.094	91.9443
4	65	124	108.869	49.0455
4	66	112	100.843	45.4298
4	67	88	77.533	34.9286
4	68	126	110.588	49.8199
4	69	170	161.355	72.6904
4	70	248	226.209	101.907
4	71	236	220.004	99.1118
4	72	102	90.592	40.8117
4	73	121	114.289	51.4872
4	74	156	145.901	65.7284
4	75	104	96.641	43.5368
4	76	105	94.795	42.7051
4	77	128	114.089	51.3971
4	78	102	94.635	42.6331
5	1	240	214.141	96.4705
5	2	105	94.73	42.6759
5	3	194	168.303	75.8205
5	4	112	99.124	44.6554
5	5	103	92.844	41.8262
5	6	100	89.208	40.1882
5	7	218	204.689	92.2124
5	8	188	171.909	77.445
5	9	131	118.162	53.232
5	10	103	91.866	41.3856
5	11	124	110.629	49.8384
5	12	117	108.942	49.0784
5	13	210	193.221	87.0461
5	14	113	98.447	44.3504
5	15	188	175.066	78.8672
5	16	105	98.038	44.1661
5	17	109	97.463	43.9071
5	18	127	113.785	51.2601
5	19	106	94.325	42.4934
5	20	169	151.73	68.3544
5	21	91	83.629	37.6749
5	22	93	82.977	37.3811
5	23	241	218.647	98.5005
5	24	231	211.965	95.4902
5	25	105	92.611	41.7213
5	26	228	209.334	94.305
5	27	139	122.306	55.0989
5	28	101	86.865	39.1327
5	29	103	89.937	40.5166
5	30	120	107.986	48.6477
5	31	103	90.57	40.8018
5	32	152	131.039	59.0331
5	33	116	103.585	46.665
5	34	103	97.078	43.7336
5	35	108	97.383	43.871
5	36	108	93.709	42.2159
5	37	143	124.26	55.9791
5	38	150	136.285	61.3964
5	39	148	134.887	60.7666
5	40	108	97.118	43.7517
5	41	117	103.029	46.4146
5	42	95	83.69	37.7023
5	43	123	103.281	46.5281
5	44	126	108.938	49.0766
5	45	131	116.162	52.331
5	46	101	92.004	41.4478
5	47	106	93.568	42.1524
5	48	129	112.09	50.4965
5	49	121	104.727	47.1795
5	50	106	90.251	40.6581
5	51	129	120.894	54.4627
5	52	183	161.654	72.8251
5	53	216	197.841	89.1274
5	54	123	108.83	49.0279
5	55	185	164.706	74.2001
5	56	129	108.272	48.7765
5	57	131	122.825	55.3327
5	58	124	114.883	51.7548
5	59	242	227.7	102.579
5	60	208	197.851	89.1319
5	61	99	88.182	39.726
5	62	95	83.093	37.4334
5	63	108	95.165	42.8718
5	64	100	88.761	39.9868
5	65	117	105.96	47.735
5	66	239	220.888	99.51
5	67	114	104.205	46.9444
5	68	128	116.389	52.4332
5	69	117	107.404	48.3855
5	70	132	112.77	50.8029
5	71	210	189.751	85.4828
5	72	84	73.224	32.9874
5	73	96	85.638	38.5799
5	74	167	154.147	69.4432
5	75	126	113.103	50.9529
5	76	129	108.104	48.7009
5	77	132	117.78	53.0599
6	1	107	97.634	43.9841
6	2	95	85.968	38.7286
6	3	106	96.263	43.3665
6	4	160	143.699	64.7364
6	5	153	136.726	61.5951
6	6	115	104.845	47.2327
6	7	116	104.07	46.8835
6	8	95	86.76	39.0854
6	9	93	84.239	37.9497
6	10	131	119.681	53.9163
6	11	104	94.144	42.4119
6	12	114	97.96	44.131
6	13	114	99.729	44.9279
6	14	112	100.233	45.155
6	15	116	104.772	47.1998
6	16	118	111.683	50.3132
6	17	128	109.704	49.4217
6	18	151	139.387	62.7938
6	19	242	222.07	100.043
6	20	102	88.931	40.0634
6	21	117	107.063	48.2319
6	22	106	92.198	41.5352
6	23	88	80.686	36.349
6	24	203	191.865	86.4352
6	25	224	209.433	94.3496
6	26	183	168.092	75.7254
6	27	120	111.026	50.0172
6	28	111	102.802	46.3123
6	29	101	94.38	42.5182
6	30	120	109.416	49.2919
6	31	95	85.424	38.4835
6	32	177	165.527	74.5699
6	33	145	135.984	61.2608
6	34	128	116.904	52.6653
6	35	207	186.674	84.0966
6	36	122	106.661	48.0508
6	37	119	106.023	47.7634
6	38	96	88.9	40.0495
6	39	103	90.115	40.5968
6	40	112	102.524	46.1871
6	41	119	105.182	47.3845
6	42	105	91.739	41.3284
6	43	116	102.472	46.1636
6	44	136	120.494	54.2825
6	45	92	80.246	36.1508
6	46	115	104.954	47.2818
6	47	154	139.229	62.7227
6	48	96	88.627	39.9265
6	49	95	84.923	38.2578
6	50	122	110.009	49.5591
6	51	212	190.384	85.768
6	52	197	178.116	80.2413
6	53	225	208.322	93.8491
6	54	228	212.783	95.8587
6	55	138	123.677	55.7165
6	56	124	115.823	52.1783
6	57	122	110.863	49.9438
6	58	140	120.179	54.1406
6	59	129	119.597	53.8784
6	60	260	241.062	108.598
6	61	218	196.293	88.43
6	62	113	98.726	44.4761
6	63	103	89.626	40.3765
6	64	136	118.415	53.346
6	65	124	110.214	49.6514
6	66	104	93.19	41.9821
6	67	120	103.495	46.6245
6	68	108	99.843	44.9793
6	69	134	114.892	51.7588
6	70	97	88.226	39.7458
6	71	175	155.325	69.9739
6	72	233	212.264	95.6249
6	73	125	112.471	50.6682
6	74	225	209.281	94.2811
6	75	178	167.801	75.5944
6	76	89	80.697	36.354
6	77	116	106.416	47.9404
6	78	208	196.061	88.3255
6	79	96	85.38	38.4637
6	80	83	76.287	34.3673
6	81	109	98.58	44.4103
6	82	78	69.908	31.4936
6	83	128	116.085	52.2963
6	84	128	116.731	52.5873
			Average	56.639

## Sheet: Replicate 2
Field	Extrusion	Area	Perimeter (Pixels)	Perimeter (microns)
1	1	120	105.014	47.3088
1	2	215	185.136	83.4038
1	3	196	176.612	79.5637
1	4	118	101.153	45.5694
1	5	114	99.743	44.9342
1	6	233	213.316	96.0989
1	7	121	108.449	48.8563
1	8	117	101.331	45.6496
1	9	99	89.709	40.4139
1	10	121	108.998	49.1036
1	11	139	122.261	55.0786
1	12	123	103.823	46.7723
1	13	109	94.902	42.7534
1	14	230	207.798	93.613
1	15	258	234.924	105.833
1	16	123	110.762	49.8983
1	17	119	108.148	48.7207
1	18	98	89.019	40.1031
1	19	197	185.432	83.5371
1	20	119	103.691	46.7128
1	21	278	246.207	110.916
1	22	258	233.169	105.043
1	23	128	111.605	50.2781
1	24	101	92.187	41.5302
1	25	106	94.604	42.6191
1	26	200	181.572	81.7982
1	27	108	94.629	42.6304
1	28	112	99	44.5995
1	29	208	185.091	83.3835
1	30	109	96.466	43.4579
1	31	106	97.716	44.0211
1	32	243	219.251	98.7726
1	33	204	183.759	82.7834
1	34	124	114.916	51.7697
2	1	166	149.202	67.2155
2	2	227	199.552	89.8982
2	3	225	207.71	93.5734
2	4	176	160.035	72.0958
2	5	189	174.202	78.478
2	6	151	132.15	59.5336
2	7	205	186.355	83.9529
2	8	133	121.196	54.5988
2	9	100	90.427	40.7374
2	10	115	99.551	44.8477
2	11	106	90.722	40.8703
2	12	249	224.555	101.162
2	13	130	116.966	52.6932
2	14	239	215.698	97.1719
2	15	144	131.404	59.1975
2	16	107	95.147	42.8637
2	17	106	94.162	42.42
2	18	236	212.625	95.7876
2	19	189	171.894	77.4382
2	20	176	162.582	73.2432
2	21	251	227.942	102.688
2	22	96	84.609	38.1164
2	23	105	95.113	42.8484
2	24	100	91.72	41.3199
2	25	142	129.86	58.5019
2	26	207	191.742	86.3798
2	27	102	91.516	41.228
2	28	144	128.327	57.8113
2	29	121	106.561	48.0057
2	30	112	99.254	44.7139
2	31	120	106.023	47.7634
2	32	135	118.53	53.3978
2	33	193	174.669	78.6884
2	34	119	108.789	49.0094
2	35	126	115.402	51.9886
2	36	99	87.392	39.3701
2	37	95	82.29	37.0716
2	38	197	177.356	79.8989
2	39	114	100.723	45.3757
2	40	110	93.727	42.224
2	41	200	185.081	83.379
2	42	117	101.857	45.8866
2	43	196	181.26	81.6576
2	44	116	101.668	45.8014
2	45	122	106.355	47.9129
2	46	107	90.397	40.7238
2	47	105	89.344	40.2495
2	48	104	90.716	40.8676
2	49	85	78.649	35.4314
2	50	139	124.589	56.1273
2	51	117	99.529	44.8378
2	52	203	182.953	82.4203
2	53	234	208.927	94.1216
2	54	244	223.231	100.566
2	55	110	93.21	41.9911
2	56	297	261.233	117.685
2	57	140	124.499	56.0868
2	58	135	118.108	53.2077
2	59	141	121.889	54.911
2	60	280	252.305	113.663
2	61	280	251.987	113.52
2	62	111	96.392	43.4246
2	63	129	113.76	51.2489
2	64	104	88.282	39.771
2	65	117	106.708	48.072
3	1	116	98.36	44.3112
3	2	102	89.046	40.1152
3	3	127	112.403	50.6376
3	4	112	101.419	45.6893
3	5	118	108.79	49.0099
3	6	198	180.595	81.358
3	7	98	88.417	39.8319
3	8	119	106.541	47.9967
3	9	102	91.837	41.3726
3	10	77	66.912	30.1439
3	11	121	108.458	48.8603
3	12	102	88.231	39.7481
3	13	164	146.342	65.9271
3	14	118	106.311	47.8931
3	15	189	166.402	74.9641
3	16	105	88.484	39.862
3	17	112	98.648	44.4409
3	18	122	107.49	48.4242
3	19	103	87.878	39.589
3	20	220	203.101	91.497
3	21	209	189.694	85.4571
3	22	142	126.703	57.0797
3	23	105	93.093	41.9384
3	24	123	107.443	48.4031
3	25	115	103.459	46.6083
3	26	109	98.305	44.2864
3	27	211	195.688	88.1574
3	28	109	101.897	45.9046
3	29	237	214.005	96.4093
3	30	152	135.548	61.0644
3	31	147	130.017	58.5727
3	32	96	84.913	38.2533
3	33	122	113.52	51.1408
3	34	102	87.954	39.6233
3	35	151	141.003	63.5219
3	36	93	84.419	38.0308
3	37	99	88.618	39.9224
3	38	202	187.855	84.6287
3	39	195	174.839	78.765
3	40	136	121.366	54.6754
3	41	242	221.755	99.9006
3	42	192	173.836	78.3131
3	43	171	155.528	70.0654
3	44	88	78.144	35.2039
3	45	127	112.33	50.6047
3	46	211	191.86	86.4329
3	47	227	211	95.0555
3	48	211	193.264	87.0654
3	49	109	98.293	44.281
3	50	205	188.606	84.967
3	51	157	143.381	64.5931
3	52	214	189.174	85.2229
4	1	133	121.462	54.7186
4	2	99	87.631	39.4778
4	3	126	116.082	52.2949
4	4	119	107.097	48.2472
4	5	133	122.295	55.0939
4	6	109	97.286	43.8273
4	7	93	79.248	35.7012
4	8	105	92.426	41.6379
4	9	87	77.543	34.9331
4	10	100	86.978	39.1836
4	11	110	98.505	44.3765
4	12	106	95.534	43.0381
4	13	101	90.985	40.9887
4	14	106	90.337	40.6968
4	15	109	98.283	44.2765
4	16	116	100.311	45.1901
4	17	112	99.203	44.691
4	18	114	104.267	46.9723
4	19	108	96.94	43.6715
4	20	104	93.434	42.092
4	21	207	186.27	83.9146
4	22	138	124.179	55.9426
4	23	126	114.804	51.7192
4	24	157	144.234	64.9774
4	25	103	94.54	42.5903
4	26	104	92.967	41.8816
4	27	124	112.239	50.5637
4	28	117	104.09	46.8925
4	29	146	138.384	62.342
4	30	78	67.348	30.3403
4	31	95	85.359	38.4542
4	32	123	109.814	49.4712
4	33	96	85.616	38.57
4	34	241	221.753	99.8997
4	35	220	205.947	92.7791
4	36	103	91.328	41.1433
4	37	123	110.59	49.8208
4	38	203	188.925	85.1107
4	39	127	105.985	47.7462
4	40	101	97.125	43.7548
4	41	94	84.712	38.1628
4	42	194	174.276	78.5113
4	43	290	257.726	116.106
4	44	106	94.202	42.438
4	45	232	217.544	98.0036
4	46	193	176.351	79.4461
4	47	270	252.384	113.699
4	48	109	97.827	44.0711
4	49	87	74.833	33.7123
4	50	157	139.905	63.0272
4	51	138	123.441	55.6102
4	52	127	112.228	50.5587
4	53	109	94.234	42.4524
4	54	101	95.707	43.116
4	55	143	130.61	58.8398
4	56	131	114.661	51.6548
4	57	135	117.113	52.7594
4	58	112	99.89	45.0004
4	59	111	100.476	45.2644
5	1	114	101.774	45.8492
5	2	122	104.675	47.1561
5	3	115	95.801	43.1584
5	4	88	76.919	34.652
5	5	133	123.571	55.6687
5	6	98	84.019	37.8506
5	7	146	132.579	59.7268
5	8	83	73.02	32.8955
5	9	122	106.427	47.9454
5	10	108	93.034	41.9118
5	11	217	191.118	86.0987
5	12	168	151.381	68.1971
5	13	94	84.445	38.0425
5	14	128	109.954	49.5343
5	15	121	106.223	47.8535
5	16	100	87.213	39.2895
5	17	99	85.259	38.4092
5	18	68	59.163	26.6529
5	19	127	112.245	50.5664
5	20	69	60.597	27.2989
5	21	197	178.157	80.2597
5	22	102	91.145	41.0608
5	23	118	109.661	49.4023
5	24	119	100.784	45.4032
5	25	100	86.764	39.0872
5	26	256	234.046	105.438
5	27	172	156.106	70.3258
5	28	103	87.007	39.1967
5	29	129	114.612	51.6327
5	30	202	183.276	82.5658
5	31	173	160.539	72.3228
5	32	81	68.759	30.9759
5	33	109	100.061	45.0775
5	34	100	85.024	38.3033
5	35	103	89.713	40.4157
5	36	103	90.408	40.7288
5	37	117	101.181	45.582
5	38	83	76.306	34.3759
5	39	142	121.729	54.8389
5	40	105	87.688	39.5034
5	41	132	114.837	51.7341
5	42	126	109.374	49.273
5	43	90	79.122	35.6445
5	44	90	76.167	34.3132
5	45	133	120.338	54.2123
5	46	102	88.802	40.0053
5	47	90	78.98	35.5805
5	48	113	93.476	42.1109
5	49	211	188.562	84.9472
5	50	189	167.109	75.2826
5	51	201	176.757	79.629
5	52	156	135.917	61.2306
5	53	149	133.321	60.0611
5	54	121	104.955	47.2822
5	55	187	165.272	74.455
5	56	98	84.638	38.1294
5	57	142	120.994	54.5078
5	58	121	110.448	49.7568
5	59	152	135.687	61.127
5	60	118	101.367	45.6658
5	61	185	161.715	72.8526
5	62	113	98.866	44.5391
5	63	110	97.536	43.94
5	64	179	158.232	71.2835
5	65	133	120.855	54.4452
5	66	86	76.78	34.5894
5	67	138	127.974	57.6523
5	68	92	81.992	36.9374
5	69	232	216.094	97.3503
5	70	99	89.163	40.1679
5	71	183	169.374	76.303
5	72	108	95.605	43.0701
5	73	103	93.589	42.1618
5	74	149	131.4	59.1957
5	75	86	75.839	34.1655
5	76	118	107.152	48.272
5	77	84	75.377	33.9573
5	78	106	96.536	43.4895
6	1	82	72.711	32.7563
6	2	108	95.736	43.1291
6	3	83	70.359	31.6967
6	4	133	118.298	53.2932
6	5	172	152.747	68.8125
6	6	134	122.591	55.2272
6	7	124	102.193	46.0379
6	8	113	100.545	45.2955
6	9	55	50.509	22.7543
6	10	113	92.01	41.4505
6	11	246	223.945	100.887
6	12	115	98.58	44.4103
6	13	162	148.664	66.9731
6	14	121	107.634	48.4891
6	15	162	140.783	63.4227
6	16	109	96.82	43.6174
6	17	129	114.027	51.3692
6	18	241	213.745	96.2921
6	19	106	90.626	40.827
6	20	199	184.717	83.215
6	21	117	106.393	47.93
6	22	78	72.636	32.7225
6	23	80	70.933	31.9553
6	24	102	86.814	39.1097
6	25	90	76.629	34.5214
6	26	204	176.668	79.5889
6	27	226	197.398	88.9278
6	28	153	134.767	60.7125
6	29	168	149.586	67.3885
6	30	203	179.706	80.9576
6	31	220	190.884	85.9932
6	32	229	202.316	91.1434
6	33	121	104.085	46.8903
6	34	133	121.934	54.9313
6	35	203	183.052	82.4649
6	36	92	79.852	35.9733
6	37	156	143.678	64.7269
6	38	210	195.806	88.2106
6	39	110	99.305	44.7369
6	40	109	98.821	44.5189
6	41	141	126.251	56.8761
6	42	220	190.297	85.7288
6	43	211	185.81	83.7074
6	44	118	101.354	45.66
6	45	105	91.099	41.0401
6	46	102	86.737	39.075
6	47	87	78.285	35.2674
6	48	101	89.628	40.3774
6	49	102	87.365	39.3579
6	50	81	71.537	32.2274
6	51	129	116.981	52.6999
6	52	126	111.273	50.1285
6	53	90	81.157	36.5612
6	54	109	94.364	42.511
6	55	102	91.17	41.0721
6	56	110	98.176	44.2283
6	57	85	74.385	33.5104
6	58	80	71.1	32.0305
6	59	97	85.604	38.5646
6	60	112	99.815	44.9667
6	61	102	87.637	39.4805
6	62	189	167.788	75.5885
6	63	95	84.538	38.0844
6	64	130	113.922	51.3219
6	65	97	86.494	38.9655
			Average	56.0043

## Sheet: Replicate 3
Field	Extrusion	Area	Perimeter (Pixels)	Perimeter (microns)
1	1	117	111.335	50.1564
1	2	209	192.837	86.8731
1	3	105	96.528	43.4859
1	4	106	97.587	43.9629
1	5	95	87.666	39.4935
1	6	206	200.04	90.118
1	7	80	72.406	32.6189
1	8	106	98.221	44.2486
1	9	148	142.308	64.1098
1	10	111	104.165	46.9263
1	11	189	179.873	81.0328
1	12	123	116.431	52.4522
1	13	102	95.491	43.0187
1	14	100	94.998	42.7966
1	15	152	143.753	64.7607
1	16	109	102.039	45.9686
1	17	71	67.418	30.3718
2	1	112	104.241	46.9606
2	2	160	147.677	66.5285
2	3	141	131.254	59.1299
2	4	158	150.853	67.9593
2	5	125	121.68	54.8168
2	6	197	185.68	83.6488
2	7	119	110.4	49.7352
2	8	149	144.762	65.2153
2	9	130	121.344	54.6655
2	10	146	135.651	61.1108
2	11	180	172.458	77.6923
2	12	121	112.92	50.8705
2	13	132	123.317	55.5543
2	14	119	112.975	50.8952
2	15	224	212.35	95.6637
2	16	111	103.426	46.5934
2	17	91	80.648	36.3319
2	18	189	174.117	78.4397
2	19	102	93.772	42.2443
2	20	106	95.768	43.1435
2	21	98	91.247	41.1068
2	22	124	113.326	51.0534
2	23	110	104.306	46.9899
2	24	106	95.632	43.0822
2	25	123	112.636	50.7425
2	26	111	102.79	46.3069
2	27	141	132.992	59.9129
2	28	109	97.017	43.7062
2	29	188	180.165	81.1643
2	30	140	129.533	58.3546
2	31	119	108.793	49.0112
2	32	109	101.156	45.5708
3	1	110	102.142	46.015
3	2	227	218.289	98.3392
3	3	102	95.637	43.0845
3	4	141	134.882	60.7643
3	5	197	180.132	81.1495
3	6	109	96.488	43.4678
3	7	125	117.111	52.7585
3	8	119	108.964	49.0883
3	9	121	110.982	49.9974
3	10	110	98.794	44.5067
3	11	113	103.745	46.7371
3	12	117	109.012	49.1099
3	13	166	157.947	71.1551
3	14	189	181.013	81.5464
3	15	189	177.756	80.0791
3	16	220	211.627	95.338
3	17	106	101.106	45.5483
3	18	213	205.81	92.7174
3	19	106	102.725	46.2776
3	20	122	115.535	52.0485
3	21	84	78.889	35.5395
3	22	115	109.864	49.4937
3	23	112	108.041	48.6725
3	24	100	95.605	43.0701
3	25	107	103.356	46.5619
3	26	138	132.339	59.6187
3	27	179	169.094	76.1768
3	28	242	231.617	104.343
3	29	117	112.48	50.6722
3	30	112	105.752	47.6413
3	31	111	106.956	48.1837
3	32	113	110.723	49.8807
3	33	199	189.299	85.2792
3	34	132	122.001	54.9615
3	35	123	115.641	52.0963
3	36	132	122.772	55.3088
3	37	103	99.539	44.8423
3	38	98	93.133	41.9564
3	39	166	158.15	71.2466
3	40	109	99.354	44.759
3	41	104	96.108	43.2967
3	42	104	95.036	42.8137
3	43	107	98.524	44.3851
3	44	133	126.107	56.8112
3	45	96	86.986	39.1872
3	46	161	147.748	66.5605
3	47	114	109.442	49.3036
3	48	114	107.659	48.5004
3	49	180	171.688	77.3454
3	50	93	87.126	39.2503
3	51	148	142.066	64.0007
3	52	102	91.004	40.9973
3	53	111	99.136	44.6608
3	54	120	109.04	49.1225
3	55	154	147.217	66.3213
3	56	115	110.624	49.8361
3	57	108	100.865	45.4397
3	58	114	108.812	49.0198
3	59	113	108.161	48.7265
4	1	194	182.42	82.1802
4	2	99	90.524	40.7811
4	3	233	228.28	102.84
4	4	205	196.236	88.4043
4	5	267	255.484	115.096
4	6	121	115.135	51.8683
4	7	265	257.056	115.804
4	8	119	111.817	50.3736
4	9	140	129.703	58.4312
4	10	116	104.69	47.1628
4	11	206	196.656	88.5935
4	12	115	106.866	48.1431
4	13	94	86.274	38.8664
4	14	120	115.474	52.021
5	1	107	96.368	43.4138
5	2	220	198.509	89.4283
5	3	94	84.369	38.0082
5	4	120	107.566	48.4585
5	5	118	107.85	48.5864
5	6	137	126.26	56.8801
5	7	171	160.318	72.2233
5	8	121	114.115	51.4088
5	9	111	101.646	45.7915
5	10	117	109.23	49.2081
5	11	152	141.851	63.9039
5	12	88	82.969	37.3775
5	13	104	91.993	41.4428
5	14	99	93.551	42.1447
5	15	128	113.301	51.0421
5	16	136	122.037	54.9777
5	17	109	95.495	43.0205
5	18	133	119.708	53.9285
5	19	98	87.806	39.5566
5	20	111	105.231	47.4066
5	21	114	101.166	45.5753
5	22	94	83.808	37.7555
5	23	103	93.333	42.0465
5	24	110	98.324	44.295
5	25	104	93.184	41.9794
5	26	85	76.853	34.6223
5	27	118	108.918	49.0676
5	28	148	135.377	60.9873
5	29	138	128.084	57.7018
5	30	131	121.289	54.6407
5	31	127	118.435	53.355
5	32	115	109.587	49.3689
6	1	239	227.642	102.553
6	2	139	127.929	57.632
6	3	115	104.917	47.2651
6	4	120	109.314	49.246
6	5	98	92.677	41.751
6	6	107	101.841	45.8794
6	7	124	113.176	50.9858
6	8	122	109.956	49.5352
6	9	160	144.891	65.2734
6	10	129	121.988	54.9556
6	11	103	95.299	42.9322
6	12	107	101.08	45.5365
6	13	169	155.217	69.9253
6	14	135	127.345	57.3689
6	15	101	89.25	40.2071
6	16	137	129.333	58.2645
6	17	95	88.982	40.0864
6	18	109	103.471	46.6137
6	19	113	104.841	47.2309
6	20	152	143.425	64.613
6	21	87	75.518	34.0209
6	22	110	98.997	44.5981
6	23	101	91.347	41.1518
6	24	117	109.873	49.4978
6	25	177	165.697	74.6465
6	26	88	77.273	34.8115
6	27	93	88.596	39.9125
6	28	101	95.312	42.9381
6	29	101	88.919	40.058
6	30	123	118.433	53.3541
6	31	92	84.99	38.288
6	32	144	133.715	60.2386
6	33	110	100.256	45.1653
6	34	102	97.79	44.0544
6	35	78	73.851	33.2699
6	36	118	103.337	46.5533
6	37	200	191.187	86.1297
6	38	232	220.952	99.5389
6	39	108	103.187	46.4857
6	40	122	115.919	52.2215
6	41	186	178.274	80.3124
6	42	155	147.468	66.4343
6	43	119	113.803	51.2683
6	44	143	134.545	60.6125
6	45	137	132.39	59.6417
6	46	102	93.847	42.2781
6	47	101	92.773	41.7942
6	48	107	102.711	46.2713
6	49	103	97.231	43.8026
6	50	104	98.032	44.1634
6	51	110	102.072	45.9834
6	52	115	109.88	49.5009
6	53	100	93.223	41.997
6	54	104	96.772	43.5958
6	55	99	92.57	41.7028
6	56	116	105.436	47.4989
6	57	91	84.432	38.0366
6	58	93	88.599	39.9138
6	59	101	95.356	42.9579
6	60	102	97.854	44.0832
6	61	138	130.101	58.6105
6	62	87	83.734	37.7222
6	63	100	93.046	41.9172
6	64	121	110.73	49.8839
6	65	69	65.511	29.5127
6	66	101	94.582	42.6092
6	67	230	222.966	100.446
6	68	90	84.596	38.1105
6	69	104	98.235	44.2549
6	70	123	119.357	53.7703
6	71	128	115.736	52.1391
6	72	116	107.133	48.2634
6	73	126	111.148	50.0722
6	74	101	95.129	42.8556
6	75	118	109.96	49.537
6	76	112	104.013	46.8579
6	77	124	119.015	53.6163

## Sheet: Replicate 4
Field	Extrusion	Area	Perimeter (Pixels)	Perimeter (microns)
1	1	168	155.72	70.1519
1	2	165	147.936	66.6452
1	3	123	112.059	50.4826
1	4	277	265.304	119.519
1	5	111	102.779	46.3019
1	6	112	100.855	45.4352
1	7	123	114.587	51.6214
1	8	124	114.965	51.7917
1	9	159	151.494	68.248
1	10	109	101.688	45.8104
1	11	108	99.931	45.0189
1	12	121	114.448	51.5588
1	13	274	258.282	116.356
1	14	121	108.901	49.0599
1	15	100	90.501	40.7707
1	16	127	116.083	52.2954
1	17	142	127.817	57.5816
1	18	98	89.196	40.1828
1	19	116	103.899	46.8065
1	20	158	148.341	66.8276
1	21	251	235.737	106.2
1	22	99	90.152	40.6135
1	23	110	99.368	44.7653
1	24	125	109.335	49.2554
1	25	104	99.298	44.7337
1	26	117	111.074	50.0388
1	27	139	133.281	60.0431
1	28	215	205.903	92.7593
1	29	126	120.079	54.0956
1	30	236	218.011	98.214
1	31	231	222.784	100.364
1	32	129	121.175	54.5893
1	33	109	101.981	45.9424
1	34	127	120.197	54.1487
1	35	112	105.597	47.5714
2	1	115	100.661	45.3478
2	2	104	98.078	44.1841
2	3	79	75.392	33.9641
2	4	130	122.693	55.2732
2	5	103	96.217	43.3458
2	6	123	113.055	50.9313
2	7	128	118.258	53.2752
2	8	122	115.349	51.9647
2	9	120	111.673	50.3087
2	10	222	203.539	91.6943
2	11	110	97.757	44.0395
2	12	202	184.496	83.1154
2	13	114	104.566	47.107
2	14	117	107.782	48.5558
2	15	116	105.013	47.3084
2	16	140	132.356	59.6264
2	17	133	123.861	55.7994
2	18	260	239.968	108.106
2	19	114	100.951	45.4784
2	20	108	101.763	45.8442
2	21	100	93.861	42.2844
2	22	145	129.219	58.2132
2	23	221	209.166	94.2293
2	24	107	100.773	45.3982
2	25	130	119.848	53.9915
2	26	143	132.714	59.7877
2	27	109	97.539	43.9413
2	28	100	96.551	43.4962
2	29	116	106.452	47.9566
2	30	111	100.573	45.3081
2	31	102	94.647	42.6385
2	32	129	119.887	54.0091
2	33	101	91.817	41.3636
2	34	91	85.299	38.4272
2	35	109	100.106	45.0978
2	36	143	129.832	58.4893
2	37	98	89.592	40.3612
2	38	99	91.561	41.2482
2	39	185	178.552	80.4377
2	40	119	108.433	48.8491
2	41	111	101.514	45.7321
2	42	231	222.908	100.42
2	43	113	107.533	48.4436
2	44	141	132.185	59.5493
2	45	123	115.705	52.1251
3	1	110	98.623	44.4297
3	2	206	190.154	85.6644
3	3	138	127.976	57.6532
3	4	133	120.082	54.0969
3	5	98	86.523	38.9786
3	6	96	87.444	39.3935
3	7	111	105.504	47.5296
3	8	151	140.181	63.1515
3	9	205	194.635	87.6831
3	10	123	116.258	52.3742
3	11	103	95.173	42.8754
3	12	88	81.945	36.9162
3	13	156	142.455	64.176
3	14	179	168.142	75.748
3	15	130	120.439	54.2578
3	16	136	119.894	54.0122
3	17	145	134.758	60.7085
3	18	140	129.515	58.3465
3	19	103	96.013	43.2539
3	20	134	127.41	57.3982
3	21	106	99.64	44.8878
3	22	134	126.245	56.8734
3	23	90	86.057	38.7687
3	24	158	146.922	66.1884
3	25	145	131.172	59.093
3	26	108	100.244	45.1599
3	27	115	102.695	46.2641
3	28	148	140.601	63.3408
3	29	266	250.022	112.635
3	30	115	105.066	47.3322
3	31	120	108.536	48.8955
3	32	166	157.016	70.7357
3	33	119	113.889	51.307
3	34	104	99.644	44.8896
3	35	101	94.293	42.479
3	36	193	176.643	79.5777
3	37	120	113.635	51.1926
3	38	119	110.378	49.7253
3	39	106	98.371	44.3161
3	40	118	110.93	49.974
3	41	75	68.473	30.8471
3	42	111	102.511	46.1812
3	43	121	111.718	50.329
3	44	105	94.859	42.734
3	45	109	102.344	46.106
3	46	126	118.851	53.5424
3	47	97	91.317	41.1383
3	48	91	80.42	36.2292
3	49	71	62.586	28.195
3	50	78	71.545	32.231
3	51	113	104.544	47.0971
3	52	98	86.535	38.984
3	53	125	112.478	50.6713
3	54	229	207.053	93.2774
3	55	104	93.322	42.0416
3	56	116	109.506	49.3325
3	57	102	94.122	42.402
3	58	114	104.609	47.1264
3	59	257	242.369	109.187
3	60	94	83.285	37.5199
3	61	111	102.136	46.0123
3	62	106	96.345	43.4034
3	63	137	127.137	57.2752
3	64	103	94.492	42.5686
3	65	105	97.452	43.9021
3	66	92	84.605	38.1146
3	67	257	246.785	111.177
3	68	114	105.39	47.4782
3	69	117	106.608	48.0269
3	70	105	97.313	43.8395
3	71	107	96.828	43.621
3	72	132	122.358	55.1223
3	73	134	124.788	56.217
3	74	91	85.88	38.6889
4	1	141	128.076	57.6982
4	2	77	71.519	32.2193
4	3	115	103.711	46.7218
4	4	104	92.784	41.7992
4	5	113	101.203	45.592
4	6	151	141.39	63.6962
4	7	113	103.429	46.5948
4	8	95	90.944	40.9703
4	9	121	111.056	50.0307
4	10	90	85.099	38.3371
4	11	83	76.072	34.2704
4	12	107	97.092	43.7399
4	13	124	114.065	51.3863
4	14	267	247.445	111.474
4	15	102	90.23	40.6486
4	16	100	92.284	41.5739
4	17	114	103.961	46.8344
4	18	101	92.651	41.7393
4	19	225	208.732	94.0338
4	20	120	108.699	48.9689
4	21	110	98.339	44.3017
4	22	119	102.857	46.3371
4	23	169	151.281	68.1521
4	24	117	102.102	45.997
4	25	100	89.726	40.4216
4	26	103	96.518	43.4814
4	27	96	84.422	38.0321
4	28	242	226.076	101.847
4	29	116	102.194	46.0384
4	30	101	89.422	40.2846
4	31	115	103.006	46.4042
4	32	88	79.173	35.6674
4	33	91	82.167	37.0162
4	34	76	66.946	30.1592
4	35	123	114.117	51.4097
4	36	264	252.672	113.829
4	37	106	99.992	45.0464
4	38	103	94.441	42.5457
4	39	109	95.017	42.8052
4	40	102	94.142	42.411
4	41	120	109.846	49.4856
4	42	98	89.597	40.3634
4	43	92	78.063	35.1674
4	44	67	59.914	26.9913
4	45	140	128.904	58.0713
4	46	110	99.841	44.9784
4	47	97	87.495	39.4165
4	48	127	115.505	52.035
4	49	108	96.822	43.6183
4	50	105	93.86	42.2839
4	51	115	108.064	48.6828
4	52	131	119.175	53.6883
4	53	99	92.711	41.7663
4	54	173	159.348	71.7863
4	55	119	106.337	47.9048
4	56	92	82.611	37.2163
4	57	117	109.998	49.5541
4	58	118	102.469	46.1623
4	59	123	105.923	47.7183
4	60	113	102.356	46.1114
4	61	144	131.571	59.2727
4	62	118	106.653	48.0472
4	63	119	110.473	49.7681
4	64	82	72.604	32.7081
4	65	137	119.902	54.0159
4	66	108	99.103	44.6459
4	67	104	91.752	41.3343
4	68	88	78.929	35.5575
4	69	105	99.899	45.0045
4	70	149	131.865	59.4052
4	71	220	207.566	93.5085
4	72	220	209.718	94.478
4	73	234	221.272	99.683
4	74	177	168.412	75.8696
4	75	114	101.754	45.8402
4	76	110	103.187	46.4857
4	77	120	107.124	48.2594
4	78	108	100.551	45.2982
4	79	133	125.41	56.4972
4	80	110	99.918	45.0131
4	81	130	118.691	53.4703
4	82	103	86.831	39.1174
4	83	121	115.341	51.9611
4	84	143	134.2	60.4571
4	85	101	92.492	41.6676
4	86	217	202.505	91.2285
5	1	135	125.12	56.3666
5	2	121	106.053	47.7769
5	3	133	120.974	54.4988
5	4	114	105.364	47.4665
5	5	121	111.712	50.3263
5	6	121	110.888	49.955
5	7	105	97.708	44.0175
5	8	155	145.769	65.6689
5	9	108	103.622	46.6817
5	10	108	103.887	46.8011
5	11	128	120.997	54.5091
5	12	103	94.182	42.429
5	13	108	98.953	44.5783
5	14	114	104.188	46.9367
5	15	108	97.427	43.8909
5	16	95	88.457	39.8499
5	17	98	92.233	41.551
5	18	115	106.542	47.9972
5	19	105	96.307	43.3863
5	20	252	231.409	104.25
5	21	97	89.753	40.4337
5	22	112	106.821	48.1229
5	23	94	87.601	39.4643
5	24	175	161.38	72.7017
5	25	95	90.187	40.6292
5	26	115	105.472	47.5151
5	27	100	91.904	41.4028
5	28	185	174.56	78.6393
5	29	96	83.73	37.7204
5	30	185	175.704	79.1547
5	31	224	215.835	97.2337
5	32	114	105.708	47.6215
5	33	137	133.904	60.3238
5	34	75	67.262	30.3015
5	35	107	102.336	46.1024
5	36	114	106.428	47.9458
5	37	192	176.807	79.6516
5	38	103	94.123	42.4024
5	39	180	169.246	76.2453
5	40	212	197.959	89.1805
5	41	169	154.015	69.3838
5	42	232	218.136	98.2703
5	43	109	99.83	44.9734
5	44	102	95.117	42.8502
5	45	84	76.892	34.6398
5	46	118	110.347	49.7113
5	47	231	219.112	98.71
5	48	128	117.46	52.9157
5	49	164	150.592	67.8417
5	50	110	99.397	44.7783
5	51	131	122.198	55.0502
5	52	131	124.056	55.8872
5	53	97	86.778	39.0935
5	54	97	91.532	41.2352
5	55	196	184.66	83.1893
5	56	104	97.65	43.9913
5	57	214	202.823	91.3718
5	58	142	133.898	60.321
5	59	160	154.204	69.4689
5	60	95	85.755	38.6326
5	61	99	90.894	40.9477
5	62	123	111.368	50.1713
5	63	98	88.601	39.9148
5	64	99	91.328	41.1433
5	65	97	91.294	41.1279
5	66	145	136.443	61.4676
5	67	106	101.929	45.919
5	68	120	111.414	50.192
5	69	102	92.734	41.7767
5	70	151	142.977	64.4111
5	71	99	90.93	40.964
5	72	118	109.919	49.5185
5	73	109	101.78	45.8519
5	74	176	166.002	74.7839
5	75	108	104.834	47.2277
6	1	212	198.46	89.4062
6	2	114	107.799	48.5634
6	3	120	115.912	52.2184
6	4	215	208.527	93.9414
6	5	111	107.247	48.3148
6	6	97	93.219	41.9952
6	7	173	167.883	75.6313
6	8	120	114.54	51.6003
6	9	116	109.037	49.1212
6	10	102	96.696	43.5615
6	11	116	109.151	49.1725
6	12	113	108.63	48.9378
6	13	105	98.733	44.4792
6	14	109	101.673	45.8037
6	15	129	120.961	54.4929
6	16	120	114.855	51.7422
6	17	143	137.937	62.1406
6	18	100	93.895	42.2997
6	19	86	79.931	36.0089
6	20	75	69.947	31.5111
6	21	91	86.628	39.0259
6	22	153	147.201	66.3141
6	23	193	178.347	80.3453
6	24	112	105.574	47.5611
6	25	109	100.505	45.2775
			Average	53.8142

## Sheet: README
Objective				EVOS FL Auto Camera Pixel "Resolution" (um/pixel)
Catalogue Description	FL Auto UI Drop-down Selection	Magnification	SKU	Color	Monochrome
EVOS® Obj, Inf Plan Fluor 20X LWD PH, 0.40NA/3.1WD	AMG, 20x LPlan FL PH(AMEP-4682)	20X	AMEP4682	0.4369	0.4505
Perimeter values are in Pixels
I used 0.4505 um/pixel to convert from pixels to microns
This information was provided to us by EVOS company
