# Supplementary material for: The acetylase activity of Cdu1 regulates bacterial exit from infected cells by protecting Chlamydia effectors from degradation
Source: eLife. 2024 Feb 15;12:RP87386. doi: 10.7554/eLife.87386 (PMC10942603; doi:10.7554/eLife.87386)
Supplement: Figure 7—source data 1. [file elife-87386-fig7-data1.zip › Figure 7-Source Data 1/L2 pBOMB extrusions collated measurments.xlsx]

## Sheet: Replicate 1
Field	Extrusion	Area	Perimeter (Pixels)	Perimeter (microns)
1	1	88	79.181	35.671
1	2	98	84.488	38.0618
1	3	108	95.094	42.8398
1	4	94	87.622	39.4737
1	5	113	100.387	45.2243
1	6	100	92.138	41.5082
1	7	83	75.358	33.9488
1	8	90	84.593	38.1091
1	9	84	76.713	34.5592
1	10	101	95.928	43.2156
1	11	134	125.172	56.39
1	12	79	73.98	33.328
1	13	114	107.854	48.5882
1	14	95	85.995	38.7407
1	15	111	104.691	47.1633
1	16	102	96.137	43.3097
1	17	113	104.799	47.2119
1	18	105	98.257	44.2648
1	19	125	117.913	53.1198
1	20	124	116.433	52.4531
1	21	91	88.224	39.7449
1	22	100	89.919	40.5085
1	23	110	100.27	45.1716
1	24	97	92.84	41.8244
1	25	107	97.884	44.0967
1	26	109	96.7	43.5633
1	27	126	115.792	52.1643
1	28	108	103.4	46.5817
1	29	93	83.41	37.5762
1	30	132	121.783	54.8632
1	31	104	95.848	43.1795
1	32	111	104.537	47.0939
1	33	122	117.007	52.7117
1	34	131	123.045	55.4318
1	35	99	91.995	41.4437
1	36	104	97.273	43.8215
1	37	108	102.188	46.0357
1	38	104	98.894	44.5517
1	39	125	112.506	50.684
1	40	115	103.794	46.7592
1	41	194	179.802	81.0008
1	42	96	87.184	39.2764
1	43	126	120.052	54.0834
1	44	87	80.616	36.3175
1	45	107	97.376	43.8679
1	46	90	79.809	35.954
1	47	113	105.954	47.7323
1	48	123	112.428	50.6488
1	49	105	98.474	44.3625
1	50	94	84.998	38.2916
1	51	93	84.05	37.8645
1	52	105	96.033	43.2629
1	53	100	92.333	41.596
1	54	100	93.633	42.1817
1	55	74	67.941	30.6074
1	56	95	87.76	39.5359
1	57	96	90.681	40.8518
1	58	90	82.014	36.9473
1	59	106	101.523	45.7361
1	60	80	75.419	33.9763
1	61	122	113.884	51.3047
1	62	111	101.414	45.687
1	63	98	92.845	41.8267
1	64	106	98.151	44.217
1	65	92	86.423	38.9336
1	66	101	95.582	43.0597
1	67	115	109.21	49.1991
1	68	174	164.774	74.2307
1	69	153	134.366	60.5319
1	70	88	81.931	36.9099
1	71	130	124.041	55.8805
1	72	94	88.636	39.9305
1	73	108	95.417	42.9854
1	74	101	93.477	42.1114
1	75	95	91.029	41.0086
1	76	117	111.169	50.0816
1	77	104	97.027	43.7107
1	78	151	146.611	66.0483
1	79	83	78.881	35.5359
1	80	109	103.556	46.652
1	81	111	105.524	47.5386
1	82	125	115.7	52.1228
1	83	124	117.839	53.0865
1	84	104	93.242	42.0055
1	85	100	94.054	42.3713
1	86	105	101.298	45.6347
1	87	99	94.677	42.652
1	88	93	85.792	38.6493
1	89	118	107.863	48.5923
1	90	110	102.287	46.0803
1	91	108	103.822	46.7718
1	92	148	135.713	61.1387
1	93	78	67.426	30.3754
1	94	114	102.528	46.1889
1	95	96	90.998	40.9946
1	96	103	96.898	43.6525
1	97	110	97.318	43.8418
1	98	123	106.675	48.0571
1	99	126	109.021	49.114
1	100	250	229.881	103.561
1	101	145	130.669	58.8664
1	102	126	113.544	51.1516
1	103	93	84.149	37.9091
1	104	111	101.202	45.5915
1	105	124	110.798	49.9145
1	106	108	100.502	45.2762
1	107	92	85.585	38.556
1	108	103	93.51	42.1263
1	109	97	90.218	40.6432
1	110	106	93.676	42.201
1	111	101	92.429	41.6393
1	112	82	70.207	31.6283
1	113	117	101.773	45.8487
1	114	82	70.462	31.7431
1	115	92	84.652	38.1357
1	116	123	110.032	49.5694
1	117	101	93.737	42.2285
1	118	112	103.209	46.4957
1	119	123	110.275	49.6789
1	120	99	91.701	41.3113
1	121	128	121.088	54.5501
1	122	100	89.317	40.2373
1	123	115	101.031	45.5145
1	124	71	65.149	29.3496
1	125	125	119.088	53.6491
1	126	101	94.529	42.5853
1	127	84	79.572	35.8472
1	128	114	104.563	47.1056
1	129	121	112.92	50.8705
1	130	83	77.28	34.8146
1	131	105	99.72	44.9239
1	132	114	104.237	46.9588
1	133	104	96.705	43.5656
1	134	129	120.361	54.2226
1	135	152	143.56	64.6738
1	136	165	156.999	70.728
1	137	133	124.985	56.3057
1	138	113	106.091	47.794
1	139	103	96.402	43.4291
1	140	103	94.36	42.5092
1	141	221	208.889	94.1045
1	142	117	110.592	49.8217
1	143	95	87.588	39.4584
1	144	93	87.944	39.6188
1	145	104	98.345	44.3044
1	146	102	95.975	43.2367
1	147	113	107.684	48.5116
1	148	94	87.011	39.1985
1	149	102	95.037	42.8142
1	150	150	141.916	63.9332
1	151	88	81.738	36.823
1	152	112	105.177	47.3822
1	153	116	111.619	50.2844
1	154	101	93.213	41.9925
2	1	99	90.617	40.823
2	2	88	80.864	36.4292
2	3	116	105.379	47.4732
2	4	96	88.412	39.8296
2	5	69	61.59	27.7463
2	6	94	87.3	39.3287
2	7	100	89.635	40.3806
2	8	62	56.861	25.6159
2	9	81	76.736	34.5696
2	10	104	95.332	42.9471
2	11	102	90.108	40.5937
2	12	97	89.869	40.486
2	13	92	83.212	37.487
2	14	113	99.869	44.991
2	15	114	102.872	46.3438
2	16	89	79.973	36.0278
2	17	96	86.799	39.1029
2	18	138	125.752	56.6513
2	19	173	153.068	68.9571
2	20	139	125.556	56.563
2	21	110	93.656	42.192
2	22	86	74.873	33.7303
2	23	103	92.292	41.5775
2	24	106	92.772	41.7938
2	25	100	88.466	39.8539
2	26	113	99.603	44.8712
2	27	161	149.973	67.5628
2	28	125	113.553	51.1556
2	29	121	109.661	49.4023
2	30	118	106.713	48.0742
2	31	124	107.867	48.5941
2	32	104	94.137	42.4087
2	33	130	112.558	50.7074
2	34	96	84.911	38.2524
2	35	105	88.744	39.9792
2	36	96	87.516	39.426
2	37	98	87.085	39.2318
2	38	109	96.275	43.3719
2	39	92	85.986	38.7367
2	40	106	93.274	42.0199
2	41	112	104.074	46.8853
2	42	96	86.462	38.9511
2	43	81	71.704	32.3027
2	44	103	93.448	42.0983
2	45	102	92.81	41.8109
2	46	125	113.938	51.3291
2	47	111	95.685	43.1061
2	48	119	106.282	47.88
2	49	121	106.634	48.0386
2	50	113	101.991	45.9469
2	51	98	87.29	39.3241
2	52	104	96.916	43.6607
2	53	74	66.581	29.9947
2	54	94	84.044	37.8618
2	55	166	150.995	68.0232
2	56	114	102.509	46.1803
2	57	114	103.142	46.4655
2	58	219	206.994	93.2508
2	59	115	97.224	43.7994
2	60	131	118.06	53.186
2	61	115	98.476	44.3634
2	62	105	97.121	43.753
2	63	138	126.359	56.9247
2	64	133	123.105	55.4588
2	65	89	78.051	35.162
2	66	104	92.363	41.6095
2	67	124	117.192	52.795
2	68	194	181.418	81.7288
2	69	114	105.62	47.5818
2	70	113	101.662	45.7987
2	71	214	200.661	90.3978
2	72	70	66.002	29.7339
2	73	108	100.701	45.3658
2	74	77	72.866	32.8261
2	75	89	82.157	37.0117
2	76	106	89.764	40.4387
2	77	98	89.518	40.3279
2	78	101	92.778	41.7965
2	79	98	92.158	41.5172
2	80	112	100.417	45.2379
2	81	100	92.994	41.8938
2	82	108	98.476	44.3634
2	83	99	91.462	41.2036
2	84	126	117.385	52.8819
2	85	105	95.27	42.9191
2	86	106	98.369	44.3152
2	87	98	84.792	38.1988
2	88	90	82.341	37.0946
2	89	146	137.19	61.8041
2	90	108	96.808	43.612
2	91	97	89.667	40.395
2	92	105	96.162	43.321
2	93	116	103.654	46.6961
2	94	94	87.028	39.2061
2	95	126	119.259	53.7262
2	96	124	117.483	52.9261
2	97	104	93.603	42.1682
2	98	105	92.231	41.5501
2	99	94	81.863	36.8793
2	100	69	65.224	29.3834
2	101	104	97.599	43.9683
2	102	115	105.448	47.5043
2	103	107	95.268	42.9182
2	104	101	92.263	41.5645
2	105	88	78.643	35.4287
2	106	110	100.588	45.3149
2	107	134	119.891	54.0109
2	108	91	83.695	37.7046
2	109	107	100.567	45.3054
2	110	110	97.864	44.0877
2	111	95	84.801	38.2029
2	112	96	87.235	39.2994
2	113	101	94.782	42.6993
2	114	127	115.925	52.2242
2	115	122	111.155	50.0753
2	116	137	125.801	56.6734
2	117	144	130.516	58.7975
2	118	95	84.176	37.9213
2	119	98	88.691	39.9553
2	120	96	88.308	39.7828
2	121	112	98.786	44.5031
2	122	107	99.688	44.9094
2	123	126	114.384	51.53
2	124	218	204.278	92.0272
3	1	123	107.831	48.5779
3	2	113	102.896	46.3546
3	3	94	83.737	37.7235
3	4	109	97.691	44.0098
3	5	102	90.104	40.5919
3	6	124	112.744	50.7912
3	7	98	89.127	40.1517
3	8	100	90.185	40.6283
3	9	112	105.178	47.3827
3	10	101	94.466	42.5569
3	11	86	78.023	35.1494
3	12	86	79.637	35.8765
3	13	92	78.358	35.3003
3	14	103	87.161	39.266
3	15	96	85.993	38.7398
3	16	113	94.711	42.6673
3	17	105	96.123	43.3034
3	18	121	107.852	48.5873
3	19	106	91.115	41.0473
3	20	187	171.207	77.1288
3	21	94	88.814	40.0107
3	22	113	105.454	47.507
3	23	198	179.816	81.0071
3	24	113	97.915	44.1107
3	25	105	92.189	41.5311
3	26	106	92.285	41.5744
3	27	130	115.68	52.1138
3	28	151	131.379	59.1862
3	29	108	99.598	44.8689
3	30	113	104.077	46.8867
3	31	100	93.741	42.2303
3	32	80	71.184	32.0684
3	33	82	69.319	31.2282
3	34	106	95.372	42.9651
3	35	104	95.898	43.202
3	36	124	110.905	49.9627
3	37	86	73.976	33.3262
3	38	105	97.956	44.1292
3	39	103	98.539	44.3918
3	40	106	92.692	41.7577
3	41	113	102.463	46.1596
3	42	147	129.818	58.483
3	43	115	97.888	44.0985
3	44	237	220.429	99.3033
3	45	141	128.02	57.673
3	46	111	101.182	45.5825
3	47	195	181.321	81.6851
3	48	119	109.171	49.1815
3	49	107	95.966	43.2327
3	50	110	99.122	44.6545
3	51	98	91.339	41.1482
3	52	99	91.674	41.2991
3	53	92	86.657	39.039
3	54	92	80.887	36.4396
3	55	108	95.082	42.8344
3	56	86	75.841	34.1664
3	57	99	89.976	40.5342
3	58	106	91.876	41.3901
3	59	123	106.943	48.1778
3	60	119	107.868	48.5945
3	61	135	123.735	55.7426
3	62	101	89.968	40.5306
3	63	96	85.407	38.4759
3	64	98	91.781	41.3473
3	65	103	91.171	41.0725
3	66	119	110.16	49.6271
3	67	116	103.103	46.4479
3	68	113	104.808	47.216
3	69	83	77.505	34.916
3	70	119	109.141	49.168
3	71	102	93.107	41.9447
3	72	101	87.464	39.4025
3	73	111	98.686	44.458
3	74	112	98.024	44.1598
3	75	100	94.148	42.4137
3	76	111	97.818	44.067
3	77	115	106.101	47.7985
3	78	92	86.824	39.1142
3	79	119	110.62	49.8343
3	80	139	127.821	57.5834
3	81	131	118.157	53.2297
3	82	173	159.749	71.9669
3	83	108	101.311	45.6406
3	84	103	93.473	42.1096
3	85	124	108.934	49.0748
3	86	107	97.239	43.8062
3	87	111	96.64	43.5363
3	88	108	96.17	43.3246
3	89	138	119.124	53.6654
3	90	110	101.473	45.7136
3	91	111	98.03	44.1625
3	92	111	95.739	43.1304
3	93	105	95.029	42.8106
3	94	99	90.424	40.736
3	95	144	137.637	62.0055
3	96	128	113.932	51.3264
3	97	133	120.148	54.1267
3	98	106	92.57	41.7028
3	99	106	93.846	42.2776
3	100	80	74.782	33.6893
3	101	91	81.792	36.8473
3	102	100	87.935	39.6147
3	103	129	113.418	51.0948
3	104	110	99.286	44.7283
3	105	120	104.103	46.8984
3	106	125	115.208	51.9012
3	107	100	89.28	40.2206
3	108	132	118.459	53.3658
3	109	95	87.325	39.3399
3	110	124	109.528	49.3424
3	111	97	82.432	37.1356
3	112	100	88.282	39.771
3	113	118	102.38	46.1222
3	114	90	81.164	36.5644
3	115	99	90.05	40.5675
3	116	131	125.188	56.3972
3	117	86	78.573	35.3971
3	118	73	66.998	30.1826
3	119	101	92.309	41.5852
3	120	94	84.682	38.1492
3	121	120	107.207	48.2968
3	122	80	71.887	32.3851
3	123	111	102.892	46.3528
3	124	125	110.184	49.6379
3	125	116	108.332	48.8036
3	126	146	131.226	59.1173
3	127	82	72.895	32.8392
3	128	101	91.543	41.2401
3	129	118	107.801	48.5644
3	130	113	107.339	48.3562
3	131	107	98.941	44.5729
3	132	109	102.449	46.1533
3	133	95	87.585	39.457
3	134	161	153.396	69.1049
3	135	111	101.674	45.8041
3	136	86	78.726	35.4661
3	137	138	127.291	57.3446
3	138	62	59.38	26.7507
3	139	104	96.199	43.3376
3	140	122	115.766	52.1526
3	141	115	108.573	48.9121
3	142	109	98.909	44.5585
3	143	125	118.557	53.4099
4	1	86	82.586	37.205
4	2	91	83.917	37.8046
4	3	113	104.045	46.8723
4	4	140	127.266	57.3333
4	5	115	101.125	45.5568
4	6	101	94.885	42.7457
4	7	99	85.695	38.6056
4	8	109	99.445	44.8
4	9	117	109.697	49.4185
4	10	94	86.268	38.8637
4	11	98	87.365	39.3579
4	12	99	91.825	41.3672
4	13	94	85.158	38.3637
4	14	108	101.202	45.5915
4	15	210	193.078	86.9816
4	16	81	72.191	32.522
4	17	124	112.51	50.6858
4	18	120	109.344	49.2595
4	19	101	93.916	42.3092
4	20	106	100.594	45.3176
4	21	91	85.723	38.6182
4	22	100	95.059	42.8241
4	23	100	94.598	42.6164
4	24	119	108.165	48.7283
4	25	113	102.969	46.3875
4	26	105	97.281	43.8251
4	27	129	119.409	53.7938
4	28	103	96.395	43.4259
4	29	106	96.948	43.6751
4	30	99	87.323	39.339
4	31	95	86.201	38.8336
4	32	104	96.061	43.2755
4	33	113	101.532	45.7402
4	34	102	94.516	42.5795
4	35	87	81.573	36.7486
4	36	94	86.688	39.0529
4	37	91	82.299	37.0757
4	38	109	96.605	43.5206
4	39	152	142.332	64.1206
4	40	92	86.978	39.1836
4	41	100	91.922	41.4109
4	42	115	103.967	46.8371
4	43	114	105.106	47.3503
4	44	118	106.971	48.1904
4	45	111	99.332	44.7491
4	46	113	105.857	47.6886
4	47	94	88.994	40.0918
4	48	107	99.874	44.9932
4	49	89	83.524	37.6276
4	50	95	91.158	41.0667
4	51	121	112.728	50.784
4	52	92	85.742	38.6268
4	53	101	97.485	43.917
4	54	116	109.382	49.2766
4	55	92	84.963	38.2758
4	56	111	105.376	47.4719
4	57	98	91.711	41.3158
4	58	78	76.357	34.3988
4	59	82	72.743	32.7707
4	60	129	123.672	55.7142
4	61	100	93.816	42.2641
4	62	100	96.244	43.3579
4	63	108	100.214	45.1464
4	64	107	100.879	45.446
4	65	107	100.667	45.3505
4	66	102	95.552	43.0462
4	67	91	87.291	39.3246
4	68	83	79.94	36.013
4	69	101	96.773	43.5962
4	70	131	125.783	56.6652
4	71	107	101.112	45.551
4	72	97	93.444	42.0965
4	73	91	85.67	38.5943
4	74	92	88.492	39.8656
4	75	89	85.093	38.3344
4	76	89	86.192	38.8295
4	77	99	92.503	41.6726
4	78	95	84.896	38.2456
4	79	84	79.128	35.6472
4	80	95	86.961	39.1759
4	81	98	93.56	42.1488
4	82	101	93.638	42.1839
4	83	114	107.895	48.6067
4	84	104	96.974	43.6868
4	85	85	79.621	35.8693
4	86	102	93.213	41.9925
4	87	102	94.604	42.6191
4	88	103	98.341	44.3026
4	89	93	88.156	39.7143
4	90	110	103.122	46.4565
4	91	94	89.831	40.4689
4	92	87	82.226	37.0428
4	93	104	97.595	43.9665
4	94	94	90.037	40.5617
4	95	108	101.839	45.8785
4	96	88	85.11	38.3421
4	97	117	112.888	50.856
4	98	100	96.19	43.3336
4	99	121	116.843	52.6378
4	100	112	108.543	48.8986
4	101	84	77.408	34.8723
4	102	91	87.428	39.3863
4	103	97	93.238	42.0037
4	104	94	90.612	40.8207
4	105	79	75.53	34.0263
4	106	132	129.28	58.2406
4	107	233	229.94	103.588
4	108	80	74.988	33.7821
4	109	91	88.163	39.7174
4	110	98	94.273	42.47
4	111	209	204.765	92.2466
4	112	75	72.444	32.636
4	113	110	105.739	47.6354
4	114	83	79.275	35.7134
4	115	114	111.128	50.0632
4	116	137	132.177	59.5457
4	117	135	131.128	59.0732
4	118	104	99.206	44.6923
4	119	112	107.31	48.3432
4	120	93	88.759	39.9859
4	121	104	99.297	44.7333
4	122	106	102.762	46.2943
4	123	91	87.492	39.4151
4	124	85	80.584	36.3031
4	125	94	90.231	40.6491
4	126	94	90.192	40.6315
4	127	95	90.196	40.6333
4	128	91	87.635	39.4796
4	129	101	96.882	43.6453
4	130	90	88.054	39.6683
4	131	138	133.548	60.1634
4	132	218	214.319	96.5507
4	133	82	79.261	35.7071
4	134	95	90.835	40.9212
4	135	143	139.312	62.7601
4	136	113	110.664	49.8541
4	137	83	80.33	36.1887
4	138	124	118.158	53.2302
4	139	90	86.264	38.8619
4	140	106	100.823	45.4208
4	141	102	98.583	44.4116
4	142	98	93.72	42.2209
4	143	92	86.57	38.9998
4	144	95	89.102	40.1405
4	145	97	92.24	41.5541
4	146	108	104.405	47.0345
4	147	93	88.296	39.7773
4	148	129	120.729	54.3884
4	149	84	80.624	36.3211
4	150	90	86.531	38.9822
4	151	87	82.691	37.2523
5	1	165	148.373	66.842
5	2	119	105.082	47.3394
5	3	86	76.675	34.5421
5	4	82	74.911	33.7474
5	5	110	98.624	44.4301
5	6	84	79.033	35.6044
5	7	102	92.152	41.5145
5	8	73	67.801	30.5444
5	9	121	110.438	49.7523
5	10	93	82.59	37.2068
5	11	101	91.299	41.1302
5	12	101	89.846	40.4756
5	13	93	84.255	37.9569
5	14	126	114.874	51.7507
5	15	100	89.827	40.4671
5	16	112	98.982	44.5914
5	17	99	87.128	39.2512
5	18	97	90.651	40.8383
5	19	97	87.513	39.4246
5	20	104	93.311	42.0366
5	21	72	64.219	28.9307
5	22	91	85.224	38.3934
5	23	101	91.007	40.9987
5	24	81	74.137	33.3987
5	25	97	86.188	38.8277
5	26	105	93.298	42.0307
5	27	106	95.157	42.8682
5	28	99	86.647	39.0345
5	29	86	79.355	35.7494
5	30	98	89.051	40.1175
5	31	91	78.151	35.207
5	32	92	84.889	38.2425
5	33	95	85.926	38.7097
5	34	107	93.875	42.2907
5	35	108	94.369	42.5132
5	36	98	87.589	39.4588
5	37	96	85.324	38.4385
5	38	100	90.538	40.7874
5	39	106	95.502	43.0237
5	40	98	88.892	40.0458
5	41	85	74.853	33.7213
5	42	112	100.261	45.1676
5	43	116	103.673	46.7047
5	44	119	107.1	48.2486
5	45	109	96.837	43.6251
5	46	102	87.281	39.3201
5	47	80	72.452	32.6396
5	48	111	103.338	46.5538
5	49	135	122.942	55.3854
5	50	103	91.799	41.3554
5	51	78	70.153	31.6039
5	52	103	93.55	42.1443
5	53	102	96.338	43.4003
5	54	89	82.052	36.9644
5	55	91	80.105	36.0873
5	56	116	100.331	45.1991
5	57	150	137.843	62.0983
5	58	98	86.061	38.7705
5	59	106	97.923	44.1143
5	60	97	88.708	39.963
5	61	113	106.443	47.9526
5	62	82	76.647	34.5295
5	63	98	87.68	39.4998
5	64	127	115.347	51.9638
5	65	128	111.25	50.1181
5	66	99	93.116	41.9488
5	67	127	116.847	52.6396
5	68	106	95.868	43.1885
5	69	85	76.296	34.3713
5	70	106	98.497	44.3729
5	71	92	85.237	38.3993
5	72	113	99.75	44.9374
5	73	108	96.139	43.3106
5	74	107	98.734	44.4797
5	75	108	101.306	45.6384
5	76	96	89.798	40.454
5	77	82	74.314	33.4785
5	78	95	86.326	38.8899
5	79	99	90.111	40.595
5	80	115	103.635	46.6876
5	81	109	97.876	44.0931
5	82	97	91.904	41.4028
5	83	100	93.511	42.1267
5	84	78	65.057	29.3082
5	85	219	209.461	94.3622
5	86	133	126.121	56.8175
5	87	99	92.831	41.8204
5	88	95	81.793	36.8477
5	89	182	172.272	77.6085
5	90	72	64.551	29.0802
5	91	96	88.058	39.6701
5	92	94	85.404	38.4745
5	93	222	208.744	94.0392
5	94	84	75.992	34.2344
5	95	96	83.979	37.8325
5	96	103	97.997	44.1476
5	97	91	79.705	35.9071
5	98	101	91.868	41.3865
5	99	97	89.823	40.4653
5	100	172	165.739	74.6654
5	101	100	92.468	41.6568
5	102	114	102.731	46.2803
5	103	106	96.682	43.5552
5	104	86	79.961	36.0224
5	105	115	109.006	49.1072
5	106	102	97.549	43.9458
5	107	88	83.169	37.4676
5	108	107	103.657	46.6975
5	109	80	72.953	32.8653
5	110	127	120.985	54.5037
5	111	110	106.741	48.0868
5	112	135	128.019	57.6726
5	113	110	103.642	46.6907
5	114	97	91.855	41.3807
5	115	134	125.915	56.7247
5	116	115	108.181	48.7355
5	117	104	94.629	42.6304
5	118	87	81.455	36.6955
5	119	104	96.972	43.6859
5	120	100	90.771	40.8923
5	121	107	99.973	45.0378
5	122	86	79.445	35.79
5	123	114	107.513	48.4346
5	124	94	85.491	38.5137
5	125	97	87.323	39.339
5	126	98	88.836	40.0206
5	127	112	103.058	46.4276
5	128	117	102.322	46.0961
5	129	103	95.067	42.8277
5	130	108	100.832	45.4248
5	131	105	97.159	43.7701
5	132	101	94.485	42.5655
5	133	95	85.926	38.7097
5	134	69	63.588	28.6464
5	135	77	73.578	33.1469
5	136	107	100.863	45.4388
5	137	104	98.171	44.226
5	138	140	135.95	61.2455
5	139	143	135.308	60.9563
5	140	141	136.082	61.3049
5	141	76	70.599	31.8048
5	142	117	112.713	50.7772
5	143	113	108.063	48.6824
5	144	102	95.219	42.8962
5	145	98	91.309	41.1347
5	146	85	81.496	36.7139
5	147	126	117.993	53.1558
6	1	122	112.476	50.6704
6	2	116	103.528	46.6394
6	3	97	85.207	38.3858
6	4	127	113.672	51.2092
6	5	126	112.848	50.838
6	6	105	94.534	42.5876
6	7	124	112.843	50.8358
6	8	96	84.361	38.0046
6	9	97	89.049	40.1166
6	10	119	106.812	48.1188
6	11	107	98.169	44.2251
6	12	105	94.875	42.7412
6	13	96	87.529	39.4318
6	14	100	90.177	40.6247
6	15	176	162.332	73.1306
6	16	95	88.456	39.8494
6	17	96	90.525	40.7815
6	18	93	82.447	37.1424
6	19	124	113.603	51.1782
6	20	91	81.695	36.8036
6	21	104	91.43	41.1892
6	22	118	102.293	46.083
6	23	104	96.463	43.4566
6	24	138	127.503	57.4401
6	25	96	89.466	40.3044
6	26	99	91.217	41.0933
6	27	103	91.763	41.3392
6	28	112	104.784	47.2052
6	29	100	84.666	38.142
6	30	83	74.49	33.5577
6	31	133	125.553	56.5616
6	32	92	83.93	37.8105
6	33	110	99.663	44.8982
6	34	92	83.423	37.5821
6	35	117	107.893	48.6058
6	36	120	111.695	50.3186
6	37	90	81.958	36.9221
6	38	69	66.08	29.769
6	39	116	106.036	47.7692
6	40	84	78.975	35.5782
6	41	98	90.052	40.5684
6	42	95	85.099	38.3371
6	43	99	94.167	42.4222
6	44	93	87.402	39.3746
6	45	108	99.938	45.0221
6	46	109	100.498	45.2743
6	47	129	120.139	54.1226
6	48	103	95.626	43.0795
6	49	114	103.407	46.5849
6	50	119	111.679	50.3114
6	51	114	105.045	47.3228
6	52	98	89.924	40.5108
6	53	117	104.204	46.9439
6	54	97	91.128	41.0532
6	55	106	94.964	42.7813
6	56	135	126.211	56.8581
6	57	100	89.701	40.4103
6	58	108	92.664	41.7451
6	59	102	93.264	42.0154
6	60	127	118.507	53.3874
6	61	99	93.569	42.1528
6	62	107	100.557	45.3009
6	63	91	82.691	37.2523
6	64	132	116.074	52.2913
6	65	111	103.429	46.5948
6	66	117	105.551	47.5507
6	67	106	95.576	43.057
6	68	99	89.813	40.4608
6	69	96	86.106	38.7908
6	70	114	100.308	45.1888
6	71	121	109.666	49.4045
6	72	133	125.276	56.4368
6	73	109	97.43	43.8922
6	74	91	83.125	37.4478
6	75	103	96.042	43.2669
6	76	105	96.199	43.3376
6	77	115	103.437	46.5984
6	78	107	101.945	45.9262
6	79	112	104.236	46.9583
6	80	91	83.327	37.5388
6	81	95	82.877	37.3361
6	82	175	161.512	72.7612
6	83	109	100.777	45.4
6	84	94	90.143	40.6094
6	85	92	87.044	39.2133
6	86	87	75.374	33.956
6	87	128	118.876	53.5536
6	88	100	95.329	42.9457
6	89	93	87.225	39.2949
6	90	83	77.797	35.0475
6	91	86	79.807	35.9531
6	92	113	105.694	47.6151
6	93	120	111.272	50.128
6	94	121	111.496	50.2289
6	95	101	92.303	41.5825
6	96	113	106.8	48.1134
6	97	99	93.446	42.0974
6	98	107	101.082	45.5374
6	99	138	131.039	59.0331
6	100	103	95.673	43.1007
6	101	141	132.159	59.5376
6	102	140	127.886	57.6126
6	103	94	86.843	39.1228
6	104	118	109.676	49.409
6	105	129	117.439	52.9063
6	106	127	120.209	54.1542
6	107	114	107.913	48.6148
6	108	107	93.548	42.1434
6	109	132	120.245	54.1704
6	110	94	83.341	37.5451
6	111	111	101.451	45.7037
6	112	106	99.886	44.9986
6	113	125	116.01	52.2625
6	114	107	100.391	45.2261
6	115	132	121.274	54.6339
6	116	83	76.788	34.593
6	117	76	71.492	32.2071
6	118	83	72.421	32.6257
6	119	104	92.412	41.6316
6	120	94	86.517	38.9759
6	121	127	117.382	52.8806
6	122	129	116.857	52.6441
6	123	115	101.767	45.846
6	124	119	111.341	50.1591
6	125	103	92.679	41.7519
6	126	111	98.649	44.4414
6	127	94	86.547	38.9894
6	128	121	113.315	51.0484
6	129	90	79.511	35.8197
6	130	112	105.858	47.689
6	131	79	72.671	32.7383
6	132	101	94.15	42.4146
6	133	103	90.748	40.882
6	134	91	85.543	38.5371
6	135	116	105.821	47.6724
6	136	100	90.497	40.7689
6	137	92	82.824	37.3122
6	138	98	88.98	40.0855
6	139	96	92.293	41.578
6	140	183	168.708	76.003
6	141	99	91.971	41.4329
6	142	163	152.88	68.8724
6	143	91	81.343	36.645
6	144	92	87.376	39.3629
6	145	98	89.162	40.1675
6	146	102	95.32	42.9417
6	147	91	86.267	38.8633
6	148	101	93.267	42.0168
6	149	126	112.886	50.8551
6	150	109	96.843	43.6278
6	151	94	89.62	40.3738
6	152	90	85.503	38.5191
6	153	81	71.481	32.2022
6	154	116	104.623	47.1327
6	155	89	80.901	36.4459
6	156	96	88.354	39.8035
6	157	138	119.016	53.6167
6	158	95	85.85	38.6754
6	159	70	62.222	28.031
6	160	84	74.834	33.7127
6	161	90	80.987	36.4846
6	162	97	91.669	41.2969
			Average	44.8465

## Sheet: Replicate 2
Field	Extrusion	Area	Perimeter (Pixels)	Perimeter (microns)
1	1	140	129.201	58.2051
1	2	112	104.396	47.0304
1	3	112	102.317	46.0938
1	4	130	120.576	54.3195
1	5	100	92.271	41.5681
1	6	99	88.944	40.0693
1	7	102	90.41	40.7297
1	8	101	88.713	39.9652
1	9	109	94.861	42.7349
1	10	85	76.837	34.6151
1	11	88	77.917	35.1016
1	12	101	90.166	40.6198
1	13	123	115.207	51.9008
1	14	144	134.991	60.8134
1	15	100	92.197	41.5347
1	16	96	89.975	40.5337
1	17	96	89.982	40.5369
1	18	100	89.934	40.5153
1	19	123	113.115	50.9583
1	20	91	82.705	37.2586
1	21	105	95.306	42.9354
1	22	118	101.751	45.8388
1	23	127	115.868	52.1985
1	24	101	91.653	41.2897
1	25	89	80.103	36.0864
1	26	98	87.981	39.6354
1	27	107	96.445	43.4485
1	28	98	90.488	40.7648
1	29	94	87.137	39.2552
1	30	111	100.631	45.3343
1	31	115	104.568	47.1079
1	32	102	93.437	42.0934
1	33	166	155.197	69.9162
1	34	112	105.953	47.7318
1	35	93	83.984	37.8348
1	36	97	89.737	40.4265
1	37	138	124.796	56.2206
1	38	110	95.325	42.9439
1	39	105	97.547	43.9449
1	40	104	98.048	44.1706
1	41	93	83.926	37.8087
1	42	106	94.612	42.6227
1	43	95	83.514	37.6231
1	44	125	113.682	51.2137
1	45	107	96.534	43.4886
1	46	112	104.806	47.2151
1	47	100	88.353	39.803
1	48	118	106.525	47.9895
1	49	97	86.936	39.1647
1	50	92	87.603	39.4652
1	51	133	122.329	55.1092
1	52	101	93.506	42.1245
1	53	115	109.958	49.5361
1	54	88	78.87	35.5309
1	55	82	78.46	35.3462
1	56	124	116.104	52.3049
1	57	103	91.191	41.0815
1	58	74	69.173	31.1624
1	59	111	100.176	45.1293
1	60	91	81.371	36.6576
1	61	112	102.677	46.256
1	62	122	109.897	49.5086
1	63	91	84.117	37.8947
1	64	99	88.076	39.6782
1	65	111	104.819	47.221
1	66	112	104.208	46.9457
1	67	109	98.292	44.2805
1	68	88	75.552	34.0362
1	69	101	93.444	42.0965
1	70	121	112.654	50.7506
1	71	101	91.23	41.0991
1	72	103	96.212	43.3435
1	73	102	92.647	41.7375
1	74	96	86.817	39.1111
1	75	119	112.026	50.4677
1	76	181	168.612	75.9597
1	77	125	119.411	53.7947
1	78	97	89.758	40.436
1	79	112	103.849	46.784
1	80	111	102.821	46.3209
1	81	116	102.947	46.3776
1	82	97	87.226	39.2953
1	83	120	107.155	48.2733
1	84	102	91.07	41.027
1	85	102	90.176	40.6243
1	86	119	109.8	49.4649
1	87	108	102.786	46.3051
1	88	109	100.127	45.1072
1	89	80	74.222	33.437
1	90	110	101.061	45.528
1	91	101	90.051	40.568
1	92	87	78.732	35.4688
1	93	92	78.663	35.4377
1	94	101	92.384	41.619
1	95	93	85.994	38.7403
1	96	102	94.28	42.4731
1	97	96	84.01	37.8465
1	98	83	77.472	34.9011
1	99	118	106.195	47.8408
1	100	132	122.312	55.1016
1	101	95	84.558	38.0934
1	102	101	94.236	42.4533
1	103	118	109.367	49.2698
1	104	103	97.508	43.9274
1	105	100	95.124	42.8534
1	106	100	89.667	40.395
1	107	106	98.778	44.4995
1	108	114	105.248	47.4142
1	109	112	103.163	46.4749
1	110	104	98.862	44.5373
1	111	105	96.708	43.567
1	112	97	88.404	39.826
1	113	100	93.506	42.1245
1	114	170	162.532	73.2207
1	115	97	89.743	40.4292
1	116	107	95.568	43.0534
1	117	90	83.508	37.6204
1	118	140	128.98	58.1055
1	119	95	90.429	40.7383
1	120	129	116.947	52.6846
1	121	104	95.327	42.9448
1	122	112	104.422	47.0421
1	123	96	89.57	40.3513
1	124	99	92.229	41.5492
1	125	107	96.841	43.6269
1	126	96	89.033	40.1094
1	127	102	91.404	41.1775
1	128	211	199.866	90.0396
1	129	125	115.362	51.9706
1	130	124	112.236	50.5623
1	131	117	106.464	47.962
1	132	81	77.346	34.8444
1	133	129	119.596	53.878
1	134	113	102.836	46.3276
1	135	146	130.739	58.8979
1	136	108	96.391	43.4241
1	137	119	111.135	50.0663
1	138	143	134.691	60.6783
1	139	85	75.796	34.1461
1	140	70	64.633	29.1172
1	141	83	76.66	34.5353
1	142	108	99.847	44.9811
1	143	128	118.152	53.2275
1	144	109	97.799	44.0584
1	145	116	101.095	45.5433
1	146	91	83.273	37.5145
1	147	99	90.577	40.8049
1	148	68	63.19	28.4671
1	149	88	85.513	38.5236
1	150	93	84.159	37.9136
1	151	106	96.243	43.3575
1	152	103	94.213	42.443
1	153	93	84.864	38.2312
1	154	100	93.122	41.9515
1	155	92	84.829	38.2155
1	156	103	95.749	43.1349
1	157	84	78.864	35.5282
1	158	92	84.955	38.2722
1	159	98	90.847	40.9266
1	160	97	89.842	40.4738
1	161	83	80.403	36.2216
1	162	111	105.549	47.5498
1	163	98	89.433	40.2896
1	164	86	80.773	36.3882
1	165	132	125.796	56.6711
1	166	133	125.892	56.7143
1	167	87	79.283	35.717
1	168	103	92.872	41.8388
1	169	76	69.481	31.3012
1	170	84	76.978	34.6786
1	171	99	90.127	40.6022
1	172	91	86.812	39.1088
1	173	94	88.862	40.0323
1	174	85	78.867	35.5296
1	175	77	72.34	32.5892
1	176	95	90.778	40.8955
1	177	103	97.729	44.0269
1	178	99	95.272	42.92
1	179	142	135.66	61.1148
1	180	113	106.133	47.8129
1	181	96	91.627	41.278
1	182	92	84.242	37.951
1	183	108	99.04	44.6175
1	184	117	102.952	46.3799
1	185	151	137.737	62.0505
1	186	98	87.692	39.5052
1	187	113	106.01	47.7575
2	1	106	91.958	41.4271
2	2	126	111.116	50.0578
2	3	99	88.93	40.063
2	4	87	79.032	35.6039
2	5	132	121.086	54.5492
2	6	98	87.451	39.3967
2	7	139	127.097	57.2572
2	8	94	83.255	37.5064
2	9	89	77.661	34.9863
2	10	86	78.059	35.1656
2	11	97	90.95	40.973
2	12	67	62.014	27.9373
2	13	95	86.043	38.7624
2	14	107	94.222	42.447
2	15	112	101.137	45.5622
2	16	91	84.027	37.8542
2	17	98	90.949	40.9725
2	18	110	104.235	46.9579
2	19	99	89.17	40.1711
2	20	95	85.863	38.6813
2	21	86	79.976	36.0292
2	22	91	83.415	37.5785
2	23	87	82.473	37.1541
2	24	88	78.317	35.2818
2	25	108	99.227	44.7018
2	26	98	90.122	40.6
2	27	101	90.703	40.8617
2	28	108	99.846	44.9806
2	29	86	75.851	34.1709
2	30	94	87.118	39.2467
2	31	150	139.987	63.0641
2	32	80	76.651	34.5313
2	33	93	86.666	39.043
2	34	118	108.024	48.6648
2	35	94	88.382	39.8161
2	36	124	112.853	50.8403
2	37	98	90.62	40.8243
2	38	101	94.327	42.4943
2	39	96	87.066	39.2232
2	40	128	120.915	54.4722
2	41	86	76.54	34.4813
2	42	94	88.076	39.6782
2	43	105	96.708	43.567
2	44	106	100.762	45.3933
2	45	89	81.607	36.764
2	46	114	107.073	48.2364
2	47	97	91.736	41.3271
2	48	99	92.551	41.6942
2	49	106	95.231	42.9016
2	50	135	124.163	55.9354
2	51	89	79.805	35.9522
2	52	88	79.958	36.0211
2	53	61	56.519	25.4618
2	54	91	85.106	38.3403
2	55	102	93.821	42.2664
2	56	92	86.009	38.7471
2	57	80	75.242	33.8965
2	58	83	77.738	35.021
2	59	87	80.371	36.2071
2	60	84	76.687	34.5475
2	61	87	81.861	36.8784
2	62	101	88.447	39.8454
2	63	89	81.311	36.6306
2	64	96	87.029	39.2066
2	65	96	90.764	40.8892
2	66	83	74.457	33.5429
2	67	78	71.656	32.281
2	68	104	96.451	43.4512
2	69	100	89.309	40.2337
2	70	98	88.223	39.7445
2	71	102	95.258	42.9137
2	72	84	77.305	34.8259
2	73	92	86.835	39.1192
2	74	89	81.793	36.8477
2	75	90	82.63	37.2248
2	76	102	94.701	42.6628
2	77	105	99.524	44.8356
2	78	127	112.087	50.4952
2	79	107	99.228	44.7022
2	80	90	85.049	38.3146
2	81	98	91.35	41.1532
2	82	105	96.314	43.3895
2	83	107	102.616	46.2285
2	84	102	92.388	41.6208
2	85	110	102.744	46.2862
2	86	94	86.217	38.8408
2	87	109	104.815	47.2192
2	88	117	107.191	48.2895
2	89	106	98.541	44.3927
2	90	111	100.58	45.3113
2	91	97	89.721	40.4193
2	92	96	89.483	40.3121
2	93	95	87.296	39.3268
2	94	89	81.163	36.5639
2	95	120	112.349	50.6132
2	96	106	98.426	44.3409
2	97	88	82.744	37.2762
2	98	87	77.633	34.9737
2	99	87	80.982	36.4824
2	100	101	93.438	42.0938
2	101	155	144.505	65.0995
2	102	129	112.493	50.6781
2	103	107	102.997	46.4001
2	104	139	134.701	60.6828
2	105	98	93.491	42.1177
2	106	98	92.758	41.7875
2	107	131	122.478	55.1763
2	108	143	135.568	61.0734
2	109	101	89.599	40.3643
2	110	100	94.625	42.6286
2	111	90	83.108	37.4402
2	112	97	91.104	41.0424
2	113	105	96.707	43.5665
2	114	95	86.037	38.7597
2	115	94	84.439	38.0398
2	116	92	82.714	37.2627
2	117	139	133.009	59.9206
2	118	103	96.617	43.526
2	119	100	93.045	41.9168
2	120	101	91.522	41.2307
2	121	117	105.825	47.6742
2	122	104	92.367	41.6113
2	123	122	108.157	48.7247
2	124	112	104.879	47.248
2	125	98	87.045	39.2138
2	126	192	180.638	81.3774
2	127	69	65.87	29.6744
2	128	62	58.27	26.2506
2	129	124	116.289	52.3882
2	130	81	73.099	32.9311
2	131	116	109.341	49.2581
3	1	99	91.525	41.232
3	2	144	130.492	58.7866
3	3	101	92.696	41.7595
3	4	81	73.53	33.1253
3	5	104	94.306	42.4849
3	6	93	81.216	36.5878
3	7	85	75.407	33.9709
3	8	66	59.417	26.7674
3	9	120	104.519	47.0858
3	10	87	82.369	37.1072
3	11	126	115.558	52.0589
3	12	116	103.31	46.5412
3	13	107	97.218	43.7967
3	14	111	99.183	44.6819
3	15	91	80.292	36.1715
3	16	180	172.883	77.8838
3	17	102	95.081	42.834
3	18	100	89.972	40.5324
3	19	101	91.586	41.2595
3	20	92	83.093	37.4334
3	21	95	90.519	40.7788
3	22	99	92.108	41.4947
3	23	71	66.527	29.9704
3	24	83	78.932	35.5589
3	25	133	127.258	57.3297
3	26	82	76.625	34.5196
3	27	98	92.413	41.6321
3	28	103	94.01	42.3515
3	29	88	80.37	36.2067
3	30	106	94.564	42.6011
3	31	89	80.809	36.4045
3	32	96	90.985	40.9887
3	33	111	106.952	48.1819
3	34	91	85.29	38.4231
3	35	86	80.667	36.3405
3	36	224	212.804	95.8682
3	37	179	167.643	75.5232
3	38	101	88.422	39.8341
3	39	96	88.605	39.9166
3	40	98	89.242	40.2035
3	41	73	64.601	29.1028
3	42	96	87.512	39.4242
3	43	96	87.127	39.2507
3	44	87	82.643	37.2307
3	45	91	85.673	38.5957
3	46	83	73.838	33.264
3	47	95	88.248	39.7557
3	48	88	80.273	36.163
3	49	97	91.251	41.1086
3	50	149	139.301	62.7551
3	51	128	119.382	53.7816
3	52	81	74.397	33.5158
3	53	91	84.23	37.9456
3	54	115	105.776	47.6521
3	55	76	70.019	31.5436
3	56	84	76.254	34.3524
3	57	113	106.249	47.8652
3	58	89	82.386	37.1149
3	59	127	119.641	53.8983
3	60	91	83.54	37.6348
3	61	107	93.598	42.1659
3	62	105	99.204	44.6914
3	63	106	96.528	43.4859
3	64	93	84.325	37.9884
3	65	80	74.627	33.6195
3	66	92	83.286	37.5203
3	67	128	122.03	54.9745
3	68	83	77.146	34.7543
3	69	114	108.974	49.0928
3	70	93	88.175	39.7228
3	71	73	68.634	30.9196
3	72	94	85.386	38.4664
3	73	97	89.231	40.1986
3	74	98	89.708	40.4135
3	75	101	94.602	42.6182
3	76	130	123.567	55.6669
3	77	85	77.88	35.0849
3	78	100	90.557	40.7959
3	79	129	122.426	55.1529
3	80	111	100.692	45.3617
3	81	83	78.781	35.4908
3	82	95	85.818	38.661
3	83	105	96.057	43.2737
3	84	88	81.914	36.9023
3	85	105	101.175	45.5793
3	86	72	62.727	28.2585
3	87	50	44.773	20.1702
3	88	103	94.991	42.7934
3	89	83	77.31	34.8282
3	90	92	87.377	39.3633
3	91	88	79.733	35.9197
3	92	103	96.051	43.271
3	93	92	84.457	38.0479
3	94	103	96.221	43.3476
3	95	90	81.716	36.8131
3	96	94	86.841	39.1219
3	97	93	83.388	37.5663
3	98	104	98.743	44.4837
3	99	115	107.595	48.4715
3	100	103	95.152	42.866
3	101	82	77.2	34.7786
3	102	63	58.526	26.366
3	103	94	90.692	40.8567
3	104	114	109.636	49.391
3	105	87	81.196	36.5788
3	106	91	83.276	37.5158
3	107	218	209.094	94.1968
3	108	91	87.168	39.2692
3	109	95	89.556	40.345
3	110	102	95.088	42.8371
3	111	98	92.005	41.4483
3	112	109	102.271	46.0731
3	113	89	80.422	36.2301
3	114	64	60.175	27.1088
3	115	104	99.878	44.995
3	116	111	107.218	48.3017
3	117	109	103.85	46.7844
3	118	98	89.621	40.3743
3	119	81	75.097	33.8312
3	120	77	72.517	32.6689
3	121	112	102.686	46.26
3	122	95	88.994	40.0918
3	123	113	106.566	48.008
3	124	102	90.914	40.9568
3	125	99	88.745	39.9796
3	126	89	82.263	37.0595
3	127	99	93.966	42.3317
3	128	76	70.731	31.8643
3	129	79	75.487	34.0069
3	130	113	107.304	48.3405
3	131	133	121.095	54.5533
3	132	116	110.985	49.9987
3	133	88	83.968	37.8276
3	134	83	78.565	35.3935
3	135	100	90.556	40.7955
3	136	89	77.647	34.98
3	137	100	92.29	41.5766
3	138	88	81.54	36.7338
3	139	78	72.057	32.4617
3	140	74	69.838	31.462
3	141	79	75.546	34.0335
3	142	94	87.396	39.3719
3	143	111	102.419	46.1398
3	144	94	86.259	38.8597
3	145	93	86.413	38.9291
3	146	89	80.604	36.3121
3	147	110	101.239	45.6082
3	148	95	88.325	39.7904
3	149	115	106.904	48.1603
3	150	81	75.058	33.8136
3	151	100	94.375	42.5159
3	152	88	84.173	37.9199
3	153	76	68.806	30.9971
3	154	119	111.639	50.2934
3	155	75	70.315	31.6769
3	156	134	128.683	57.9717
3	157	84	77.189	34.7736
3	158	109	100.737	45.382
3	159	91	82.585	37.2045
3	160	91	85.918	38.7061
3	161	113	107.527	48.4409
3	162	102	96.114	43.2994
3	163	100	94.92	42.7615
3	164	83	74.233	33.442
3	165	90	81.014	36.4968
3	166	94	88.301	39.7796
3	167	98	89.192	40.181
4	1	103	90.888	40.945
4	2	80	69.401	31.2652
4	3	89	79.086	35.6282
4	4	85	76.337	34.3898
4	5	95	80.858	36.4265
4	6	125	115.804	52.1697
4	7	102	90.837	40.9221
4	8	104	95.474	43.011
4	9	111	103.034	46.4168
4	10	109	97.303	43.835
4	11	145	130.649	58.8574
4	12	112	100.114	45.1014
4	13	83	74.615	33.6141
4	14	91	83.943	37.8163
4	15	138	122.272	55.0835
4	16	90	80.04	36.058
4	17	87	74.976	33.7767
4	18	110	97.382	43.8706
4	19	95	84.512	38.0727
4	20	93	82.96	37.3735
4	21	114	105.289	47.4327
4	22	87	79.039	35.6071
4	23	97	84.767	38.1875
4	24	95	82.496	37.1644
4	25	126	112.825	50.8277
4	26	88	77.256	34.8038
4	27	101	93.343	42.051
4	28	100	91.77	41.3424
4	29	108	94.73	42.6759
4	30	111	99.335	44.7504
4	31	94	82.887	37.3406
4	32	82	74.875	33.7312
4	33	106	94.775	42.6961
4	34	102	95.383	42.97
4	35	93	83.147	37.4577
4	36	87	79.911	35.9999
4	37	106	93.244	42.0064
4	38	90	83.271	37.5136
4	39	105	93.963	42.3303
4	40	104	95.845	43.1782
4	41	97	85.723	38.6182
4	42	102	87.78	39.5449
4	43	88	74.129	33.3951
4	44	111	98.532	44.3887
4	45	95	82.554	37.1906
4	46	114	103.061	46.429
4	47	111	101.659	45.7974
4	48	102	91.982	41.4379
4	49	105	96.761	43.5908
4	50	94	84.241	37.9506
4	51	105	92.777	41.796
4	52	87	78.341	35.2926
4	53	113	101.897	45.9046
4	54	81	72.577	32.6959
4	55	91	81.278	36.6157
4	56	106	93.922	42.3119
4	57	115	100.065	45.0793
4	58	90	82.204	37.0329
4	59	90	81.439	36.6883
4	60	131	117.372	52.8761
4	61	90	80.121	36.0945
4	62	97	85.057	38.3182
4	63	85	79.268	35.7102
4	64	102	94.367	42.5123
4	65	95	87.579	39.4543
4	66	100	84.956	38.2727
4	67	79	73.754	33.2262
4	68	110	102.848	46.333
4	69	125	115.023	51.8179
4	70	113	103.994	46.8493
4	71	92	82.679	37.2469
4	72	86	79.987	36.0341
4	73	92	82.008	36.9446
4	74	94	85.563	38.5461
4	75	79	73.337	33.0383
4	76	111	100.07	45.0815
4	77	108	96.387	43.4223
4	78	101	91.617	41.2735
4	79	90	80.585	36.3035
4	80	111	101.087	45.5397
4	81	83	71.916	32.3982
4	82	103	92.545	41.6915
4	83	84	76.051	34.261
4	84	96	88.312	39.7846
4	85	115	101.689	45.8109
4	86	102	89.653	40.3887
4	87	96	86.119	38.7966
4	88	90	80.112	36.0905
4	89	122	109.608	49.3784
4	90	87	76.118	34.2912
4	91	102	92.265	41.5654
4	92	104	97.404	43.8805
4	93	119	106.097	47.7967
4	94	136	125.982	56.7549
4	95	120	110.681	49.8618
4	96	89	82.222	37.041
4	97	181	170.888	76.985
4	98	90	83.031	37.4055
4	99	85	80.925	36.4567
4	100	99	90.614	40.8216
4	101	89	79.768	35.9355
4	102	124	116.223	52.3585
4	103	89	81.554	36.7401
4	104	81	73.756	33.2271
4	105	102	95.633	43.0827
4	106	92	82.157	37.0117
4	107	87	80.146	36.1058
4	108	72	66.319	29.8767
4	109	98	93.086	41.9352
4	110	111	96.6	43.5183
4	111	260	246.494	111.046
4	112	105	96.562	43.5012
4	113	83	74.407	33.5204
4	114	93	86.224	38.8439
4	115	89	80.011	36.045
4	116	94	84.232	37.9465
4	117	94	82.777	37.291
4	118	111	100.027	45.0622
4	119	98	88.206	39.7368
4	120	101	90.928	40.9631
4	121	98	91.191	41.0815
4	122	87	78.63	35.4228
4	123	94	86.594	39.0106
4	124	116	111.16	50.0776
4	125	99	90.316	40.6874
4	126	86	77.621	34.9683
4	127	97	89.615	40.3716
4	128	102	93.277	42.0213
4	129	99	89.226	40.1963
4	130	97	89.581	40.3562
4	131	101	89.988	40.5396
4	132	130	121.553	54.7596
4	133	90	80.742	36.3743
4	134	92	85.772	38.6403
4	135	135	123.875	55.8057
4	136	95	88.058	39.6701
4	137	108	96.501	43.4737
4	138	110	97.942	44.1229
4	139	111	97.509	43.9278
4	140	129	120.749	54.3974
4	141	102	94.838	42.7245
4	142	96	87.921	39.6084
4	143	104	93.159	41.9681
4	144	268	254.533	114.667
4	145	102	94.263	42.4655
4	146	93	85.117	38.3452
4	147	156	142.737	64.303
4	148	88	83.015	37.3983
4	149	92	81.759	36.8324
4	150	97	84.324	37.988
4	151	106	98.294	44.2814
4	152	149	132.728	59.794
4	153	110	101.719	45.8244
4	154	121	106.822	48.1233
4	155	125	115.475	52.0215
4	156	116	107.222	48.3035
4	157	92	79.924	36.0058
4	158	77	69.601	31.3553
5	1	81	72.608	32.7099
5	2	80	70.448	31.7368
5	3	80	73.168	32.9622
5	4	115	101.012	45.5059
5	5	113	96.62	43.5273
5	6	98	86.331	38.8921
5	7	99	86.509	38.9723
5	8	87	74.196	33.4253
5	9	118	98.832	44.5238
5	10	93	81.84	36.8689
5	11	98	84.212	37.9375
5	12	93	82.439	37.1388
5	13	78	67.437	30.3804
5	14	117	99.163	44.6729
5	15	99	86.281	38.8696
5	16	96	86.217	38.8408
5	17	109	97.823	44.0693
5	18	103	87.686	39.5025
5	19	127	111.053	50.0294
5	20	93	83.167	37.4667
5	21	112	97.115	43.7503
5	22	97	84.449	38.0443
5	23	90	78.036	35.1552
5	24	102	84.955	38.2722
5	25	107	88.852	40.0278
5	26	108	91.993	41.4428
5	27	108	98.178	44.2292
5	28	104	89.753	40.4337
5	29	110	94.161	42.4195
5	30	119	104.977	47.2921
5	31	98	84.253	37.956
5	32	88	76.378	34.4083
5	33	205	181.228	81.6432
5	34	92	79.711	35.9098
5	35	140	120.256	54.1753
5	36	144	126.53	57.0018
5	37	176	157.011	70.7335
5	38	78	70.524	31.7711
5	39	105	93.575	42.1555
5	40	113	99.66	44.8968
5	41	184	166.572	75.0407
5	42	127	106.265	47.8724
5	43	103	91.232	41.1
5	44	95	82.49	37.1617
5	45	157	138.978	62.6096
5	46	155	140.456	63.2754
5	47	76	66.148	29.7997
5	48	105	94.144	42.4119
5	49	121	106.425	47.9445
5	50	118	103.175	46.4803
5	51	100	87.513	39.4246
5	52	107	95.387	42.9718
5	53	100	87.887	39.5931
5	54	122	104.004	46.8538
5	55	115	101.873	45.8938
5	56	117	100.432	45.2446
5	57	102	87.142	39.2575
5	58	82	73.321	33.0311
5	59	109	89.804	40.4567
5	60	104	86.739	39.0759
5	61	103	89.106	40.1423
5	62	111	97.941	44.1224
5	63	127	111.439	50.2033
5	64	130	113.267	51.0268
5	65	103	87.082	39.2304
5	66	102	89.791	40.4508
5	67	87	75.628	34.0704
5	68	90	78.969	35.5755
5	69	103	93.889	42.297
5	70	105	89.971	40.5319
5	71	86	77.55	34.9363
5	72	96	83.603	37.6632
5	73	104	94.424	42.538
5	74	104	94.901	42.7529
5	75	111	97.286	43.8273
5	76	96	84.283	37.9695
5	77	101	89.585	40.358
5	78	96	85.964	38.7268
5	79	96	82.21	37.0356
5	80	102	87.123	39.2489
5	81	88	77.418	34.8768
5	82	106	93.462	42.1046
5	83	91	81.914	36.9023
5	84	99	81.638	36.7779
5	85	95	84.744	38.1772
5	86	105	94.014	42.3533
5	87	99	87.031	39.2075
5	88	100	85.929	38.711
5	89	89	80.248	36.1517
5	90	109	94.587	42.6114
5	91	117	104.464	47.061
5	92	155	138.798	62.5285
5	93	88	78.002	35.1399
5	94	118	106.105	47.8003
5	95	108	97.472	43.9111
5	96	131	114.754	51.6967
5	97	125	109.024	49.1153
5	98	86	79.06	35.6165
5	99	99	85.606	38.5655
5	100	159	141.534	63.7611
5	101	162	141.127	63.5777
5	102	98	87.337	39.3453
5	103	90	77.446	34.8894
5	104	79	66.402	29.9141
5	105	89	76.246	34.3488
5	106	87	76.545	34.4835
5	107	111	91.721	41.3203
5	108	114	97.746	44.0346
5	109	65	57.738	26.011
5	110	91	80.479	36.2558
5	111	102	89.094	40.1368
5	112	100	87.449	39.3958
5	113	105	97.121	43.753
5	114	102	90.711	40.8653
5	115	109	94.212	42.4425
5	116	76	66.78	30.0844
5	117	143	131.355	59.1754
5	118	92	85.122	38.3475
5	119	120	105.479	47.5183
5	120	98	84.138	37.9042
5	121	119	105.608	47.5764
5	122	88	79.967	36.0251
5	123	98	84.458	38.0483
5	124	108	94.918	42.7606
5	125	99	87.423	39.3841
5	126	115	99.11	44.6491
5	127	105	86.762	39.0863
5	128	88	76.749	34.5754
5	129	102	90.236	40.6513
5	130	114	100.399	45.2297
5	131	102	91.332	41.1451
5	132	97	86.563	38.9966
5	133	90	77.727	35.016
5	134	101	87.453	39.3976
5	135	119	109.508	49.3334
5	136	92	79.994	36.0373
5	137	108	93.677	42.2015
5	138	97	84.929	38.2605
5	139	108	88.989	40.0895
5	140	96	83.881	37.7884
5	141	117	104.777	47.202
5	142	113	98.574	44.4076
5	143	114	98.523	44.3846
5	144	97	86.586	39.007
5	145	90	80.758	36.3815
5	146	95	81.504	36.7176
5	147	103	91.876	41.3901
5	148	107	93.893	42.2988
5	149	109	92.101	41.4915
5	150	102	89.504	40.3216
5	151	92	81.162	36.5635
5	152	122	105.577	47.5624
5	153	103	89.13	40.1531
5	154	88	76.267	34.3583
5	155	108	90.627	40.8275
5	156	79	68.565	30.8885
5	157	115	102.997	46.4001
6	1	122	109.573	49.3626
6	2	98	84.286	37.9708
6	3	85	76.715	34.5601
6	4	93	79.023	35.5999
6	5	130	114.643	51.6467
6	6	113	100.207	45.1433
6	7	109	97.105	43.7458
6	8	108	92.551	41.6942
6	9	84	76.137	34.2997
6	10	91	81.488	36.7103
6	11	109	92.681	41.7528
6	12	88	77.747	35.025
6	13	121	102.906	46.3592
6	14	93	83.047	37.4127
6	15	108	94.059	42.3736
6	16	81	72.35	32.5937
6	17	93	81.995	36.9387
6	18	104	91.546	41.2415
6	19	104	91.221	41.0951
6	20	94	82.158	37.0122
6	21	97	82.651	37.2343
6	22	96	82.934	37.3618
6	23	112	99.316	44.7419
6	24	95	86.959	39.175
6	25	96	86.065	38.7723
6	26	101	85.925	38.7092
6	27	99	83.425	37.583
6	28	108	90.717	40.868
6	29	124	107.767	48.549
6	30	68	61.213	27.5765
6	31	102	91.092	41.0369
6	32	97	88.016	39.6512
6	33	91	79.608	35.8634
6	34	91	82.319	37.0847
6	35	118	103.625	46.6831
6	36	110	94.349	42.5042
6	37	129	115.307	51.9458
6	38	91	79.793	35.9467
6	39	66	60.14	27.0931
6	40	89	82.394	37.1185
6	41	116	103.293	46.5335
6	42	195	179.06	80.6665
6	43	94	85.876	38.6871
6	44	90	79.805	35.9522
6	45	234	210.665	94.9046
6	46	88	75.942	34.2119
6	47	96	85.439	38.4903
6	48	60	53.564	24.1306
6	49	106	94.221	42.4466
6	50	92	81.687	36.8
6	51	103	89.607	40.368
6	52	100	86.543	38.9876
6	53	127	111.999	50.4555
6	54	92	81.134	36.5509
6	55	94	79.303	35.726
6	56	98	86.976	39.1827
6	57	100	85.888	38.6925
6	58	94	81.344	36.6455
6	59	93	83.488	37.6113
6	60	82	71.119	32.0391
6	61	88	78.789	35.4944
6	62	87	74.867	33.7276
6	63	90	78.23	35.2426
6	64	79	70.173	31.6129
6	65	95	81.416	36.6779
6	66	135	123.17	55.4881
6	67	112	99.543	44.8441
6	68	96	86.954	39.1728
6	69	117	107.491	48.4247
6	70	88	75.6	34.0578
6	71	100	85.193	38.3794
6	72	97	85.16	38.3646
6	73	76	63.28	28.5076
6	74	105	94.503	42.5736
6	75	92	79.558	35.8409
6	76	104	91.734	41.3262
6	77	95	80.934	36.4608
6	78	92	82.037	36.9577
6	79	99	85.545	38.538
6	80	102	89.138	40.1567
6	81	99	83.133	37.4514
6	82	90	76.885	34.6367
6	83	93	80.691	36.3513
6	84	111	98.696	44.4625
6	85	97	84.824	38.2132
6	86	114	100.181	45.1315
6	87	96	86.145	38.8083
6	88	106	93.832	42.2713
6	89	127	108.113	48.7049
6	90	81	70.624	31.8161
6	91	112	99.442	44.7986
6	92	109	93.594	42.1641
6	93	119	99.068	44.6301
6	94	98	86.714	39.0647
6	95	107	90.738	40.8775
6	96	62	52.976	23.8657
6	97	114	95.309	42.9367
6	98	84	68.457	30.8399
6	99	97	82.153	37.0099
6	100	93	80.675	36.3441
6	101	110	96.096	43.2912
6	102	90	75.385	33.9609
6	103	99	83.596	37.66
6	104	90	76.629	34.5214
6	105	90	79.816	35.9571
6	106	101	88.784	39.9972
6	107	125	105.517	47.5354
6	108	110	94.034	42.3623
6	109	107	95.168	42.8732
6	110	92	82.861	37.3289
6	111	91	77.601	34.9593
6	112	114	97.735	44.0296
6	113	115	98.634	44.4346
6	114	121	107.319	48.3472
6	115	120	105.35	47.4602
6	116	95	80.519	36.2738
6	117	114	97.505	43.926
6	118	107	96.754	43.5877
6	119	92	78.383	35.3115
6	120	128	111.773	50.3537
6	121	97	83.109	37.4406
6	122	103	92.183	41.5284
6	123	87	80.029	36.0531
6	124	86	76.082	34.2749
6	125	121	103.621	46.6813
6	126	109	92.128	41.5037
6	127	110	97.312	43.8391
6	128	93	80.474	36.2535
6	129	110	92.424	41.637
6	130	90	76.84	34.6164
6	131	98	88.211	39.7391
6	132	111	98.212	44.2445
6	133	110	100.467	45.2604
6	134	122	104.444	47.052
6	135	105	91.052	41.0189
6	136	95	80.96	36.4725
6	137	102	87.193	39.2804
6	138	109	94.677	42.652
6	139	97	81.883	36.8883
6	140	95	85.57	38.5493
6	141	90	77.733	35.0187
6	142	106	91.104	41.0424
6	143	117	103.364	46.5655
6	144	111	94.309	42.4862
6	145	102	85.828	38.6655
6	146	99	84.018	37.8501
6	147	105	93.758	42.238
6	148	100	88.786	39.9981
6	149	112	97.191	43.7845
6	150	106	95.421	42.9872
6	151	100	85.717	38.6155
6	152	103	91.487	41.2149
6	153	73	66.036	29.7492
6	154	79	68.201	30.7246
6	155	96	84.49	38.0627
6	156	87	75.323	33.933
6	157	104	91.609	41.2699
6	158	124	109.991	49.5509
6	159	101	89.897	40.4986
6	160	102	85.78	38.6439
6	161	94	79.753	35.9287
6	162	78	69.648	31.3764
6	163	97	89.005	40.0968
6	164	99	86.238	38.8502
6	165	62	58.186	26.2128
6	166	95	84.538	38.0844
6	167	88	79.755	35.9296
6	168	76	68.202	30.725
6	169	102	90.069	40.5761
6	170	86	78.574	35.3976
6	171	106	91.279	41.1212
6	172	88	77.657	34.9845
6	173	102	89.526	40.3315
6	174	97	85.185	38.3758
6	175	101	90.099	40.5896
6	176	95	83.087	37.4307
6	177	109	94.314	42.4885
6	178	96	83.954	37.8213
6	179	117	104.216	46.9493
6	180	129	114.908	51.7661
6	181	101	85.228	38.3952
6	182	104	89.591	40.3607
6	183	89	78.856	35.5246
6	184	89	77.883	35.0863
6	185	100	86.243	38.8525
6	186	99	84.376	38.0114
6	187	101	89.477	40.3094
6	188	92	81.8	36.8509
6	189	95	82.463	37.1496
6	190	83	72.505	32.6635
6	191	94	78.945	35.5647
6	192	84	74.667	33.6375
6	193	101	85.871	38.6849
6	194	136	117.086	52.7472
6	195	103	89.722	40.4198
6	196	116	97.873	44.0918
6	197	108	93.246	42.0073
6	198	91	78.059	35.1656
6	199	94	82.601	37.2118
6	200	125	106.403	47.9346
6	201	96	86.395	38.9209
			Aerage	41.8823

## Sheet: Replicate 3
Field	Extrusion	Area	Perimeter (Pixels)	Perimeter (microns)
1	1	175	161.612	72.8062
1	2	140	129.306	58.2524
1	3	164	150.935	67.9962
1	4	120	107.251	48.3166
1	5	125	114.665	51.6566
1	6	92	81.178	36.5707
1	7	167	154.188	69.4617
1	8	158	145.388	65.4973
1	9	106	94.652	42.6407
1	10	120	108.479	48.8698
1	11	111	104.15	46.9196
1	12	151	143.797	64.7805
1	13	82	71.522	32.2207
1	14	107	96.422	43.4381
1	15	88	77.227	34.7908
1	16	123	113.212	51.002
1	17	88	79.09	35.63
1	18	127	114.606	51.63
1	19	98	89.961	40.5274
1	20	96	89.851	40.4779
1	21	106	92.497	41.6699
1	22	100	91.346	41.1514
1	23	120	111.712	50.3263
1	24	104	96.796	43.6066
1	25	195	182.762	82.3343
1	26	111	98.786	44.5031
1	27	113	100.892	45.4518
1	28	122	109.608	49.3784
1	29	114	104.437	47.0489
1	30	96	86.493	38.9651
1	31	99	86.027	38.7552
1	32	142	131.35	59.1732
1	33	112	101.64	45.7888
1	34	103	91.064	41.0243
1	35	101	92.225	41.5474
1	36	109	97.375	43.8674
1	37	88	78.679	35.4449
1	38	125	113.929	51.325
1	39	119	104.657	47.148
1	40	125	111.958	50.4371
1	41	120	108.326	48.8009
1	42	115	108.433	48.8491
1	43	117	104.454	47.0565
1	44	113	102.546	46.197
1	45	232	216.228	97.4107
1	46	179	169.359	76.2962
1	47	106	97.422	43.8886
1	48	138	130.969	59.0015
1	49	97	89.089	40.1346
1	50	115	105.986	47.7467
1	51	138	122.239	55.0687
1	52	113	100.714	45.3717
1	53	108	96.366	43.4129
1	54	94	85.441	38.4912
1	55	105	99.434	44.795
1	56	109	98.423	44.3396
1	57	109	98.6	44.4193
1	58	94	88.551	39.8922
1	59	97	88.529	39.8823
1	60	117	112.028	50.4686
1	61	110	105.978	47.7431
1	62	112	106.649	48.0454
1	63	95	89.976	40.5342
1	64	118	110.815	49.9222
1	65	91	84.049	37.8641
1	66	100	92.534	41.6866
1	67	141	127.155	57.2833
1	68	102	94.481	42.5637
1	69	98	93.365	42.0609
1	70	119	108.524	48.8901
1	71	113	103.369	46.5677
1	72	106	96.502	43.4742
1	73	109	104.904	47.2593
1	74	118	106.672	48.0557
1	75	100	93.312	42.0371
1	76	123	113.594	51.1741
1	77	93	81.694	36.8031
1	78	146	132.792	59.8228
1	79	82	77.485	34.907
1	80	109	102.288	46.0807
1	81	102	96.766	43.5931
1	82	92	83.324	37.5375
1	83	216	203.967	91.8871
1	84	114	104.663	47.1507
1	85	105	99.01	44.604
1	86	110	99.187	44.6837
1	87	126	114.944	51.7823
1	88	117	107.432	48.3981
1	89	157	145.473	65.5356
1	90	135	124.853	56.2463
1	91	103	92.176	41.5253
1	92	75	69.159	31.1561
1	93	112	101.286	45.6293
1	94	96	85.831	38.6669
1	95	117	108.569	48.9103
1	96	137	124.396	56.0404
1	97	170	151.401	68.2062
1	98	109	100.487	45.2694
1	99	136	121.209	54.6047
1	100	86	75.624	34.0686
1	101	182	173.248	78.0482
1	102	112	103.91	46.8115
1	103	88	80.772	36.3878
1	104	113	102.881	46.3479
1	105	131	121.848	54.8925
1	106	98	90.085	40.5833
1	107	114	104.374	47.0205
1	108	125	115.017	51.8152
1	109	100	89.421	40.2842
1	110	104	100.678	45.3554
1	111	221	208.81	94.0689
1	112	114	100.9	45.4555
1	113	105	99.809	44.964
1	114	93	84.055	37.8668
1	115	111	97.88	44.0949
1	116	116	106.569	48.0093
1	117	107	95.957	43.2286
1	118	111	101.146	45.5663
1	119	88	78.199	35.2286
1	120	102	95.034	42.8128
1	121	120	112.059	50.4826
1	122	96	84.129	37.9001
1	123	92	81.896	36.8941
1	124	121	110.893	49.9573
1	125	104	92.693	41.7582
1	126	116	103.582	46.6637
1	127	148	137.646	62.0095
1	128	127	118.325	53.3054
1	129	107	96.688	43.5579
1	130	94	85.681	38.5993
1	131	193	177.563	79.9921
1	132	124	107.687	48.513
1	133	114	107.301	48.3391
1	134	86	78.96	35.5715
1	135	97	86.761	39.0858
1	136	101	88.938	40.0666
1	137	116	109.06	49.1315
1	138	98	91.311	41.1356
1	139	111	100.712	45.3708
1	140	101	93.524	42.1326
1	141	103	95.213	42.8935
1	142	90	86.416	38.9304
1	143	104	94.46	42.5542
1	144	116	104.094	46.8943
1	145	85	75.235	33.8934
1	146	97	89.001	40.095
1	147	114	104.76	47.1944
1	148	141	131.076	59.0497
1	149	153	144.888	65.272
1	150	175	164.64	74.1703
1	151	103	92.222	41.546
1	152	91	83.625	37.6731
1	153	98	89.427	40.2869
1	154	104	89.355	40.2544
1	155	120	105.236	47.4088
1	156	110	102.869	46.3425
1	157	109	101.616	45.778
1	158	103	94.952	42.7759
1	159	99	90.48	40.7612
1	160	97	88.246	39.7548
1	161	125	113.798	51.266
1	162	125	118.607	53.4325
1	163	118	106.736	48.0846
1	164	103	91.531	41.2347
1	165	98	92.389	41.6212
1	166	165	153.977	69.3666
1	167	120	110.704	49.8722
1	168	99	86.065	38.7723
1	169	118	106.878	48.1485
1	170	107	96.829	43.6215
1	171	139	131.636	59.302
1	172	104	93.678	42.2019
1	173	81	76.569	34.4943
1	174	77	69.69	31.3953
1	175	94	81.528	36.7284
1	176	117	109.997	49.5536
1	177	125	115.236	51.9138
1	178	96	89.014	40.1008
1	179	91	82.625	37.2226
1	180	118	103.587	46.6659
1	181	92	85.608	38.5664
1	182	118	106.298	47.8872
1	183	104	95.34	42.9507
1	184	102	96.633	43.5332
1	185	155	146.764	66.1172
1	186	84	79.506	35.8175
1	187	99	93.486	42.1154
1	188	102	97.082	43.7354
1	189	112	105.246	47.4133
1	190	97	87.727	39.521
1	191	122	112.044	50.4758
1	192	110	99.134	44.6599
1	193	126	117.871	53.1009
1	194	142	133.301	60.0521
1	195	108	95.65	43.0903
1	196	101	94.171	42.424
1	197	88	84.617	38.12
1	198	135	124.203	55.9535
1	199	126	120.965	54.4947
1	200	129	123.169	55.4876
1	201	125	119.992	54.0564
1	202	117	108.695	48.9671
1	203	120	108.857	49.0401
1	204	123	114.206	51.4498
1	205	107	96.677	43.553
1	206	110	102.831	46.3254
1	207	109	99.336	44.7509
1	208	118	107.007	48.2067
1	209	108	97.466	43.9084
1	210	121	112.318	50.5993
1	211	102	95.852	43.1813
1	212	140	129.211	58.2096
1	213	100	94.456	42.5524
1	214	95	89.654	40.3891
1	215	106	100.133	45.1099
1	216	103	92.274	41.5694
1	217	88	80.051	36.063
1	218	105	99.804	44.9617
1	219	119	111.729	50.3339
2	1	94	86.336	38.8944
2	2	124	113.055	50.9313
2	3	96	85.66	38.5898
2	4	116	101.939	45.9235
2	5	120	108.068	48.6846
2	6	120	112.316	50.5984
2	7	120	105.469	47.5138
2	8	91	81.482	36.7076
2	9	105	95.982	43.2399
2	10	103	92.848	41.828
2	11	104	95.586	43.0615
2	12	122	108.436	48.8504
2	13	110	102.587	46.2154
2	14	108	98.229	44.2522
2	15	96	88.596	39.9125
2	16	142	132.05	59.4885
2	17	89	82.011	36.946
2	18	122	109.163	49.1779
2	19	182	169.621	76.4143
2	20	101	94.036	42.3632
2	21	83	76.47	34.4497
2	22	104	94.927	42.7646
2	23	108	100.818	45.4185
2	24	103	96.849	43.6305
2	25	115	106.039	47.7706
2	26	233	216.084	97.3458
2	27	219	200.899	90.505
2	28	204	192.318	86.6393
2	29	109	100.096	45.0932
2	30	101	92.143	41.5104
2	31	101	92.701	41.7618
2	32	98	89.484	40.3125
2	33	103	96.412	43.4336
2	34	102	93.516	42.129
2	35	102	93.757	42.2375
2	36	109	95.569	43.0538
2	37	99	90.301	40.6806
2	38	102	91.331	41.1446
2	39	83	76.788	34.593
2	40	225	209.081	94.191
2	41	106	99.766	44.9446
2	42	135	128.16	57.7361
2	43	107	92.999	41.896
2	44	88	82.223	37.0415
2	45	168	154.591	69.6432
2	46	90	79.685	35.8981
2	47	81	73.771	33.2338
2	48	109	101.196	45.5888
2	49	110	98.421	44.3387
2	50	109	102.089	45.9911
2	51	120	113.152	50.975
2	52	142	133.113	59.9674
2	53	142	133.2	60.0066
2	54	95	88.566	39.899
2	55	77	69.712	31.4053
2	56	131	123.893	55.8138
2	57	98	90.458	40.7513
2	58	139	122.815	55.3282
2	59	105	93.883	42.2943
2	60	83	79.373	35.7575
2	61	116	105.009	47.3066
2	62	102	94.76	42.6894
2	63	105	95.671	43.0998
2	64	121	107.89	48.6044
2	65	114	105.932	47.7224
2	66	119	107.614	48.4801
2	67	141	129.863	58.5033
2	68	118	109.052	49.1279
2	69	89	84.199	37.9316
2	70	152	141.717	63.8435
2	71	108	102.11	46.0006
2	72	73	65.963	29.7163
2	73	141	130.437	58.7619
2	74	115	103.648	46.6934
2	75	76	69.566	31.3395
2	76	82	70.816	31.9026
2	77	80	68.458	30.8403
2	78	106	91.58	41.2568
2	79	107	97.914	44.1103
2	80	101	91.741	41.3293
2	81	109	95.513	43.0286
2	82	103	91.135	41.0563
2	83	122	114.526	51.594
2	84	107	96.094	43.2903
2	85	138	122.72	55.2854
2	86	84	77.369	34.8547
2	87	120	108.895	49.0572
2	88	112	96.51	43.4778
2	89	80	71.81	32.3504
2	90	91	84.744	38.1772
2	91	88	78.439	35.3368
2	92	102	91.46	41.2027
2	93	111	101.412	45.6861
2	94	106	86.732	39.0728
2	95	81	68.909	31.0435
2	96	164	148.675	66.9781
2	97	121	106.746	48.0891
2	98	107	96.483	43.4656
2	99	99	88.794	40.0017
2	100	97	88.49	39.8647
2	101	126	115.715	52.1296
2	102	127	114.226	51.4588
2	103	113	100.14	45.1131
2	104	112	96.967	43.6836
2	105	118	100.973	45.4883
2	106	147	132.146	59.5318
2	107	111	99.511	44.8297
2	108	96	90.575	40.804
2	109	120	106.903	48.1598
2	110	109	97.213	43.7945
2	111	108	97.539	43.9413
2	112	127	117.271	52.8306
2	113	95	87.063	39.2219
2	114	135	122.511	55.1912
2	115	218	206.551	93.0512
2	116	202	184.609	83.1664
2	117	122	112.187	50.5402
2	118	113	100.677	45.355
2	119	210	192.995	86.9442
2	120	118	106.708	48.072
2	121	101	88.643	39.9337
2	122	116	102.137	46.0127
2	123	127	118.033	53.1739
2	124	99	90.153	40.6139
2	125	106	96.293	43.38
2	126	109	100.478	45.2653
2	127	144	127.362	57.3766
2	128	96	88.381	39.8156
2	129	134	125.715	56.6346
2	130	98	89.778	40.445
2	131	234	222.197	100.1
2	132	92	85.185	38.3758
2	133	177	163.993	73.8788
2	134	102	91.445	41.196
2	135	125	106.328	47.9008
2	136	92	82.484	37.159
2	137	129	112.578	50.7164
2	138	167	157.637	71.0155
2	139	90	80.308	36.1788
2	140	149	135.762	61.1608
2	141	132	123.415	55.5985
2	142	107	97.59	43.9643
2	143	110	100.589	45.3153
2	144	110	95.33	42.9462
2	145	121	107.476	48.4179
2	146	117	102.937	46.3731
2	147	117	104.456	47.0574
2	148	97	89.775	40.4436
2	149	103	87.708	39.5125
2	150	105	94.491	42.5682
2	151	109	96.181	43.3295
2	152	121	108.603	48.9257
2	153	100	88.482	39.8611
2	154	132	119.321	53.7541
2	155	68	56.564	25.4821
2	156	112	98.72	44.4734
2	157	129	115.741	52.1413
2	158	139	127.195	57.3013
2	159	140	126.704	57.0802
2	160	96	86.539	38.9858
2	161	125	106.297	47.8868
2	162	118	100.008	45.0536
2	163	66	61.203	27.572
2	164	147	136.388	61.4428
2	165	113	98.083	44.1864
2	166	97	85.357	38.4533
2	167	118	107.117	48.2562
2	168	109	97.759	44.0404
2	169	113	98.623	44.4297
2	170	170	154.063	69.4054
2	171	121	109.153	49.1734
2	172	109	95.22	42.8966
2	173	133	118.747	53.4955
2	174	97	86.886	39.1421
2	175	96	86.268	38.8637
2	176	167	146.936	66.1947
2	177	118	105.973	47.7408
2	178	109	94.488	42.5668
2	179	108	97.01	43.703
3	1	110	98.525	44.3855
3	2	128	114.885	51.7557
3	3	120	108.533	48.8941
3	4	85	78.502	35.3652
3	5	114	102.465	46.1605
3	6	115	104.276	46.9763
3	7	154	141.985	63.9642
3	8	101	95.003	42.7989
3	9	118	109.208	49.1982
3	10	121	114.174	51.4354
3	11	115	108.097	48.6977
3	12	92	84.548	38.0889
3	13	129	118.622	53.4392
3	14	215	204.954	92.3318
3	15	122	110.323	49.7005
3	16	115	105.587	47.5669
3	17	92	87.066	39.2232
3	18	84	75.418	33.9758
3	19	110	96.516	43.4805
3	20	102	93.037	41.9132
3	21	102	90.782	40.8973
3	22	109	97.318	43.8418
3	23	111	104.031	46.866
3	24	122	116.252	52.3715
3	25	115	109.537	49.3464
3	26	101	93.682	42.2037
3	27	87	80.691	36.3513
3	28	114	100.802	45.4113
3	29	144	132.622	59.7462
3	30	103	92.558	41.6974
3	31	101	89.445	40.295
3	32	163	149.737	67.4565
3	33	123	112.04	50.474
3	34	239	224.891	101.313
3	35	123	112.039	50.4736
3	36	109	94.675	42.6511
3	37	115	103.088	46.4411
3	38	126	112.894	50.8587
3	39	69	59.36	26.7417
3	40	126	112.957	50.8871
3	41	106	96.176	43.3273
3	42	97	83.027	37.4037
3	43	106	96.886	43.6471
3	44	148	132.719	59.7899
3	45	109	99.318	44.7428
3	46	107	96.442	43.4471
3	47	118	105.854	47.6872
3	48	116	102.663	46.2497
3	49	144	129.601	58.3853
3	50	114	98.959	44.581
3	51	139	129.079	58.1501
3	52	90	82.08	36.977
3	53	88	78.412	35.3246
3	54	107	93.242	42.0055
3	55	133	118.603	53.4307
3	56	122	116.385	52.4314
3	57	105	97.848	44.0805
3	58	116	105.501	47.5282
3	59	121	110.054	49.5793
3	60	106	94.86	42.7344
3	61	113	102.734	46.2817
3	62	100	92.787	41.8005
3	63	115	102.514	46.1826
3	64	118	107.492	48.4251
3	65	158	148.432	66.8686
3	66	94	83.813	37.7578
3	67	111	92.458	41.6523
3	68	96	84.374	38.0105
3	69	97	84.241	37.9506
3	70	100	83.718	37.715
3	71	87	77.325	34.8349
3	72	109	94.49	42.5677
3	73	112	98.161	44.2215
3	74	142	118.912	53.5699
3	75	107	92.396	41.6244
3	76	68	58.416	26.3164
3	77	115	100.857	45.4361
3	78	113	102.049	45.9731
3	79	118	106.002	47.7539
3	80	109	95.259	42.9142
3	81	54	48.807	21.9876
3	82	119	101.879	45.8965
3	83	106	91.613	41.2717
3	84	95	80.399	36.2197
3	85	134	118.213	53.255
3	86	124	111.907	50.4141
3	87	162	145.653	65.6167
3	88	120	104.204	46.9439
3	89	109	92.01	41.4505
3	90	111	92.813	41.8123
3	91	228	208.425	93.8955
3	92	136	116.487	52.4774
3	93	116	104.182	46.934
3	94	58	52.907	23.8346
3	95	113	101.734	45.8312
3	96	141	127.977	57.6536
3	97	123	106.59	48.0188
3	98	161	146.633	66.0582
3	99	114	102.793	46.3082
3	100	115	102.62	46.2303
3	101	140	126.135	56.8238
3	102	101	88.959	40.076
3	103	159	139.86	63.0069
3	104	92	81.314	36.632
3	105	142	129.144	58.1794
3	106	122	106.715	48.0751
3	107	186	164.84	74.2604
3	108	120	104.603	47.1237
3	109	108	100.83	45.4239
3	110	95	83.403	37.5731
3	111	115	103.864	46.7907
3	112	110	97.089	43.7386
3	113	92	81.013	36.4964
3	114	110	97.021	43.708
3	115	102	90.197	40.6337
3	116	117	107.846	48.5846
3	117	94	86.182	38.825
3	118	119	104.819	47.221
3	119	102	91.687	41.305
3	120	97	85.576	38.552
3	121	140	131.418	59.2038
3	122	102	93.919	42.3105
3	123	119	111.35	50.1632
3	124	100	91.323	41.141
3	125	111	99.74	44.9329
3	126	142	127.766	57.5586
3	127	104	91.352	41.1541
3	128	100	89.427	40.2869
3	129	102	90.278	40.6702
3	130	106	95.644	43.0876
3	131	110	100.453	45.2541
3	132	105	91.692	41.3072
3	133	144	127.886	57.6126
3	134	112	98.965	44.5837
3	135	119	109.888	49.5045
3	136	107	95.811	43.1629
3	137	118	110.745	49.8906
3	138	148	132.138	59.5282
3	139	88	81.069	36.5216
3	140	161	152.087	68.5152
3	141	123	114.599	51.6268
3	142	108	101.083	45.5379
3	143	122	108.64	48.9423
3	144	102	92.987	41.8906
3	145	131	121.179	54.5911
3	146	134	122.508	55.1899
3	147	111	100.113	45.1009
3	148	81	75.929	34.206
3	149	107	94.14	42.4101
3	150	77	66.378	29.9033
3	151	97	82.32	37.0852
3	152	115	99.772	44.9473
3	153	86	71.406	32.1684
3	154	116	108.588	48.9189
3	155	222	208.064	93.7328
3	156	118	110.047	49.5762
3	157	120	106.403	47.9346
3	158	106	98.849	44.5315
3	159	125	116.21	52.3526
3	160	113	104.926	47.2692
3	161	95	88.028	39.6566
3	162	99	88.869	40.0355
3	163	118	110.138	49.6172
3	164	103	93.665	42.1961
3	165	128	116.956	52.6887
3	166	179	165.749	74.6699
3	167	99	88.97	40.081
4	1	106	96.862	43.6363
4	2	109	100.622	45.3302
4	3	111	102.349	46.1082
4	4	105	94.859	42.734
4	5	117	105.861	47.6904
4	6	125	109.668	49.4054
4	7	126	117.375	52.8774
4	8	128	112.367	50.6213
4	9	159	144.933	65.2923
4	10	89	80.204	36.1319
4	11	162	141.145	63.5858
4	12	117	103.403	46.5831
4	13	127	114.549	51.6043
4	14	98	87.544	39.4386
4	15	96	86.085	38.7813
4	16	122	112.504	50.6831
4	17	93	83.685	37.7001
4	18	145	128.939	58.087
4	19	113	107.295	48.3364
4	20	90	81.163	36.5639
4	21	157	140.717	63.393
4	22	112	103.217	46.4993
4	23	109	98.997	44.5981
4	24	104	95.325	42.9439
4	25	112	102.589	46.2163
4	26	108	94.523	42.5826
4	27	117	110.601	49.8258
4	28	137	123.937	55.8336
4	29	123	106.697	48.067
4	30	118	106.946	48.1792
4	31	123	107.838	48.581
4	32	105	92.699	41.7609
4	33	142	129.922	58.5299
4	34	128	116.852	52.6418
4	35	106	95.814	43.1642
4	36	84	75.856	34.1731
4	37	113	99.895	45.0027
4	38	201	181.022	81.5504
4	39	95	87.128	39.2512
4	40	151	136.985	61.7117
4	41	124	113.482	51.1236
4	42	110	97.961	44.1314
4	43	103	91.184	41.0784
4	44	109	101.141	45.564
4	45	150	139.812	62.9853
4	46	92	85.461	38.5002
4	47	106	93.573	42.1546
4	48	97	88.891	40.0454
4	49	109	98.038	44.1661
4	50	109	96.723	43.5737
4	51	102	91.518	41.2289
4	52	114	102.702	46.2673
4	53	143	134.069	60.3981
4	54	104	91.761	41.3383
4	55	119	111.201	50.0961
4	56	122	111.542	50.2497
4	57	135	125.32	56.4567
4	58	156	134.74	60.7004
4	59	190	168.239	75.7917
4	60	94	82.528	37.1789
4	61	126	107.523	48.4391
4	62	96	83.001	37.392
4	63	110	95.242	42.9065
4	64	59	52.799	23.7859
4	65	122	108.352	48.8126
4	66	103	93.029	41.9096
4	67	97	85.939	38.7155
4	68	93	81.805	36.8532
4	69	144	125.569	56.5688
4	70	119	107.498	48.4278
4	71	114	103.471	46.6137
4	72	149	131.396	59.1939
4	73	106	93.379	42.0672
4	74	131	116.894	52.6607
4	75	124	115.013	51.8134
4	76	101	88.739	39.9769
4	77	119	103.96	46.834
4	78	107	94.596	42.6155
4	79	141	127.425	57.405
4	80	98	88.959	40.076
4	81	97	85.025	38.3038
4	82	90	79.798	35.949
4	83	236	213.476	96.1709
4	84	101	91.579	41.2563
4	85	105	90.444	40.745
4	86	196	175.159	78.9091
4	87	206	184.065	82.9213
4	88	170	150.321	67.7196
4	89	105	91.669	41.2969
4	90	104	93.135	41.9573
4	91	104	93.049	41.9186
4	92	160	144.173	64.9499
4	93	128	114.727	51.6845
4	94	97	87.229	39.2967
4	95	104	92.014	41.4523
4	96	147	132.909	59.8755
4	97	85	76.317	34.3808
4	98	120	104.429	47.0453
4	99	117	104.077	46.8867
4	100	111	100.772	45.3978
4	101	130	116.32	52.4022
4	102	140	123.715	55.7336
4	103	88	74.383	33.5095
4	104	122	106.24	47.8611
4	105	106	90.448	40.7468
4	106	82	72.038	32.4531
4	107	106	94.202	42.438
4	108	132	112.942	50.8804
4	109	141	123.436	55.6079
4	110	109	96.686	43.557
4	111	109	96.591	43.5142
4	112	121	106.785	48.1066
4	113	94	86.294	38.8754
4	114	113	102.776	46.3006
4	115	128	111.999	50.4555
4	116	122	110.159	49.6266
4	117	101	90.387	40.7193
4	118	252	236.362	106.481
4	119	156	145.454	65.527
4	120	106	95.094	42.8398
4	121	115	101.139	45.5631
4	122	119	105.992	47.7494
4	123	135	119.186	53.6933
4	124	81	69.974	31.5233
4	125	121	101.33	45.6492
4	126	115	101	45.5005
4	127	158	149.395	67.3024
4	128	179	162.167	73.0562
4	129	92	80.34	36.1932
4	130	106	92.778	41.7965
4	131	139	125.599	56.5823
4	132	124	111.363	50.169
4	133	171	154.291	69.5081
4	134	98	86.621	39.0228
4	135	118	105.781	47.6543
4	136	86	78.145	35.2043
4	137	104	92.09	41.4865
4	138	97	87.793	39.5507
4	139	97	87.348	39.3503
4	140	128	118.357	53.3198
5	1	94	82.418	37.1293
5	2	113	96.236	43.3543
5	3	113	98.988	44.5941
5	4	173	156.379	70.4487
5	5	124	112.476	50.6704
5	6	108	92.28	41.5721
5	7	105	90.448	40.7468
5	8	113	100.654	45.3446
5	9	103	90.958	40.9766
5	10	118	105.042	47.3214
5	11	123	108.835	49.0302
5	12	127	117.047	52.7297
5	13	108	95.188	42.8822
5	14	95	79.673	35.8927
5	15	103	91.449	41.1978
5	16	104	92.831	41.8204
5	17	216	193.372	87.1141
5	18	87	74.811	33.7024
5	19	89	77.313	34.8295
5	20	165	149.009	67.1286
5	21	101	90.542	40.7892
5	22	113	102.47	46.1627
5	23	102	91.148	41.0622
5	24	69	61.515	27.7125
5	25	118	105.798	47.662
5	26	99	89.568	40.3504
5	27	92	79.476	35.8039
5	28	53	48.717	21.947
5	29	122	107.312	48.3441
5	30	110	97.847	44.0801
5	31	108	97.904	44.1058
5	32	222	209.633	94.4397
5	33	88	78.74	35.4724
5	34	97	82.327	37.0883
5	35	122	107.011	48.2085
5	36	105	94.968	42.7831
5	37	109	100.032	45.0644
5	38	92	88.027	39.6562
5	39	105	91.161	41.068
5	40	104	93.242	42.0055
5	41	103	95.298	42.9317
5	42	120	109.595	49.3725
5	43	112	101.246	45.6113
5	44	131	117.041	52.727
5	45	93	82.947	37.3676
5	46	102	91.293	41.1275
5	47	147	136.585	61.5315
5	48	76	71.249	32.0977
5	49	94	81.341	36.6441
5	50	107	93.827	42.2691
5	51	120	107.095	48.2463
5	52	137	122.179	55.0416
5	53	102	91.932	41.4154
5	54	117	106.303	47.8895
5	55	99	89.609	40.3689
5	56	99	88.115	39.6958
5	57	103	91.487	41.2149
5	58	106	94.462	42.5551
5	59	94	86.964	39.1773
5	60	97	84.894	38.2447
5	61	107	94.185	42.4303
5	62	73	63.469	28.5928
5	63	118	101.107	45.5487
5	64	81	74.523	33.5726
5	65	133	121.366	54.6754
5	66	116	103.585	46.665
5	67	116	104.348	47.0088
5	68	92	80.462	36.2481
5	69	149	141.821	63.8904
5	70	105	95.093	42.8394
5	71	129	109.093	49.1464
5	72	103	91.562	41.2487
5	73	112	96.214	43.3444
5	74	54	46.37	20.8897
5	75	93	78.976	35.5787
5	76	122	103.577	46.6614
5	77	106	91.525	41.232
5	78	94	80.361	36.2026
5	79	103	90.784	40.8982
5	80	125	112.291	50.5871
5	81	103	87.999	39.6435
5	82	98	86.645	39.0336
5	83	146	129.139	58.1771
5	84	96	86.088	38.7826
5	85	94	81.337	36.6423
5	86	113	100.606	45.323
5	87	96	83.207	37.4848
5	88	105	92.143	41.5104
5	89	124	112.822	50.8263
5	90	154	139.759	62.9614
5	91	173	159.425	71.821
5	92	128	117.094	52.7508
5	93	102	91.692	41.3072
5	94	103	92.709	41.7654
5	95	100	90.026	40.5567
5	96	92	81.274	36.6139
5	97	108	96.246	43.3588
5	98	96	83.029	37.4046
5	99	118	101.553	45.7496
5	100	177	156.844	70.6582
5	101	110	95.979	43.2385
5	102	103	91.547	41.2419
5	103	105	94.916	42.7597
5	104	112	101.066	45.5302
5	105	105	97.852	44.0823
5	106	97	84.822	38.2123
5	107	111	99.8	44.9599
5	108	101	91.168	41.0712
5	109	81	70.544	31.7801
5	110	96	85.9	38.698
5	111	212	189.707	85.463
5	112	110	93.51	42.1263
5	113	96	84.84	38.2204
5	114	80	73.875	33.2807
5	115	121	104.87	47.2439
5	116	98	86.517	38.9759
5	117	83	72.076	32.4702
5	118	102	85.263	38.411
5	119	146	134.132	60.4265
5	120	109	98.849	44.5315
5	121	98	89.514	40.3261
5	122	108	99.477	44.8144
5	123	113	102.124	46.0069
5	124	114	100.335	45.2009
5	125	87	75.075	33.8213
5	126	104	89.125	40.1508
5	127	102	91.076	41.0297
5	128	75	65.976	29.7222
5	129	121	109.096	49.1477
5	130	114	100.767	45.3955
5	131	117	103.562	46.6547
5	132	102	89.78	40.4459
5	133	100	91.171	41.0725
5	134	98	86.169	38.8191
5	135	123	107.309	48.3427
5	136	139	123.019	55.4201
5	137	103	94.91	42.757
5	138	117	102.449	46.1533
5	139	60	50.203	22.6165
5	140	92	82.941	37.3649
5	141	102	91.524	41.2316
5	142	121	106.262	47.871
5	143	112	97.428	43.8913
5	144	95	84.069	37.8731
5	145	93	82.23	37.0446
5	146	116	101.173	45.5784
5	147	99	85.082	38.3294
5	148	112	97.973	44.1368
5	149	137	122.284	55.0889
5	150	104	93.975	42.3357
5	151	103	96.499	43.4728
5	152	99	90.635	40.8311
5	153	116	104.486	47.0709
5	154	124	115.437	52.0044
5	155	102	88.913	40.0553
5	156	98	87.285	39.3219
5	157	93	82.591	37.2072
5	158	123	111.358	50.1668
5	159	88	79.989	36.035
5	160	92	83.761	37.7343
5	161	100	89.184	40.1774
5	162	121	110.822	49.9253
5	163	134	125.018	56.3206
5	164	178	162.106	73.0288
5	165	101	94.322	42.4921
5	166	100	88.878	40.0395
5	167	76	63.147	28.4477
5	168	107	95.506	43.0255
5	169	117	107.011	48.2085
5	170	80	68.471	30.8462
5	171	110	99.044	44.6193
5	172	88	76.223	34.3385
5	173	106	95.653	43.0917
5	174	125	111.548	50.2524
5	175	98	85.786	38.6466
5	176	109	93.506	42.1245
5	177	126	113.25	51.0191
5	178	84	74.541	33.5807
5	179	103	89.693	40.4067
5	180	107	97.826	44.0706
5	181	107	101.752	45.8393
5	182	111	104.492	47.0736
5	183	105	92.043	41.4654
5	184	103	90.217	40.6428
5	185	95	83.047	37.4127
5	186	167	157.382	70.9006
5	187	93	84.224	37.9429
5	188	117	103.759	46.7434
5	189	94	90.255	40.6599
5	190	110	102.859	46.338
5	191	102	92.127	41.5032
5	192	146	136.458	61.4743
5	193	93	81.718	36.814
5	194	99	92.616	41.7235
5	195	101	88.923	40.0598
5	196	115	105.879	47.6985
5	197	91	81.48	36.7067
5	198	117	110.2	49.6451
5	199	82	73.542	33.1307
5	200	109	98.012	44.1544
5	201	91	81.771	36.8378
5	202	121	105.838	47.68
5	203	102	95.848	43.1795
5	204	91	84.954	38.2718
5	205	96	87.183	39.2759
5	206	109	98.75	44.4869
5	207	108	97.56	43.9508
5	208	96	83.866	37.7816
5	209	95	85.174	38.3709
5	210	150	137.705	62.0361
5	211	88	74.838	33.7145
5	212	87	80.878	36.4355
5	213	117	104.295	46.9849
5	214	111	101.34	45.6537
5	215	90	81.098	36.5346
5	216	111	104.098	46.8961
5	217	95	90.019	40.5536
5	218	95	86.039	38.7606
5	219	122	114.558	51.6084
5	220	117	112.334	50.6065
5	221	95	88.244	39.7539
5	222	151	144.759	65.2139
5	223	99	93.395	42.0744
5	224	99	91.882	41.3928
5	225	106	91.823	41.3663
5	226	94	87.119	39.2471
5	227	83	76.287	34.3673
5	228	97	92.257	41.5618
5	229	103	98.287	44.2783
5	230	58	49.393	22.2515
5	231	100	95.061	42.825
5	232	138	126.565	57.0175
6	1	108	99.171	44.6765
6	2	81	75.624	34.0686
6	3	106	93.266	42.0163
6	4	85	75.813	34.1538
6	5	90	83.044	37.4113
6	6	91	79.548	35.8364
6	7	201	193.173	87.0244
6	8	181	170.433	76.7801
6	9	100	95.454	43.002
6	10	117	107.99	48.6495
6	11	83	73.063	32.9149
6	12	90	78.124	35.1949
6	13	93	83.06	37.4185
6	14	122	108.99	49.1
6	15	91	84.674	38.1456
6	16	94	87.305	39.3309
6	17	99	91.127	41.0527
6	18	105	95.327	42.9448
6	19	101	91.11	41.0451
6	20	90	83.677	37.6965
6	21	111	100.685	45.3586
6	22	136	123.72	55.7359
6	23	101	93.678	42.2019
6	24	103	91.044	41.0153
6	25	101	92.814	41.8127
6	26	114	104.616	47.1295
6	27	82	76.903	34.6448
6	28	96	86.035	38.7588
6	29	96	90.194	40.6324
6	30	117	106.095	47.7958
6	31	108	99.97	45.0365
6	32	104	97.417	43.8864
6	33	95	89.796	40.4531
6	34	100	91.444	41.1955
6	35	88	80.001	36.0405
6	36	97	89.987	40.5391
6	37	80	74.41	33.5217
6	38	109	101.249	45.6127
6	39	113	106.091	47.794
6	40	94	86.311	38.8831
6	41	107	98.194	44.2364
6	42	100	95.23	42.9011
6	43	92	83.616	37.669
6	44	99	89.907	40.5031
6	45	91	84.265	37.9614
6	46	86	81.195	36.5783
6	47	124	114.165	51.4313
6	48	104	94.366	42.5119
6	49	97	90.23	40.6486
6	50	122	114.41	51.5417
6	51	88	79.493	35.8116
6	52	96	89.32	40.2387
6	53	102	96.274	43.3714
6	54	93	86.171	38.82
6	55	124	110.166	49.6298
6	56	118	107.276	48.3278
6	57	91	81.443	36.6901
6	58	89	81.335	36.6414
6	59	94	86.9	39.1485
6	60	107	99.701	44.9153
6	61	134	127.585	57.477
6	62	104	97.2	43.7886
6	63	88	76.999	34.688
6	64	92	82.093	36.9829
6	65	96	89.882	40.4918
6	66	161	151.444	68.2255
6	67	179	169.789	76.4899
6	68	129	124.058	55.8881
6	69	115	105.637	47.5895
6	70	108	94.088	42.3866
6	71	122	115.693	52.1197
6	72	91	84.189	37.9271
6	73	100	91.081	41.032
6	74	109	98.348	44.3058
6	75	89	81.833	36.8658
6	76	117	106.349	47.9102
6	77	124	113.225	51.0079
6	78	96	86.536	38.9845
6	79	90	83.356	37.5519
6	80	174	168.71	76.0039
6	81	100	92.435	41.642
6	82	124	109.654	49.3991
6	83	87	80.588	36.3049
6	84	105	92.771	41.7933
6	85	117	106.371	47.9201
6	86	121	111.828	50.3785
6	87	90	80.89	36.4409
6	88	108	98.479	44.3648
6	89	67	62.351	28.0891
6	90	108	96.081	43.2845
6	91	90	81.844	36.8707
6	92	90	87.456	39.3989
6	93	167	158.517	71.4119
6	94	117	105.898	47.707
6	95	100	94.742	42.6813
6	96	128	119.699	53.9244
6	97	81	74.462	33.5451
6	98	106	97.785	44.0521
6	99	92	83.491	37.6127
6	100	91	84.854	38.2267
6	101	117	110.149	49.6221
6	102	90	80.959	36.472
6	103	92	81.271	36.6126
6	104	113	109.333	49.2545
6	105	110	101.985	45.9442
6	106	114	106.273	47.876
6	107	99	94.555	42.597
6	108	99	90.02	40.554
6	109	99	91.328	41.1433
6	110	108	98.467	44.3594
6	111	82	75.707	34.106
6	112	95	88.413	39.8301
6	113	78	70.143	31.5994
6	114	98	92.727	41.7735
6	115	92	87.097	39.2372
6	116	90	83.883	37.7893
6	117	96	85.158	38.3637
6	118	96	88.285	39.7724
6	119	118	111.351	50.1636
6	120	107	93.84	42.2749
6	121	71	66.644	30.0231
6	122	121	114.006	51.3597
6	123	62	56.731	25.5573
6	124	67	61.41	27.6652
6	125	104	96.329	43.3962
6	126	95	89.726	40.4216
6	127	95	89.013	40.1004
6	128	101	91.657	41.2915
6	129	100	93.262	42.0145
6	130	93	81.745	36.8261
6	131	89	78.807	35.5026
6	132	111	97.724	44.0247
6	133	86	75.905	34.1952
6	134	94	85.864	38.6817
6	135	103	95.095	42.8403
6	136	103	91.953	41.4248
6	137	118	110.854	49.9397
6	138	76	65.814	29.6492
6	139	106	102.108	45.9997
6	140	92	85.907	38.7011
6	141	98	92.134	41.5064
6	142	89	79.598	35.8589
6	143	101	89.818	40.463
6	144	75	66.768	30.079

## Sheet: Replicate 4
Field	Extrusion	Area	Perimeter (Pixels)	Perimeter (microns)
1	1	84	77.629	34.9719
1	2	86	76.39	34.4137
1	3	107	96.429	43.4413
1	4	89	80.831	36.4144
1	5	228	214.961	96.8399
1	6	101	91.302	41.1316
1	7	111	102.104	45.9979
1	8	97	86.735	39.0741
1	9	108	95.865	43.1872
1	10	86	74.059	33.3636
1	11	99	91.758	41.337
1	12	114	106.255	47.8679
1	13	99	90.361	40.7076
1	14	89	83.574	37.6501
1	15	101	92.432	41.6406
1	16	108	99.804	44.9617
1	17	87	81.104	36.5374
1	18	104	94.09	42.3875
1	19	199	188.181	84.7755
1	20	115	107.768	48.5495
1	21	177	166.173	74.8609
1	22	128	119.849	53.992
1	23	118	108.8	49.0144
1	24	63	57.646	25.9695
1	25	117	107.215	48.3004
1	26	114	104.367	47.0173
1	27	108	102.166	46.0258
1	28	193	179.049	80.6616
1	29	105	97.133	43.7584
1	30	90	85.126	38.3493
1	31	90	78.471	35.3512
1	32	174	165.763	74.6762
1	33	113	97.593	43.9656
1	34	89	82.038	36.9581
1	35	119	110.184	49.6379
1	36	152	142.318	64.1143
1	37	92	89.225	40.1959
1	38	100	90.196	40.6333
1	39	92	84.207	37.9353
1	40	104	93.088	41.9361
1	41	101	94.725	42.6736
1	42	105	95.184	42.8804
1	43	109	99.219	44.6982
1	44	90	82.512	37.1717
1	45	113	102.148	46.0177
1	46	91	86.616	39.0205
1	47	101	91.411	41.1807
1	48	118	111.271	50.1276
1	49	107	100.651	45.3433
1	50	95	84.229	37.9452
1	51	123	104.991	47.2984
1	52	100	92.407	41.6294
1	53	122	109.245	49.2149
1	54	103	97.792	44.0553
1	55	102	93.997	42.3456
1	56	91	77.541	34.9322
1	57	101	92.942	41.8704
1	58	100	93.198	41.9857
1	59	93	85.418	38.4808
1	60	103	97.341	43.8521
1	61	118	106.619	48.0319
1	62	101	94.693	42.6592
1	63	119	112.452	50.6596
1	64	96	89.773	40.4427
1	65	84	77.934	35.1093
1	66	103	94.845	42.7277
1	67	129	121.73	54.8394
1	68	143	133.193	60.0034
1	69	160	149.354	67.284
1	70	111	102.355	46.1109
1	71	98	90.083	40.5824
1	72	110	98.928	44.5671
1	73	100	89.731	40.4238
1	74	96	89.98	40.536
1	75	116	102.855	46.3362
1	76	101	91.903	41.4023
1	77	224	211.67	95.3573
1	78	132	121.048	54.5321
1	79	175	162.224	73.0819
1	80	113	104.097	46.8957
1	81	107	102.153	46.0199
1	82	97	84.645	38.1326
1	83	88	82.122	36.996
1	84	95	89.694	40.4071
1	85	97	86.044	38.7628
1	86	94	87.477	39.4084
1	87	104	95.87	43.1894
1	88	133	126.333	56.913
1	89	142	135.655	61.1126
1	90	91	83.658	37.6879
1	91	109	104.847	47.2336
1	92	101	91.534	41.2361
1	93	106	98.357	44.3098
1	94	104	98.764	44.4932
1	95	78	71.961	32.4184
1	96	104	96.128	43.3057
1	97	102	94.588	42.6119
1	98	85	76.964	34.6723
1	99	69	63.699	28.6964
1	100	119	107.124	48.2594
1	101	86	78.272	35.2615
1	102	122	112.401	50.6367
1	103	102	90.377	40.7148
1	104	98	88.197	39.7327
1	105	118	108.762	48.9973
1	106	123	111.317	50.1483
1	107	115	106.792	48.1098
1	108	101	95.943	43.2223
1	109	96	89.324	40.2405
1	110	161	151.32	68.1697
1	111	113	104.485	47.0705
1	112	271	259.619	116.958
1	113	96	90.693	40.8572
1	114	88	79.648	35.8814
1	115	117	105.201	47.3931
1	116	108	99.735	44.9306
1	117	106	100.366	45.2149
1	118	113	106.494	47.9755
1	119	198	190.026	85.6067
1	120	100	91.056	41.0207
1	121	92	85.239	38.4002
1	122	104	98.357	44.3098
1	123	100	94.077	42.3817
1	124	89	83.23	37.4951
1	125	94	87.638	39.4809
1	126	107	97.244	43.8084
1	127	103	92.827	41.8186
1	128	99	91.083	41.0329
1	129	108	99.763	44.9432
1	130	128	117.579	52.9693
1	131	91	87.499	39.4183
1	132	101	95.739	43.1304
1	133	86	78.728	35.467
1	134	89	84.113	37.8929
1	135	89	83.932	37.8114
1	136	90	82.502	37.1672
1	137	77	70.154	31.6044
1	138	102	92.495	41.669
1	139	91	84.151	37.91
1	140	99	91.805	41.3582
1	141	102	93.852	42.2803
1	142	101	91.161	41.068
1	143	112	106.748	48.09
1	144	108	101.565	45.755
1	145	100	95.157	42.8682
1	146	104	94.873	42.7403
1	147	83	78.923	35.5548
1	148	93	88.086	39.6827
1	149	87	82.59	37.2068
1	150	108	98.264	44.2679
1	151	98	93.853	42.2808
1	152	113	107.745	48.5391
1	153	107	102.576	46.2105
1	154	99	91.188	41.0802
1	155	86	79.383	35.762
1	156	110	104.615	47.1291
1	157	107	100.418	45.2383
1	158	90	83.048	37.4131
1	159	85	75.995	34.2357
1	160	90	81.499	36.7153
1	161	127	116.582	52.5202
1	162	154	145.08	65.3585
1	163	96	91.549	41.2428
1	164	102	95.524	43.0336
1	165	102	94.276	42.4713
1	166	112	102.893	46.3533
1	167	141	132.019	59.4746
1	168	103	93.241	42.0051
1	169	114	105.061	47.33
2	1	74	63.219	28.4802
2	2	107	92.33	41.5947
2	3	90	83.562	37.6447
2	4	108	98.361	44.3116
2	5	102	89.593	40.3616
2	6	107	96.165	43.3223
2	7	111	102.182	46.033
2	8	123	110.172	49.6325
2	9	118	106.33	47.9017
2	10	100	93.578	42.1569
2	11	132	122.072	54.9934
2	12	95	87.612	39.4692
2	13	103	93.721	42.2213
2	14	129	113.57	51.1633
2	15	105	96.171	43.325
2	16	106	100.093	45.0919
2	17	105	96.946	43.6742
2	18	207	196.266	88.4178
2	19	104	95.742	43.1318
2	20	118	107.997	48.6526
2	21	106	95.305	42.9349
2	22	108	99.137	44.6612
2	23	83	77.01	34.693
2	24	70	62.931	28.3504
2	25	95	84.663	38.1407
2	26	114	104.375	47.0209
2	27	82	72.74	32.7694
2	28	117	105.676	47.607
2	29	107	98.37	44.3157
2	30	83	74.203	33.4285
2	31	107	97.416	43.8859
2	32	90	80.132	36.0995
2	33	93	87.95	39.6215
2	34	66	57.071	25.7105
2	35	157	149.108	67.1732
2	36	99	87.262	39.3115
2	37	128	117.868	53.0995
2	38	119	109.655	49.3996
2	39	111	100.732	45.3798
2	40	85	76.151	34.306
2	41	94	88.279	39.7697
2	42	151	141.149	63.5876
2	43	99	91.321	41.1401
2	44	93	84.874	38.2357
2	45	151	136.563	61.5216
2	46	94	89.201	40.1851
2	47	86	79.044	35.6093
2	48	98	89.458	40.3008
2	49	104	93.64	42.1848
2	50	121	115.217	51.9053
2	51	126	115.206	51.9003
2	52	116	107.775	48.5526
2	53	137	126.864	57.1522
2	54	86	82.189	37.0261
2	55	104	90.942	40.9694
2	56	90	80.908	36.4491
2	57	106	94.427	42.5394
2	58	93	84.465	38.0515
2	59	92	84.388	38.0168
2	60	97	86.476	38.9574
2	61	106	96.472	43.4606
2	62	111	103.807	46.7651
2	63	79	71.927	32.4031
2	64	117	107.958	48.6351
2	65	100	94.882	42.7443
2	66	100	89.862	40.4828
2	67	104	93.4	42.0767
2	68	92	81.883	36.8883
2	69	60	52.936	23.8477
2	70	92	82.274	37.0644
2	71	114	108.707	48.9725
2	72	133	122.487	55.1804
2	73	104	94.035	42.3628
2	74	66	58.931	26.5484
2	75	81	74.133	33.3969
2	76	94	83.796	37.7501
2	77	139	128.927	58.0816
2	78	101	91.228	41.0982
2	79	135	124.86	56.2494
2	80	120	108.551	48.9022
2	81	89	81.837	36.8676
2	82	113	105.926	47.7197
2	83	114	101.611	45.7758
2	84	83	77.848	35.0705
2	85	93	84.333	37.992
2	86	103	96.162	43.321
2	87	83	76.352	34.3966
2	88	110	103.619	46.6804
2	89	98	87.103	39.2399
2	90	135	122.27	55.0826
2	91	96	87.869	39.585
2	92	94	89.995	40.5427
2	93	68	61.758	27.822
2	94	59	55.075	24.8113
2	95	87	80.385	36.2134
2	96	120	108.429	48.8473
2	97	136	126.772	57.1108
2	98	86	78.009	35.1431
2	99	109	103.154	46.4709
2	100	90	85.96	38.725
2	101	96	89.446	40.2954
2	102	98	88.502	39.8702
2	103	103	91.156	41.0658
2	104	101	92.728	41.774
2	105	97	88.096	39.6872
2	106	152	139.807	62.9831
2	107	66	61.856	27.8661
2	108	105	96.808	43.612
2	109	104	98.437	44.3459
2	110	104	93.887	42.2961
2	111	73	70.075	31.5688
2	112	96	86.69	39.0538
2	113	101	93.911	42.3069
2	114	112	103.776	46.7511
2	115	70	66.456	29.9384
2	116	128	120.43	54.2537
2	117	69	60.578	27.2904
2	118	95	86.081	38.7795
2	119	99	92.435	41.642
2	120	95	84.481	38.0587
2	121	110	102.011	45.956
2	122	176	168.839	76.062
2	123	112	106.164	47.8269
2	124	98	90.653	40.8392
2	125	79	74.179	33.4176
2	126	96	89.421	40.2842
2	127	99	94.766	42.6921
2	128	100	91.735	41.3266
2	129	89	81.631	36.7748
2	130	106	98.656	44.4445
2	131	136	129.835	58.4907
2	132	88	81.079	36.5261
2	133	88	79.32	35.7337
2	134	101	89.757	40.4355
2	135	108	99.607	44.873
2	136	123	114.934	51.7778
2	137	97	89.431	40.2887
2	138	133	125.403	56.4941
2	139	94	89.343	40.249
2	140	95	82.618	37.2194
2	141	124	112.947	50.8826
2	142	102	91.884	41.3937
2	143	129	123.219	55.5102
2	144	92	87.335	39.3444
2	145	121	113.95	51.3345
2	146	117	108.727	48.9815
2	147	147	140.598	63.3394
2	148	88	80.318	36.1833
2	149	108	98.83	44.5229
2	150	85	76.863	34.6268
2	151	71	63.129	28.4396
3	1	62	57.153	25.7474
3	2	98	89.762	40.4378
3	3	93	85.781	38.6443
3	4	91	81.382	36.6626
3	5	97	88.578	39.9044
3	6	103	96.554	43.4976
3	7	112	104.505	47.0795
3	8	102	92.345	41.6014
3	9	100	93.589	42.1618
3	10	114	101.927	45.9181
3	11	97	86.854	39.1277
3	12	86	80.485	36.2585
3	13	97	89.093	40.1364
3	14	101	92.488	41.6658
3	15	117	102.207	46.0443
3	16	103	94.799	42.7069
3	17	103	95.153	42.8664
3	18	102	94.787	42.7015
3	19	105	91.919	41.4095
3	20	102	95.811	43.1629
3	21	99	89.297	40.2283
3	22	115	104.741	47.1858
3	23	113	102.226	46.0528
3	24	107	95.718	43.121
3	25	165	151.478	68.2408
3	26	102	95.049	42.8196
3	27	102	96.678	43.5534
3	28	99	92.836	41.8226
3	29	171	160.791	72.4363
3	30	93	83.185	37.4748
3	31	100	90.412	40.7306
3	32	105	98.652	44.4427
3	33	100	89.369	40.2607
3	34	91	84.853	38.2263
3	35	182	168.852	76.0678
3	36	191	175.146	78.9033
3	37	90	81.572	36.7482
3	38	100	89.884	40.4927
3	39	102	93.224	41.9974
3	40	117	106.54	47.9963
3	41	123	113.587	51.1709
3	42	93	87.421	39.3832
3	43	76	67.355	30.3434
3	44	106	95.363	42.961
3	45	107	97.656	43.994
3	46	198	181.071	81.5725
3	47	96	82.523	37.1766
3	48	94	84.299	37.9767
3	49	92	82.49	37.1617
3	50	94	83.614	37.6681
3	51	100	91.884	41.3937
3	52	95	87.473	39.4066
3	53	111	101.013	45.5064
3	54	102	96.777	43.598
3	55	103	90.914	40.9568
3	56	95	86.034	38.7583
3	57	94	86.758	39.0845
3	58	99	85.718	38.616
3	59	113	96.449	43.4503
3	60	90	83.339	37.5442
3	61	103	90.391	40.7211
3	62	95	88.956	40.0747
3	63	115	103.628	46.6844
3	64	108	93.275	42.0204
3	65	102	96.369	43.4142
3	66	104	96.171	43.325
3	67	134	119.186	53.6933
3	68	103	91.605	41.2681
3	69	109	100.927	45.4676
3	70	88	73.419	33.0753
3	71	117	105.004	47.3043
3	72	102	89.692	40.4062
3	73	108	95.44	42.9957
3	74	97	86.384	38.916
3	75	125	109.997	49.5536
3	76	100	90.366	40.7099
3	77	80	72.8	32.7964
3	78	61	52.403	23.6076
3	79	222	208.228	93.8067
3	80	82	74.25	33.4496
3	81	99	87.501	39.4192
3	82	97	88.731	39.9733
3	83	113	99.34	44.7527
3	84	113	103.551	46.6497
3	85	99	83.594	37.6591
3	86	122	109.3	49.2396
3	87	96	89.994	40.5423
3	88	111	96.845	43.6287
3	89	122	102.481	46.1677
3	90	100	88.521	39.8787
3	91	100	86.14	38.8061
3	92	127	107.8	48.5639
3	93	129	109.467	49.3149
3	94	230	210.446	94.8059
3	95	129	121.695	54.8236
3	96	214	203.673	91.7547
3	97	85	78.004	35.1408
3	98	96	87.404	39.3755
3	99	107	95.007	42.8007
3	100	91	81.499	36.7153
3	101	105	92.437	41.6429
3	102	106	96.553	43.4971
3	103	87	77.889	35.089
3	104	144	135.361	60.9801
3	105	203	193.138	87.0087
3	106	80	74.096	33.3802
3	107	79	72.697	32.75
3	108	70	60.861	27.4179
3	109	87	78.379	35.3097
3	110	100	87.841	39.5724
3	111	96	88.936	40.0657
3	112	110	95.495	43.0205
3	113	108	96.051	43.271
3	114	111	102.189	46.0361
3	115	133	119.202	53.7005
3	116	90	85.732	38.6223
3	117	103	94.922	42.7624
3	118	83	77.641	34.9773
3	119	53	43.032	19.3859
3	120	101	89.63	40.3783
3	121	111	98.735	44.4801
3	122	86	78.398	35.3183
3	123	86	79.685	35.8981
3	124	91	83.352	37.5501
3	125	117	106.28	47.8791
3	126	120	107.333	48.3535
3	127	94	84.737	38.174
3	128	194	186.437	83.9899
4	1	81	73.193	32.9734
4	2	84	75.18	33.8686
4	3	113	104.276	46.9763
4	4	110	101.062	45.5284
4	5	88	80.324	36.186
4	6	100	88.879	40.04
4	7	82	69.738	31.417
4	8	75	65.464	29.4915
4	9	97	89.509	40.3238
4	10	118	103.152	46.47
4	11	89	82.157	37.0117
4	12	112	101.257	45.6163
4	13	119	106.809	48.1175
4	14	117	107.399	48.3832
4	15	94	85.23	38.3961
4	16	113	103.638	46.6889
4	17	102	94.529	42.5853
4	18	92	82.014	36.9473
4	19	103	91.875	41.3897
4	20	95	88.306	39.7819
4	21	135	124.456	56.0674
4	22	108	94.598	42.6164
4	23	115	104.375	47.0209
4	24	79	73.59	33.1523
4	25	96	87.818	39.562
4	26	99	86.027	38.7552
4	27	89	82.527	37.1784
4	28	97	87.082	39.2304
4	29	91	84.415	38.029
4	30	89	82.638	37.2284
4	31	101	93.274	42.0199
4	32	86	79.976	36.0292
4	33	93	81.35	36.6482
4	34	121	111.414	50.192
4	35	82	78.78	35.4904
4	36	61	54.045	24.3473
4	37	117	106.536	47.9945
4	38	77	71.202	32.0765
4	39	75	66.397	29.9118
4	40	98	88.193	39.7309
4	41	105	93.679	42.2024
4	42	89	81.449	36.6928
4	43	92	82.719	37.2649
4	44	96	87.695	39.5066
4	45	90	86.084	38.7808
4	46	151	137.649	62.0109
4	47	77	71.347	32.1418
4	48	124	115.292	51.939
4	49	93	86.143	38.8074
4	50	101	91.839	41.3735
4	51	76	69.897	31.4886
4	52	89	78.496	35.3624
4	53	124	113.969	51.343
4	54	83	75.525	34.024
4	55	76	71.475	32.1995
4	56	91	82.864	37.3302
4	57	80	75.456	33.9929
4	58	91	85.033	38.3074
4	59	106	93.806	42.2596
4	60	72	65.778	29.633
4	61	101	92.117	41.4987
4	62	95	84.125	37.8983
4	63	94	83.926	37.8087
4	64	71	62.372	28.0986
4	65	111	102.586	46.215
4	66	94	85.242	38.4015
4	67	104	93.73	42.2254
4	68	88	77.071	34.7205
4	69	101	94.009	42.3511
4	70	122	111.264	50.1244
4	71	72	64.843	29.2118
4	72	94	86.05	38.7655
4	73	95	85.377	38.4623
4	74	95	86.225	38.8444
4	75	97	92.552	41.6947
4	76	106	98.927	44.5666
4	77	95	89.631	40.3788
4	78	97	88.428	39.8368
4	79	92	83.133	37.4514
4	80	98	85.385	38.4659
4	81	127	115.194	51.8949
4	82	132	126.621	57.0428
4	83	96	86.806	39.1061
4	84	106	97.254	43.8129
4	85	93	85.201	38.3831
4	86	86	79.214	35.6859
4	87	101	93.973	42.3348
4	88	135	128.055	57.6888
4	89	93	83.926	37.8087
4	90	79	72.841	32.8149
4	91	100	91.39	41.1712
4	92	125	113.23	51.0101
4	93	92	84.307	37.9803
4	94	102	95.868	43.1885
4	95	90	83.735	37.7226
4	96	115	107.075	48.2373
4	97	106	96.077	43.2827
4	98	107	98.864	44.5382
4	99	86	78.524	35.3751
4	100	94	90.427	40.7374
4	101	95	88.679	39.9499
4	102	91	82.59	37.2068
4	103	76	68.903	31.0408
4	104	89	81.235	36.5964
4	105	141	132.653	59.7602
4	106	83	77.466	34.8984
4	107	78	72.602	32.7072
4	108	102	94.399	42.5267
4	109	80	72.32	32.5802
4	110	83	78.999	35.589
4	111	92	85.571	38.5497
4	112	75	69.307	31.2228
4	113	93	84.877	38.2371
4	114	100	94.115	42.3988
4	115	73	68.583	30.8966
5	1	131	119.094	53.6518
5	2	91	82.424	37.132
5	3	83	77.2	34.7786
5	4	89	79.325	35.7359
5	5	97	87.452	39.3971
5	6	88	80.073	36.0729
5	7	117	105.708	47.6215
5	8	114	100.998	45.4996
5	9	80	72.515	32.668
5	10	81	73.928	33.3046
5	11	83	76.245	34.3484
5	12	80	71.626	32.2675
5	13	105	90.351	40.7031
5	14	88	78.549	35.3863
5	15	108	99.122	44.6545
5	16	95	86.512	38.9737
5	17	112	101.557	45.7514
5	18	73	64.574	29.0906
5	19	98	89.092	40.1359
5	20	93	88.066	39.6737
5	21	105	94.42	42.5362
5	22	100	89.661	40.3923
5	23	112	99.893	45.0018
5	24	97	91.59	41.2613
5	25	104	93.121	41.951
5	26	130	119.721	53.9343
5	27	93	84.035	37.8578
5	28	107	94.386	42.5209
5	29	106	98.759	44.4909
5	30	69	65.817	29.6506
5	31	84	75.896	34.1911
5	32	111	104.325	46.9984
5	33	97	89.055	40.1193
5	34	103	91.497	41.2194
5	35	86	76.264	34.3569
5	36	100	89.077	40.1292
5	37	85	74.529	33.5753
5	38	80	74.577	33.5969
5	39	97	89.062	40.1224
5	40	97	88.635	39.9301
5	41	107	98.101	44.1945
5	42	84	73.44	33.0847
5	43	99	91.031	41.0095
5	44	93	82.239	37.0487
5	45	92	81.502	36.7167
5	46	93	86.116	38.7953
5	47	88	83.099	37.4361
5	48	97	89.292	40.226
5	49	97	90.269	40.6662
5	50	113	106.555	48.003
5	51	88	84.21	37.9366
5	52	98	90.472	40.7576
5	53	73	65.815	29.6497
5	54	95	86.403	38.9246
5	55	81	74.007	33.3402
5	56	98	91.887	41.3951
5	57	100	92.989	41.8915
5	58	107	92.9	41.8515
5	59	87	79.376	35.7589
5	60	89	78.881	35.5359
5	61	109	100.918	45.4636
5	62	93	83.523	37.6271
5	63	124	116.482	52.4751
5	64	89	82.584	37.2041
5	65	86	74.709	33.6564
5	66	111	104.921	47.2669
5	67	69	63.634	28.6671
5	68	100	90.499	40.7698
5	69	93	88.171	39.721
5	70	97	90.001	40.5455
5	71	80	70.693	31.8472
5	72	86	78.689	35.4494
5	73	77	69.136	31.1458
5	74	107	99.08	44.6355
5	75	107	97.987	44.1431
5	76	134	123.312	55.5521
5	77	100	92.971	41.8834
5	78	89	79.618	35.8679
5	79	108	98.14	44.2121
5	80	89	77.51	34.9183
5	81	94	86.461	38.9507
5	82	99	88.951	40.0724
5	83	109	101.501	45.7262
5	84	108	99.869	44.991
5	85	94	89.575	40.3535
5	86	95	85.796	38.6511
5	87	127	116.095	52.3008
5	88	108	97.448	43.9003
5	89	107	96.601	43.5188
5	90	68	63.617	28.6595
5	91	77	71.762	32.3288
6	1	90	81.916	36.9032
6	2	101	91.621	41.2753
6	3	99	89.169	40.1706
6	4	100	92.433	41.6411
6	5	81	73.784	33.2397
6	6	99	91.816	41.3631
6	7	89	81.736	36.8221
6	8	69	63.828	28.7545
6	9	64	57.906	26.0867
6	10	107	100.658	45.3464
6	11	107	99.579	44.8603
6	12	103	93.923	42.3123
6	13	80	74.237	33.4438
6	14	77	71.425	32.177
6	15	101	92.353	41.605
6	16	92	84.987	38.2866
6	17	116	106.513	47.9841
6	18	108	96.566	43.503
6	19	74	67.136	30.2448
6	20	144	138.416	62.3564
6	21	85	77.84	35.0669
6	22	77	71.166	32.0603
6	23	95	85.889	38.693
6	24	91	83.882	37.7888
6	25	89	81.111	36.5405
6	26	104	96.103	43.2944
6	27	103	97.259	43.8152
6	28	104	98.389	44.3242
6	29	94	86.421	38.9327
6	30	65	59.523	26.8151
6	31	106	98.475	44.363
6	32	110	97.519	43.9323
6	33	113	104.158	46.9232
6	34	114	105.921	47.7174
6	35	97	90.618	40.8234
6	36	98	89.969	40.531
6	37	92	83.11	37.4411
6	38	89	82.596	37.2095
6	39	95	82.492	37.1626
6	40	96	88.308	39.7828
6	41	102	93.519	42.1303
6	42	82	77.211	34.7836
6	43	124	116.996	52.7067
6	44	88	76.481	34.4547
6	45	94	85.293	38.4245
6	46	116	107.636	48.49
6	47	97	88.75	39.9819
6	48	121	113.128	50.9642
6	49	93	84.846	38.2231
6	50	86	81.064	36.5193
6	51	81	75.344	33.9425
6	52	93	83.278	37.5167
6	53	127	113.697	51.2205
6	54	89	79.994	36.0373
6	55	106	99.2	44.6896
6	56	86	77.74	35.0219
6	57	111	100.798	45.4095
6	58	100	90.892	40.9468
6	59	82	74.562	33.5902
6	60	97	89.978	40.5351
6	61	93	87.908	39.6026
6	62	99	92.435	41.642
6	63	96	86.202	38.834
6	64	112	102.539	46.1938
6	65	136	127.527	57.4509
6	66	81	75.013	33.7934
6	67	87	79.878	35.985
6	68	72	64.469	29.0433
6	69	66	62.385	28.1044
6	70	144	136.353	61.427
6	71	88	81.814	36.8572
6	72	119	111.496	50.2289
6	73	60	51.759	23.3174
6	74	91	85.22	38.3916
6	75	215	201.165	90.6248
6	76	133	127.26	57.3306
6	77	107	99.919	45.0135
6	78	70	64.275	28.9559
6	79	146	131.706	59.3336
6	80	117	105.576	47.562
6	81	99	92.224	41.5469
6	82	91	83.159	37.4631
6	83	119	112.056	50.4812
6	84	97	90.638	40.8324
6	85	94	88.58	39.9053
6	86	92	82.905	37.3487
6	87	152	141.344	63.6755
6	88	104	99.255	44.7144
6	89	102	90.731	40.8743
6	90	104	95.162	42.8705
6	91	110	101.934	45.9213
6	92	133	123.578	55.6719
6	93	64	59.474	26.793
6	94	99	92.708	41.765
6	95	111	101.987	45.9451
6	96	113	104.283	46.9795
6	97	93	86.757	39.084
6	98	93	87.128	39.2512
6	99	104	97.996	44.1472
6	100	102	95.707	43.116
6	101	89	82.029	36.9541
6	102	83	77.502	34.9147
6	103	101	94.081	42.3835
6	104	108	95.817	43.1656
6	105	92	83.259	37.5082
6	106	104	97.206	43.7913
6	107	98	91.599	41.2653
6	108	97	89.983	40.5373
6	109	86	79.953	36.0188
6	110	92	85.729	38.6209
6	111	89	82.69	37.2518
6	112	98	91.799	41.3554
6	113	59	52.278	23.5512
6	114	82	73.156	32.9568
6	115	80	70.809	31.8995
6	116	89	82.177	37.0207
6	117	94	83.486	37.6104
6	118	62	56.227	25.3303
6	119	121	111.472	50.2181
6	120	105	98.262	44.267
6	121	95	85.619	38.5714
6	122	91	83.885	37.7902
6	123	97	91.648	41.2874
6	124	100	90.92	40.9595
6	125	96	89.449	40.2968
			Average	42.5929

## Sheet: README
Objective				EVOS FL Auto Camera Pixel "Resolution" (um/pixel)
Catalogue Description	FL Auto UI Drop-down Selection	Magnification	SKU	Color	Monochrome
EVOS® Obj, Inf Plan Fluor 20X LWD PH, 0.40NA/3.1WD	AMG, 20x LPlan FL PH(AMEP-4682)	20X	AMEP4682	0.4369	0.4505
Perimeter values are in Pixels
I used 0.4505 um/pixel to convert from pixels to microns
This information was provided to us by EVOS company
