# Supplementary material for: The acetylase activity of Cdu1 regulates bacterial exit from infected cells by protecting Chlamydia effectors from degradation
Source: eLife. 2024 Feb 15;12:RP87386. doi: 10.7554/eLife.87386 (PMC10942603; doi:10.7554/eLife.87386)
Supplement: Figure 7—source data 1. [file elife-87386-fig7-data1.zip › Figure 7-Source Data 1/cdu1 GII aadA pBOMB extrusions collated measurments.xlsx]

## Sheet: Replicate 1
Field	Extrusion	Area	Perimeter (Pixels)	Perimeter (microns)
1	1	121	107.663	48.5022
1	2	117	101.064	45.5293
1	3	126	113.854	51.2912
1	4	130	115.398	51.9868
1	5	134	119.888	54.0095
1	6	118	106.419	47.9418
1	7	159	148.912	67.0849
1	8	99	90.329	40.6932
1	9	104	92.749	41.7834
1	10	91	80.004	36.0418
1	11	82	73.795	33.2446
1	12	139	128.271	57.7861
1	13	113	99.382	44.7716
1	14	161	149.583	67.3871
1	15	170	156.183	70.3604
1	16	109	99.074	44.6328
1	17	100	88.458	39.8503
1	18	109	96.845	43.6287
1	19	96	88.182	39.726
1	20	106	94.762	42.6903
1	21	107	95.498	43.0218
1	22	112	102.485	46.1695
1	23	115	102.338	46.1033
1	24	166	149.476	67.3389
1	25	101	90.786	40.8991
1	26	111	97.727	44.026
1	27	156	143.666	64.7215
1	28	121	111.254	50.1199
1	29	127	115.95	52.2355
1	30	231	215.853	97.2418
1	31	181	167.478	75.4488
1	32	168	155.649	70.1199
1	33	125	110.855	49.9402
1	34	87	75.704	34.1047
1	35	119	108.814	49.0207
1	36	101	89.193	40.1814
1	37	99	90.732	40.8748
1	38	93	82.177	37.0207
1	39	120	108.305	48.7914
1	40	110	98.05	44.1715
1	41	106	97.961	44.1314
1	42	156	146.978	66.2136
1	43	116	102.812	46.3168
1	44	106	94.485	42.5655
1	45	165	146.839	66.151
1	46	100	83.999	37.8415
1	47	125	112.051	50.479
1	48	128	112.202	50.547
1	49	118	106.269	47.8742
1	50	114	102.91	46.361
1	51	119	105.751	47.6408
1	52	107	94.771	42.6943
1	53	106	93.474	42.11
1	54	105	95.917	43.2106
1	55	124	108.697	48.968
1	56	146	135.328	60.9653
1	57	130	114.789	51.7124
1	58	138	126.386	56.9369
1	59	101	94.286	42.4758
1	60	123	110.98	49.9965
1	61	110	98.986	44.5932
2	1	116	99.909	45.009
2	2	110	102.478	46.1663
2	3	108	94.524	42.5831
2	4	116	104.887	47.2516
2	5	119	106.815	48.1202
2	6	99	86.477	38.9579
2	7	94	83.441	37.5902
2	8	118	99.593	44.8666
2	9	125	105.269	47.4237
2	10	116	101.904	45.9078
2	11	168	149.444	67.3245
2	12	112	99.546	44.8455
2	13	112	99.625	44.8811
2	14	154	140.723	63.3957
2	15	117	107.021	48.213
2	16	154	136.676	61.5725
2	17	138	124.433	56.0571
2	18	112	102.641	46.2398
2	19	175	160.068	72.1106
2	20	126	117.452	52.9121
2	21	97	90.59	40.8108
2	22	114	107.181	48.285
2	23	157	141.136	63.5818
2	24	171	157.523	70.9641
2	25	105	94.105	42.3943
2	26	118	102.878	46.3465
2	27	119	104.047	46.8732
2	28	100	87.41	39.3782
2	29	99	90.057	40.5707
2	30	122	108.021	48.6635
2	31	135	123.042	55.4304
2	32	111	99.324	44.7455
2	33	175	155.639	70.1154
2	34	129	112.609	50.7304
2	35	107	97.108	43.7472
2	36	108	96.751	43.5863
2	37	114	100.814	45.4167
2	38	129	115.713	52.1287
2	39	131	116.287	52.3873
2	40	104	91.904	41.4028
2	41	97	86.564	38.9971
2	42	114	102.874	46.3447
3	1	191	171.782	77.3878
3	2	73	63.326	28.5284
3	3	114	97.45	43.9012
3	4	93	79.425	35.781
3	5	110	94.224	42.4479
3	6	129	115.441	52.0062
3	7	78	69.157	31.1552
3	8	86	75.114	33.8389
3	9	88	78.161	35.2115
3	10	108	96.505	43.4755
3	11	103	88.781	39.9958
3	12	110	100.844	45.4302
3	13	103	93.697	42.2105
3	14	89	83.098	37.4356
3	15	85	74.568	33.5929
3	16	78	72.505	32.6635
3	17	76	66.993	30.1803
3	18	81	68.823	31.0048
3	19	81	73.069	32.9176
3	20	96	84.279	37.9677
3	21	106	97.228	43.8012
3	22	101	87.894	39.5962
3	23	102	89.47	40.3062
3	24	116	101.579	45.7613
3	25	133	113.948	51.3336
3	26	121	114.994	51.8048
3	27	118	102.719	46.2749
3	28	122	108.499	48.8788
3	29	101	89.133	40.1544
3	30	117	104.662	47.1502
3	31	137	123.267	55.5318
3	32	112	101.537	45.7424
3	33	127	112.074	50.4893
3	34	125	108.98	49.0955
3	35	92	80.279	36.1657
3	36	129	123.572	55.6692
3	37	82	74.205	33.4294
3	38	89	74.12	33.3911
3	39	115	102.584	46.2141
3	40	138	112.68	50.7623
3	41	101	88.549	39.8913
3	42	100	87.437	39.3904
3	43	130	114.809	51.7215
3	44	84	73.35	33.0442
3	45	106	89.315	40.2364
3	46	110	92.705	41.7636
3	47	111	98.975	44.5882
3	48	111	96.738	43.5805
3	49	153	135.96	61.25
3	50	122	105.372	47.4701
3	51	130	114.81	51.7219
3	52	119	104.225	46.9534
3	53	104	89.007	40.0977
3	54	125	108.638	48.9414
3	55	91	82.757	37.282
3	56	116	100.779	45.4009
3	57	109	96.171	43.325
3	58	94	81.115	36.5423
3	59	118	94.971	42.7844
3	60	103	91.709	41.3149
3	61	85	73.148	32.9532
3	62	107	92.162	41.519
3	63	121	106.673	48.0562
3	64	109	99.728	44.9275
3	65	115	102.887	46.3506
3	66	147	130.117	58.6177
3	67	128	112.017	50.4637
3	68	119	108.221	48.7536
3	69	160	143.776	64.7711
3	70	117	101.954	45.9303
3	71	99	89.551	40.3427
3	72	68	60.171	27.107
3	73	134	123.401	55.5922
3	74	143	131.715	59.3376
4	1	100	86.597	39.0119
4	2	138	123.15	55.4791
4	3	118	104.663	47.1507
4	4	128	115.766	52.1526
4	5	114	105.811	47.6679
4	6	133	119.655	53.9046
4	7	129	117.891	53.1099
4	8	107	95.437	42.9944
4	9	105	94.528	42.5849
4	10	103	88.241	39.7526
4	11	114	102.697	46.265
4	12	108	94.657	42.643
4	13	142	129.527	58.3519
4	14	121	108.382	48.8261
4	15	76	68.233	30.739
4	16	98	85.479	38.5083
4	17	105	94.293	42.479
4	18	86	78.481	35.3557
4	19	61	56.175	25.3068
4	20	123	108.282	48.781
4	21	105	93.79	42.2524
4	22	101	93.569	42.1528
4	23	108	92.559	41.6978
4	24	101	87.459	39.4003
4	25	102	90.485	40.7635
4	26	102	91.845	41.3762
4	27	166	149.473	67.3376
4	28	90	80.306	36.1779
4	29	122	107.4	48.3837
4	30	103	85.22	38.3916
4	31	107	93.114	41.9479
4	32	105	90.643	40.8347
4	33	112	97.665	43.9981
4	34	103	90.522	40.7802
4	35	120	105.635	47.5886
4	36	81	71.958	32.4171
4	37	100	87.157	39.2642
4	38	111	95.515	43.0295
4	39	105	86.23	38.8466
4	40	102	89.706	40.4126
4	41	100	87.439	39.3913
4	42	71	62.948	28.3581
4	43	193	174.191	78.473
4	44	104	86.3	38.8781
4	45	123	105.787	47.657
4	46	111	98.361	44.3116
4	47	79	67.983	30.6263
4	48	75	67.135	30.2443
4	49	191	173.606	78.2095
5	1	119	104.254	46.9664
5	2	126	105.834	47.6782
5	3	151	137.211	61.8136
5	4	112	98.67	44.4508
5	5	98	85.593	38.5596
5	6	85	74.264	33.4559
5	7	126	111.833	50.3808
5	8	97	85.571	38.5497
5	9	100	91.224	41.0964
5	10	84	73.043	32.9059
5	11	96	84.666	38.142
5	12	107	87.536	39.435
5	13	122	106.164	47.8269
5	14	95	82.942	37.3654
5	15	101	85.67	38.5943
5	16	91	76.662	34.5362
5	17	108	94.317	42.4898
5	18	112	96.992	43.6949
5	19	141	127.04	57.2315
5	20	107	94.302	42.4831
5	21	98	87.077	39.2282
5	22	131	113.156	50.9768
5	23	108	96.523	43.4836
5	24	113	100.691	45.3613
5	25	77	70.405	31.7175
5	26	103	94.826	42.7191
5	27	99	86.468	38.9538
5	28	93	83.476	37.6059
5	29	93	80.435	36.236
5	30	201	187.064	84.2723
5	31	98	86.996	39.1917
5	32	99	86.66	39.0403
5	33	106	93.847	42.2781
5	34	126	111.823	50.3763
5	35	162	149.095	67.1673
5	36	89	79.585	35.853
5	37	112	102.491	46.1722
5	38	102	92.881	41.8429
5	39	108	95.641	43.0863
5	40	147	133.312	60.0571
5	41	110	97.767	44.044
5	42	107	91.624	41.2766
5	43	107	93.895	42.2997
5	44	132	114.15	51.4246
5	45	128	114.352	51.5156
5	46	124	113.802	51.2678
5	47	101	91.778	41.346
5	48	102	94.134	42.4074
5	49	105	96.739	43.5809
5	50	132	118.61	53.4338
5	51	96	86.428	38.9358
5	52	113	102.451	46.1542
5	53	95	86.479	38.9588
5	54	179	164.418	74.0703
5	55	81	76.527	34.4754
5	56	89	79.971	36.0269
5	57	120	105.176	47.3818
5	58	100	88.863	40.0328
5	59	161	143.011	64.4265
5	60	101	92.091	41.487
5	61	111	93.975	42.3357
5	62	117	102.097	45.9947
5	63	110	96.907	43.6566
5	64	131	119.193	53.6964
5	65	108	97.045	43.7188
5	66	119	110.082	49.5919
5	67	234	218.102	98.255
5	68	191	179.001	80.64
5	69	184	169.483	76.3521
6	1	112	97.954	44.1283
6	2	125	109.174	49.1829
6	3	99	85.758	38.634
6	4	102	88.213	39.74
6	5	119	103.313	46.5425
6	6	121	105.269	47.4237
6	7	100	89.945	40.5202
6	8	135	114.512	51.5877
6	9	100	88.339	39.7967
6	10	89	76.972	34.6759
6	11	103	89.606	40.3675
6	12	104	90.888	40.945
6	13	89	77.251	34.8016
6	14	75	62.717	28.254
6	15	168	150.068	67.6056
6	16	119	101.096	45.5437
6	17	112	96.725	43.5746
6	18	107	92.846	41.8271
6	19	112	98.28	44.2751
6	20	80	68.187	30.7182
6	21	213	198.758	89.5405
6	22	112	99.164	44.6734
6	23	134	123.051	55.4345
6	24	113	99.733	44.9297
6	25	91	80.261	36.1576
6	26	118	104.722	47.1773
6	27	164	144.076	64.9062
6	28	92	82.372	37.1086
6	29	106	97.745	44.0341
6	30	121	106.12	47.8071
6	31	123	110.072	49.5874
6	32	136	127.527	57.4509
6	33	84	74.775	33.6861
6	34	89	76.951	34.6664
6	35	92	83.377	37.5613
6	36	90	77.868	35.0795
6	37	102	95.358	42.9588
6	38	125	108.516	48.8865
6	39	133	120.969	54.4965
6	40	139	124.937	56.2841
6	41	137	120.672	54.3627
6	42	112	98.105	44.1963
6	43	86	75.282	33.9145
6	44	137	128.99	58.11
6	45	120	102.052	45.9744
6	46	103	90.64	40.8333
6	47	105	96.704	43.5652
6	48	156	140.216	63.1673
6	49	135	119.486	53.8284
6	50	95	82.09	36.9815
6	51	108	93.547	42.1429
6	52	123	109.128	49.1622
6	53	105	90.559	40.7968
6	54	125	114.705	51.6746
6	55	155	142.081	64.0075
6	56	96	84.693	38.1542
			Average	46.4817

## Sheet: Replicate 2
Field	Extrusion	Area	Perimeter (Pixels)	Perimeter (microns)
1	1	109	97.266	43.8183
1	2	124	110.444	49.755
1	3	108	96.462	43.4561
1	4	112	97.529	43.9368
1	5	121	105.225	47.4039
1	6	222	195.625	88.1291
1	7	117	102.782	46.3033
1	8	115	99.482	44.8166
1	9	109	96.703	43.5647
1	10	93	86.186	38.8268
1	11	106	93.819	42.2655
1	12	91	83.778	37.742
1	13	103	88.438	39.8413
1	14	124	109.453	49.3086
1	15	122	109.647	49.396
1	16	101	88.385	39.8174
1	17	95	87.502	39.4197
1	18	95	82.703	37.2577
1	19	127	115.987	52.2521
1	20	89	80.832	36.4148
1	21	133	118.609	53.4334
1	22	111	98.146	44.2148
1	23	119	106.047	47.7742
1	24	235	210.667	94.9055
1	25	128	110.354	49.7145
1	26	109	97.755	44.0386
1	27	135	122.421	55.1507
1	28	109	96.58	43.5093
1	29	89	77.178	34.7687
1	30	108	93.45	42.0992
1	31	122	107.102	48.2495
1	32	113	97.24	43.8066
1	33	92	83.026	37.4032
1	34	123	108.726	48.9811
1	35	122	108.031	48.668
1	36	117	105.313	47.4435
1	37	116	102.185	46.0343
1	38	91	79.992	36.0364
2	1	107	89.14	40.1576
2	2	120	104.806	47.2151
2	3	111	98.384	44.322
2	4	84	72.168	32.5117
2	5	85	72.24	32.5441
2	6	110	91.25	41.1081
2	7	102	88.816	40.0116
2	8	178	165.978	74.7731
2	9	94	81.708	36.8095
2	10	81	67.217	30.2813
2	11	97	87.91	39.6035
2	12	118	101.637	45.7875
2	13	100	88.872	40.0368
2	14	88	74.235	33.4429
2	15	157	138.656	62.4645
2	16	87	75.543	34.0321
2	17	98	90.173	40.6229
2	18	115	101.526	45.7375
2	19	109	92.982	41.8884
2	20	120	104.834	47.2277
2	21	119	103.014	46.4078
2	22	80	68.922	31.0494
2	23	117	102.739	46.2839
2	24	104	93.137	41.9582
2	25	116	100.392	45.2266
2	26	146	126.149	56.8301
2	27	126	109.37	49.2712
2	28	134	118.061	53.1865
2	29	111	95.721	43.1223
2	30	124	105.392	47.4791
2	31	77	68.506	30.862
2	32	124	111.034	50.0208
2	33	139	115.654	52.1021
2	34	105	91.826	41.3676
2	35	101	88.006	39.6467
2	36	73	62.044	27.9508
2	37	164	141.916	63.9332
2	38	102	85.074	38.3258
2	39	141	122.976	55.4007
2	40	108	96.591	43.5142
2	41	100	89.7	40.4099
2	42	160	147.486	66.4424
2	43	115	100.317	45.1928
2	44	96	83.308	37.5303
3	1	73	64.197	28.9207
3	2	97	83.872	37.7843
3	3	88	76.307	34.3763
3	4	80	69.657	31.3805
3	5	112	97.24	43.8066
3	6	99	86.862	39.1313
3	7	112	97.997	44.1476
3	8	139	121.809	54.875
3	9	113	98.973	44.5873
3	10	108	95.496	43.0209
3	11	113	99.534	44.8401
3	12	126	114.294	51.4894
3	13	99	86.67	39.0448
3	14	112	92.581	41.7077
3	15	104	93.043	41.9159
3	16	112	99.638	44.8869
3	17	76	67.325	30.3299
3	18	115	103.128	46.4592
3	19	151	133.641	60.2053
3	20	97	84.914	38.2538
3	21	94	86.012	38.7484
3	22	106	91.638	41.2829
3	23	85	72.793	32.7932
3	24	79	71.736	32.3171
3	25	64	57.027	25.6907
3	26	105	89.763	40.4382
3	27	112	95.879	43.1935
3	28	122	106.831	48.1274
3	29	100	87.608	39.4674
3	30	129	118.137	53.2207
3	31	98	90.502	40.7712
3	32	67	60.605	27.3026
3	33	107	94.08	42.383
3	34	123	109.614	49.3811
3	35	115	102.813	46.3173
3	36	107	91.918	41.4091
3	37	113	107.541	48.4472
3	38	119	107.295	48.3364
3	39	89	82.803	37.3028
3	40	86	75.927	34.2051
3	41	136	117.807	53.0721
3	42	96	86.459	38.9498
3	43	73	62.013	27.9369
3	44	100	89.573	40.3526
3	45	193	173.002	77.9374
3	46	101	92.201	41.5366
3	47	84	76.076	34.2722
3	48	100	86.906	39.1512
3	49	120	108.914	49.0658
3	50	118	105.794	47.6602
3	51	107	96.038	43.2651
3	52	109	100.548	45.2969
3	53	84	76.577	34.4979
3	54	111	96.917	43.6611
3	55	80	73.464	33.0955
3	56	68	61.391	27.6566
3	57	92	80.703	36.3567
3	58	84	74.609	33.6114
3	59	69	62.033	27.9459
3	60	103	95.388	42.9723
3	61	81	70.147	31.6012
3	62	89	82.651	37.2343
3	63	99	87.055	39.2183
3	64	128	109.677	49.4095
3	65	108	95.646	43.0885
3	66	100	90.974	40.9838
4	1	126	111.987	50.4501
4	2	95	83.883	37.7893
4	3	78	67.411	30.3687
4	4	95	82.918	37.3546
4	5	101	89.71	40.4144
4	6	119	105.385	47.4759
4	7	97	84.944	38.2673
4	8	109	99.232	44.704
4	9	105	94.244	42.4569
4	10	72	64.799	29.1919
4	11	86	77.219	34.7872
4	12	90	78.014	35.1453
4	13	81	73.125	32.9428
4	14	93	79.677	35.8945
4	15	108	98.102	44.195
4	16	100	88.943	40.0688
4	17	104	94.043	42.3664
4	18	97	86.701	39.0588
4	19	95	86.36	38.9052
4	20	64	56.054	25.2523
4	21	99	91.667	41.296
4	22	128	113.176	50.9858
4	23	151	137.023	61.7289
4	24	82	73.02	32.8955
4	25	102	92.585	41.7095
4	26	112	101.732	45.8303
4	27	111	99.202	44.6905
4	28	103	89.624	40.3756
4	29	110	96.396	43.4264
4	30	73	64.635	29.1181
4	31	123	107.466	48.4134
4	32	86	75.851	34.1709
4	33	125	114.329	51.5052
4	34	111	96.713	43.5692
4	35	125	112.328	50.6038
4	36	123	108.098	48.6981
4	37	88	77.581	34.9502
4	38	108	95.736	43.1291
4	39	76	68.107	30.6822
4	40	84	78.59	35.4048
4	41	129	118.677	53.464
4	42	119	111.903	50.4123
4	43	113	100.077	45.0847
4	44	97	83.772	37.7393
4	45	195	183.036	82.4577
4	46	104	89.466	40.3044
4	47	115	103.075	46.4353
4	48	124	109.645	49.3951
4	49	111	100.416	45.2374
4	50	92	80.809	36.4045
4	51	214	194.577	87.6569
4	52	108	93.739	42.2294
4	53	78	65.15	29.3501
5	1	109	101.29	45.6311
5	2	84	72.403	32.6176
5	3	97	86.121	38.7975
5	4	99	87.719	39.5174
5	5	109	94.892	42.7488
5	6	107	97.195	43.7863
5	7	118	103.639	46.6894
5	8	89	82.793	37.2982
5	9	97	87.008	39.1971
5	10	90	80.14	36.1031
5	11	112	98.415	44.336
5	12	113	103.68	46.7078
5	13	128	106.05	47.7755
5	14	111	97.009	43.7026
5	15	108	97.309	43.8377
5	16	74	61.504	27.7076
5	17	96	84.19	37.9276
5	18	93	85.402	38.4736
5	19	80	74.942	33.7614
5	20	139	122.897	55.3651
5	21	117	104.55	47.0998
5	22	104	92.955	41.8762
5	23	92	82.21	37.0356
5	24	160	146.323	65.9185
5	25	104	92.971	41.8834
5	26	93	88.141	39.7075
5	27	113	102.362	46.1141
5	28	81	70.92	31.9495
5	29	139	130.695	58.8781
5	30	126	115.088	51.8471
5	31	66	60.673	27.3332
5	32	99	92.16	41.5181
5	33	96	85.805	38.6552
5	34	130	119.402	53.7906
5	35	110	96.779	43.5989
5	36	101	91.862	41.3838
5	37	113	98.21	44.2436
5	38	87	78.461	35.3467
5	39	153	138.697	62.483
5	40	100	89.077	40.1292
5	41	94	85.303	38.429
5	42	186	167.466	75.4434
5	43	111	104.005	46.8543
5	44	113	105.84	47.6809
5	45	95	88.976	40.0837
5	46	113	104.792	47.2088
5	47	115	104.401	47.0327
5	48	63	57.91	26.0885
5	49	120	110.158	49.6262
5	50	133	121.921	54.9254
5	51	119	108.431	48.8482
5	52	107	93.797	42.2555
5	53	102	89.792	40.4513
5	54	88	76.41	34.4227
6	1	127	114.543	51.6016
6	2	130	115.556	52.058
6	3	104	92.145	41.5113
6	4	109	96.513	43.4791
6	5	107	93.339	42.0492
6	6	122	103.832	46.7763
6	7	109	99.156	44.6698
6	8	87	74.997	33.7861
6	9	102	91.592	41.2622
6	10	97	89.396	40.2729
6	11	100	90.657	40.841
6	12	99	90.393	40.722
6	13	97	87.396	39.3719
6	14	97	88.164	39.7179
6	15	98	87.006	39.1962
6	16	156	141.802	63.8818
6	17	138	129.956	58.5452
6	18	86	78.743	35.4737
6	19	124	108.917	49.0671
6	20	92	85.332	38.4421
6	21	107	92.008	41.4496
6	22	144	128.002	57.6649
6	23	69	65.212	29.378
6	24	101	90.763	40.8887
6	25	106	92.924	41.8623
6	26	107	91.819	41.3645
6	27	109	98.159	44.2206
6	28	113	98.325	44.2954
6	29	78	67.325	30.3299
6	30	96	84.376	38.0114
6	31	100	92.083	41.4834
6	32	108	95.485	43.016
6	33	85	75.793	34.1447
6	34	88	79.109	35.6386
6	35	62	51.56	23.2278
6	36	104	87.172	39.271
6	37	97	84.658	38.1384
6	38	102	88.241	39.7526
6	39	94	82.651	37.2343
6	40	185	165.301	74.4681
6	41	111	94.5	42.5723
6	42	94	80.883	36.4378
6	43	171	154.546	69.623
6	44	104	87.491	39.4147
6	45	101	85.672	38.5952
6	46	151	139.958	63.0511
6	47	97	81.705	36.8081
6	48	104	90.838	40.9225
6	49	125	111.269	50.1267
6	50	152	140.736	63.4016
6	51	170	160.412	72.2656
6	52	219	199.702	89.9658
6	53	103	92.035	41.4618
6	54	91	84.432	38.0366
6	55	86	74.551	33.5852
6	56	89	77.464	34.8975
6	57	84	77.084	34.7263
6	58	118	104.676	47.1565
6	59	102	88.469	39.8553
6	60	143	129.591	58.3807
6	61	98	89.617	40.3725
6	62	143	125.68	56.6188
6	63	92	82.579	37.2018
6	64	119	104.73	47.1809
6	65	113	98.859	44.536
6	66	114	99.795	44.9576
6	67	129	114.555	51.607
6	68	113	96.31	43.3877
6	69	116	107.136	48.2648
6	70	124	109.702	49.4208
6	71	118	107.498	48.4278
			Average	43.6705

## Sheet: Replicate 3
Field	Extrusion	Area	Perimeter (Pixels)	Perimeter (microns)
1	1	145	133.744	60.2517
1	2	138	131.976	59.4552
1	3	96	91.708	41.3145
1	4	90	84.979	38.283
1	5	88	83.383	37.564
1	6	106	98.116	44.2013
1	7	174	167.173	75.3114
1	8	98	92.265	41.5654
1	9	92	88.032	39.6584
1	10	84	78.067	35.1692
1	11	94	87.596	39.462
1	12	144	130.724	58.8912
1	13	87	82.063	36.9694
1	14	110	103.188	46.4862
1	15	110	103.534	46.6421
1	16	114	109.428	49.2973
1	17	124	117.262	52.8265
1	18	81	75.192	33.874
1	19	102	99.171	44.6765
1	20	96	88.18	39.7251
1	21	97	89.302	40.2306
1	22	116	110.554	49.8046
1	23	72	65.918	29.6961
1	24	57	50.004	22.5268
1	25	92	84.51	38.0718
1	26	97	91.092	41.0369
1	27	82	78.434	35.3345
1	28	87	82.221	37.0406
1	29	90	83.711	37.7118
1	30	106	99.516	44.832
1	31	108	102.367	46.1163
1	32	93	86.998	39.1926
1	33	124	118.714	53.4807
1	34	96	89.875	40.4887
1	35	99	92.676	41.7505
1	36	103	97.433	43.8936
1	37	102	98.152	44.2175
1	38	119	113.503	51.1331
1	39	126	121.34	54.6637
1	40	116	112.207	50.5493
1	41	120	113.712	51.2273
1	42	99	95.609	43.0719
1	43	99	90.185	40.6283
1	44	100	92.427	41.6384
1	45	110	101.279	45.6262
1	46	99	94.461	42.5547
1	47	194	188.547	84.9404
1	48	108	101.691	45.8118
1	49	128	123.238	55.5187
1	50	106	99.372	44.7671
1	51	112	104.004	46.8538
1	52	101	92.898	41.8505
1	53	98	92.038	41.4631
1	54	122	114.814	51.7237
1	55	103	98.808	44.513
1	56	100	96.317	43.3908
1	57	107	97.256	43.8138
1	58	107	100.727	45.3775
1	59	97	92.279	41.5717
1	60	119	111.112	50.056
1	61	94	87.419	39.3823
1	62	96	91.807	41.3591
1	63	111	104.277	46.9768
1	64	106	100.897	45.4541
1	65	106	99.328	44.7473
1	66	124	118.331	53.3081
1	67	130	119.226	53.7113
1	68	94	88.025	39.6553
1	69	71	66.097	29.7767
1	70	106	101.797	45.8595
1	71	76	69.48	31.3007
1	72	82	77.341	34.8421
1	73	136	129.803	58.4763
1	74	125	117.189	52.7936
1	75	115	107.011	48.2085
1	76	100	94.236	42.4533
1	77	108	102.802	46.3123
1	78	127	118.162	53.232
2	1	143	135.947	61.2441
2	2	142	133.797	60.2755
2	3	107	96.761	43.5908
2	4	99	93.464	42.1055
2	5	98	92.119	41.4996
2	6	97	92.885	41.8447
2	7	147	139.77	62.9664
2	8	89	83.466	37.6014
2	9	125	117.892	53.1103
2	10	85	78.315	35.2809
2	11	112	102.664	46.2501
2	12	88	81.372	36.6581
2	13	117	110.261	49.6726
2	14	101	91.789	41.3509
2	15	86	81.988	36.9356
2	16	131	122.794	55.3187
2	17	94	87.302	39.3296
2	18	88	83.069	37.4226
2	19	83	78.117	35.1917
2	20	160	154.51	69.6068
2	21	122	117.726	53.0356
2	22	174	167.203	75.325
2	23	139	135.041	60.836
2	24	101	95.545	43.043
2	25	91	84.611	38.1173
2	26	85	82.105	36.9883
2	27	107	99.152	44.668
2	28	104	100.759	45.3919
2	29	119	112.997	50.9051
2	30	86	83.021	37.401
2	31	117	111.815	50.3727
2	32	81	75.94	34.211
2	33	81	76.389	34.4132
2	34	104	101.646	45.7915
2	35	74	70.701	31.8508
2	36	110	103.345	46.5569
2	37	90	83.981	37.8334
2	38	106	103.365	46.5659
2	39	98	92.244	41.5559
2	40	100	92.228	41.5487
2	41	71	63.223	28.482
2	42	68	65.908	29.6916
2	43	106	100.229	45.1532
2	44	91	85.27	38.4141
2	45	116	112.348	50.6128
2	46	86	81.563	36.7441
2	47	104	97.832	44.0733
2	48	189	179.864	81.0287
2	49	63	58.462	26.3371
2	50	89	83.793	37.7487
2	51	88	81.121	36.545
2	52	100	95.174	42.8759
2	53	96	92.374	41.6145
2	54	153	144.043	64.8914
2	55	119	114.173	51.4349
3	1	104	98.806	44.5121
3	2	120	114.235	51.4629
3	3	102	94.204	42.4389
3	4	111	101.368	45.6663
3	5	77	69.15	31.1521
3	6	136	128.621	57.9438
3	7	180	168.235	75.7899
3	8	107	100.128	45.1077
3	9	136	128.499	57.8888
3	10	108	99.188	44.6842
3	11	147	136.416	61.4554
3	12	206	195.548	88.0944
3	13	119	112.357	50.6168
3	14	84	77.84	35.0669
3	15	95	90.398	40.7243
3	16	132	126.954	57.1928
3	17	115	109.687	49.414
3	18	109	102.573	46.2091
3	19	84	78.6	35.4093
3	20	108	100.864	45.4392
3	21	110	104.614	47.1286
3	22	108	101.532	45.7402
3	23	108	100.926	45.4672
3	24	125	115.345	51.9629
3	25	218	209.355	94.3144
3	26	210	202.446	91.2019
3	27	96	88.943	40.0688
3	28	140	133.032	59.9309
3	29	112	107.03	48.217
3	30	91	81.461	36.6982
3	31	97	91.144	41.0604
3	32	140	134.926	60.7842
3	33	81	77.653	34.9827
3	34	115	110.678	49.8604
3	35	86	80.311	36.1801
3	36	81	76.214	34.3344
3	37	90	83.55	37.6393
4	1	100	91.639	41.2834
4	2	74	68.061	30.6615
4	3	92	84.588	38.1069
4	4	118	110.138	49.6172
4	5	109	100.154	45.1194
4	6	119	107.99	48.6495
4	7	95	90.698	40.8594
4	8	83	76.036	34.2542
4	9	105	98.986	44.5932
4	10	88	82.928	37.3591
4	11	117	108.572	48.9117
4	12	89	81.763	36.8342
4	13	100	95.488	43.0173
4	14	130	123.367	55.5768
4	15	162	155.603	70.0992
4	16	110	103.99	46.8475
4	17	93	87.439	39.3913
4	18	93	85.716	38.6151
4	19	82	77.479	34.9043
4	20	106	102.101	45.9965
4	21	99	94.793	42.7042
4	22	103	95.38	42.9687
4	23	126	118.728	53.487
4	24	62	55.018	24.7856
4	25	106	98.589	44.4143
4	26	90	84.396	38.0204
4	27	108	100.927	45.4676
4	28	97	85.394	38.47
4	29	110	103.819	46.7705
4	30	93	87.652	39.4872
4	31	101	94.708	42.666
4	32	107	101.729	45.8289
4	33	96	84.544	38.0871
4	34	115	107.801	48.5644
4	35	112	106.871	48.1454
4	36	105	99.683	44.9072
4	37	121	114.071	51.389
4	38	83	80.358	36.2013
4	39	86	79.016	35.5967
4	40	82	76.06	34.265
4	41	105	94.242	42.456
4	42	107	101.97	45.9375
4	43	106	100.487	45.2694
4	44	88	82.812	37.3068
4	45	126	116.687	52.5675
4	46	161	152.875	68.8702
4	47	95	89.803	40.4563
4	48	107	99.424	44.7905
4	49	100	91.343	41.15
4	50	102	95.719	43.1214
4	51	111	105.448	47.5043
4	52	104	97.556	43.949
4	53	99	90.833	40.9203
4	54	120	115.036	51.8237
4	55	114	108.69	48.9648
5	1	104	95.936	43.2192
5	2	115	105.222	47.4025
5	3	114	107.25	48.3161
5	4	128	119.54	53.8528
5	5	84	75.699	34.1024
5	6	154	145.379	65.4932
5	7	113	105.38	47.4737
5	8	107	96.557	43.4989
5	9	87	81.644	36.7806
5	10	91	85.358	38.4538
5	11	104	92.943	41.8708
5	12	108	98.23	44.2526
5	13	95	91.614	41.2721
5	14	105	96.627	43.5305
5	15	94	86.466	38.9529
5	16	108	96.813	43.6143
5	17	96	88.465	39.8535
5	18	108	101.822	45.8708
5	19	86	80.541	36.2837
5	20	95	88.723	39.9697
5	21	102	97.098	43.7426
5	22	142	133.742	60.2508
5	23	118	107.639	48.4914
5	24	96	92.287	41.5753
5	25	111	104.885	47.2507
5	26	116	110.138	49.6172
5	27	99	90.922	40.9604
5	28	100	91.074	41.0288
5	29	91	85.925	38.7092
5	30	92	88.297	39.7778
5	31	106	99.665	44.8991
5	32	105	99.103	44.6459
5	33	96	85.698	38.6069
5	34	76	71.084	32.0233
5	35	98	87.567	39.4489
5	36	85	80.821	36.4099
5	37	79	75.837	34.1646
5	38	102	93.902	42.3029
5	39	98	92.016	41.4532
5	40	106	97.293	43.8305
5	41	73	69.493	31.3066
5	42	113	107.886	48.6026
5	43	112	106.123	47.8084
5	44	82	76.928	34.6561
5	45	76	68.638	30.9214
5	46	104	97.649	43.9909
5	47	86	79.988	36.0346
5	48	62	57.068	25.7091
5	49	94	88.951	40.0724
5	50	118	110.174	49.6334
5	51	75	67.202	30.2745
5	52	76	70.187	31.6192
5	53	122	116.037	52.2747
5	54	100	93.24	42.0046
5	55	109	102.998	46.4006
5	56	100	95.594	43.0651
5	57	85	78.082	35.1759
5	58	117	102.69	46.2618
5	59	92	84.832	38.2168
5	60	100	93.759	42.2384
5	61	92	86.053	38.7669
5	62	100	92.155	41.5158
5	63	89	82.303	37.0775
5	64	87	81.919	36.9045
5	65	99	89.759	40.4364
5	66	102	95.216	42.8948
5	67	99	93.278	42.0217
5	68	72	68.342	30.7881
5	69	125	121.359	54.6722
5	70	117	107.299	48.3382
5	71	72	69.241	31.1931
5	72	86	81.649	36.7829
5	73	89	84.058	37.8681
5	74	104	98.19	44.2346
6	1	95	86.316	38.8854
6	2	101	92.144	41.5109
6	3	91	82.421	37.1307
6	4	76	70.588	31.7999
6	5	99	92.294	41.5784
6	6	113	107.699	48.5184
6	7	80	73.658	33.1829
6	8	88	80.01	36.0445
6	9	101	95.41	42.9822
6	10	106	100.198	45.1392
6	11	63	57.94	26.102
6	12	102	94.685	42.6556
6	13	105	99.247	44.7108
6	14	99	94.598	42.6164
6	15	98	95.639	43.0854
6	16	99	91.42	41.1847
6	17	112	105.265	47.4219
6	18	90	84.178	37.9222
6	19	126	114.558	51.6084
6	20	105	98.283	44.2765
6	21	119	110.312	49.6956
6	22	98	92.067	41.4762
6	23	108	102.76	46.2934
6	24	116	109.754	49.4442
6	25	115	107.371	48.3706
6	26	102	97.149	43.7656
6	27	106	99.495	44.8225
6	28	121	108.691	48.9653
6	29	128	121.241	54.6191
6	30	108	99.709	44.9189
6	31	102	95.092	42.8389
6	32	100	95.06	42.8245
6	33	112	103.677	46.7065
6	34	79	73.561	33.1392
6	35	109	101.559	45.7523
6	36	102	93.982	42.3389
6	37	151	139.679	62.9254
6	38	150	142.242	64.08
6	39	115	100.421	45.2397
6	40	108	96.622	43.5282
6	41	104	96.589	43.5133
6	42	108	97.293	43.8305
6	43	110	104.58	47.1133
6	44	78	69.714	31.4062
6	45	89	82.476	37.1554
6	46	97	88.211	39.7391
6	47	85	77.686	34.9975
6	48	109	101.061	45.528
6	49	114	104.302	46.9881
			Average	44.4833

## Sheet: Replicate 4
Field	Extrusion	Area	Perimeter (Pixels)	Perimeter (microns)
1	1	125	114.739	51.6899
1	2	118	104.256	46.9673
1	3	110	102.844	46.3312
1	4	101	93.508	42.1254
1	5	125	114.083	51.3944
1	6	86	77.252	34.802
1	7	114	101.471	45.7127
1	8	112	101.308	45.6393
1	9	92	84.488	38.0618
1	10	125	113.494	51.129
1	11	119	113.398	51.0858
1	12	116	105.519	47.5363
1	13	118	105.706	47.6206
1	14	107	98.959	44.581
1	15	85	74.066	33.3667
1	16	118	107.03	48.217
1	17	99	85.041	38.311
1	18	106	97.216	43.7958
1	19	100	91.472	41.2081
1	20	107	98.888	44.549
1	21	73	67.718	30.507
1	22	115	107.809	48.568
1	23	123	115.821	52.1774
1	24	155	142.977	64.4111
1	25	110	101.142	45.5645
1	26	111	97.629	43.9819
1	27	109	95.582	43.0597
1	28	128	109.997	49.5536
1	29	134	118.688	53.4689
1	30	136	120.827	54.4326
1	31	104	94.382	42.5191
1	32	103	96.199	43.3376
1	33	108	97.853	44.0828
1	34	111	98.55	44.3968
1	35	110	94.35	42.5047
1	36	129	112.072	50.4884
1	37	96	87.91	39.6035
1	38	104	91.695	41.3086
1	39	103	95.313	42.9385
1	40	111	95.318	42.9408
1	41	125	114.668	51.6579
1	42	123	115.917	52.2206
1	43	123	116.583	52.5206
1	44	204	190.076	85.6292
1	45	108	95.575	43.0565
1	46	115	102.38	46.1222
1	47	113	104.926	47.2692
1	48	121	105.423	47.4931
1	49	110	97.295	43.8314
1	50	96	88.015	39.6508
1	51	146	129.864	58.5037
1	52	125	113.286	51.0353
1	53	121	108.367	48.8193
2	1	112	101.602	45.7717
2	2	125	114.312	51.4976
2	3	128	115.85	52.1904
2	4	158	151.792	68.3823
2	5	106	95.112	42.848
2	6	87	81.196	36.5788
2	7	99	87.418	39.3818
2	8	118	111.639	50.2934
2	9	94	87.788	39.5485
2	10	122	115.12	51.8616
2	11	89	83.044	37.4113
2	12	113	102.842	46.3303
2	13	109	98.982	44.5914
2	14	113	105.925	47.7192
2	15	96	87.745	39.5291
2	16	131	120.822	54.4303
2	17	108	95.542	43.0417
2	18	106	100.372	45.2176
2	19	97	88.051	39.667
2	20	99	90.02	40.554
2	21	73	67.57	30.4403
2	22	113	102.496	46.1744
2	23	92	81.181	36.572
2	24	102	93.562	42.1497
2	25	116	108.151	48.722
2	26	120	112.888	50.856
2	27	106	95.425	42.989
2	28	212	201.021	90.56
2	29	122	111.438	50.2028
2	30	96	88.715	39.9661
2	31	105	96.59	43.5138
2	32	89	80.823	36.4108
2	33	109	101.652	45.7942
2	34	102	93.313	42.0375
2	35	123	112.073	50.4889
2	36	123	110.754	49.8947
2	37	110	100.919	45.464
2	38	116	106.409	47.9373
2	39	112	103.132	46.461
2	40	105	97.249	43.8107
2	41	106	101.875	45.8947
2	42	130	121.61	54.7853
2	43	115	109.479	49.3203
2	44	108	97.004	43.7003
2	45	60	54.777	24.677
2	46	93	87.043	39.2129
2	47	109	103.108	46.4502
2	48	106	98.451	44.3522
2	49	82	74.836	33.7136
2	50	139	127.904	57.6208
3	1	94	84.027	37.8542
3	2	110	99	44.5995
3	3	100	89.12	40.1486
3	4	86	75.532	34.0272
3	5	104	96.551	43.4962
3	6	77	72.43	32.6297
3	7	104	97.055	43.7233
3	8	124	114.196	51.4453
3	9	89	83.997	37.8406
3	10	177	168.283	75.8115
3	11	107	100.686	45.359
3	12	77	69.988	31.5296
3	13	80	71.644	32.2756
3	14	109	103.795	46.7596
3	15	119	110.044	49.5748
3	16	89	77.634	34.9741
3	17	121	114.787	51.7115
3	18	84	74.305	33.4744
3	19	110	102.345	46.1064
3	20	112	106.811	48.1184
3	21	110	102.428	46.1438
3	22	106	95.706	43.1156
3	23	97	91.614	41.2721
3	24	87	82.968	37.3771
3	25	103	96.215	43.3449
3	26	96	92.529	41.6843
3	27	71	67.72	30.5079
3	28	107	103.224	46.5024
3	29	98	93.303	42.033
3	30	131	127.692	57.5252
3	31	116	109.162	49.1775
3	32	104	93.152	41.965
3	33	88	82.222	37.041
3	34	88	81.434	36.686
3	35	98	90.828	40.918
3	36	90	85.102	38.3385
3	37	109	97.435	43.8945
3	38	73	66.743	30.0677
3	39	101	95.948	43.2246
3	40	89	78.657	35.435
3	41	104	96.08	43.284
3	42	165	152.955	68.9062
3	43	111	100.08	45.086
3	44	74	62.93	28.35
3	45	122	111.64	50.2938
3	46	104	92.013	41.4519
3	47	56	48.828	21.997
3	48	114	107.516	48.436
3	49	109	99.964	45.0338
3	50	98	89.019	40.1031
3	51	122	110.078	49.5901
3	52	100	91.4	41.1757
3	53	107	99.213	44.6955
3	54	112	104.594	47.1196
3	55	107	96.847	43.6296
3	56	142	124.364	56.026
3	57	109	100.484	45.268
3	58	121	106.295	47.8859
3	59	102	92.862	41.8343
3	60	98	90.865	40.9347
3	61	164	151.957	68.4566
3	62	129	115.517	52.0404
3	63	103	90.347	40.7013
3	64	112	100.466	45.2599
3	65	71	62.323	28.0765
4	1	96	83.344	37.5465
4	2	85	78.83	35.5129
4	3	102	88.524	39.8801
4	4	105	88.983	40.0868
4	5	141	129.177	58.1942
4	6	96	82.717	37.264
4	7	77	70.571	31.7922
4	8	90	83.257	37.5073
4	9	99	87.311	39.3336
4	10	93	86.266	38.8628
4	11	96	90.017	40.5527
4	12	114	103.31	46.5412
4	13	125	111.049	50.0276
4	14	85	78.147	35.2052
4	15	94	87.312	39.3341
4	16	88	77.448	34.8903
4	17	82	75.284	33.9154
4	18	82	72.833	32.8113
4	19	86	78.167	35.2142
4	20	74	66.912	30.1439
4	21	108	95.285	42.9259
4	22	84	78.425	35.3305
4	23	122	110.798	49.9145
4	24	90	80.112	36.0905
4	25	88	76.485	34.4565
4	26	115	105.633	47.5877
4	27	100	94.324	42.493
4	28	93	87.544	39.4386
4	29	110	102.663	46.2497
4	30	95	88.244	39.7539
4	31	119	108.204	48.7459
4	32	119	111.233	50.1105
4	33	96	89.232	40.199
4	34	81	75.322	33.9326
4	35	101	90.717	40.868
4	36	104	96.913	43.6593
4	37	116	103.983	46.8443
4	38	96	91.024	41.0063
4	39	99	92.804	41.8082
4	40	109	99.806	44.9626
4	41	102	90.455	40.75
4	42	106	91.954	41.4253
4	43	104	94.88	42.7434
4	44	78	69.862	31.4728
4	45	119	109.517	49.3374
4	46	99	90.379	40.7157
4	47	83	79.156	35.6598
4	48	110	97.574	43.9571
4	49	114	100.631	45.3343
4	50	101	95.04	42.8155
4	51	90	83.738	37.724
4	52	83	76.91	34.648
4	53	107	97.896	44.1021
4	54	92	86.51	38.9728
4	55	102	97.711	44.0188
4	56	99	91.978	41.4361
4	57	96	86.343	38.8975
4	58	104	97.599	43.9683
4	59	111	101.287	45.6298
4	60	118	108.94	49.0775
4	61	109	102.146	46.0168
4	62	109	99.874	44.9932
4	63	99	93.475	42.1105
4	64	102	95.07	42.829
4	65	101	92.261	41.5636
5	1	117	100.38	45.2212
5	2	146	135.592	61.0842
5	3	131	120.544	54.3051
5	4	104	93.998	42.3461
5	5	109	97.454	43.903
5	6	91	84.307	37.9803
5	7	102	92.463	41.6546
5	8	126	114.277	51.4818
5	9	95	85.373	38.4605
5	10	110	101.324	45.6465
5	11	93	84.185	37.9253
5	12	102	94.029	42.3601
5	13	92	85.123	38.3479
5	14	126	115.163	51.8809
5	15	113	99.948	45.0266
5	16	100	90.836	40.9216
5	17	94	84.443	38.0416
5	18	83	76.156	34.3083
5	19	78	71.104	32.0324
5	20	162	154.869	69.7685
5	21	110	99.152	44.668
5	22	103	95.073	42.8304
5	23	105	95.548	43.0444
5	24	84	78.07	35.1705
5	25	88	80.386	36.2139
5	26	103	92.98	41.8875
5	27	69	64.907	29.2406
5	28	118	104.749	47.1894
5	29	117	109.852	49.4883
5	30	93	87.313	39.3345
5	31	85	76.105	34.2853
5	32	117	109.08	49.1405
5	33	97	87.429	39.3868
5	34	83	76.643	34.5277
5	35	98	92.557	41.6969
5	36	115	105.059	47.3291
5	37	115	108.695	48.9671
5	38	129	121.353	54.6695
5	39	123	113.609	51.1809
5	40	98	88.206	39.7368
5	41	94	87.529	39.4318
5	42	98	91.493	41.2176
6	1	109	102.515	46.183
6	2	99	91.351	41.1536
6	3	108	97.377	43.8683
6	4	107	98.298	44.2832
6	5	94	86.001	38.7435
6	6	134	124.512	56.0927
6	7	154	143.159	64.4931
6	8	99	86.954	39.1728
6	9	142	129.545	58.36
6	10	102	89.913	40.5058
6	11	104	91.776	41.3451
6	12	86	80.246	36.1508
6	13	88	78.947	35.5656
6	14	99	94.654	42.6416
6	15	158	148.323	66.8195
6	16	95	88.426	39.8359
6	17	92	81.707	36.809
6	18	94	87.952	39.6224
6	19	96	86.524	38.9791
6	20	120	111.903	50.4123
6	21	91	82.628	37.2239
6	22	92	82.966	37.3762
6	23	140	131.921	59.4304
6	24	105	96.838	43.6255
6	25	101	92.312	41.5866
6	26	105	97.219	43.7972
6	27	104	97.448	43.9003
6	28	108	100.768	45.396
6	29	114	104.106	46.8998
6	30	104	93.232	42.001
6	31	108	95.598	43.0669
6	32	84	77.635	34.9746
6	33	70	61.273	27.6035
6	34	103	97.186	43.7823
6	35	96	89.962	40.5279
6	36	81	72.232	32.5405
6	37	113	108.634	48.9396
6	38	84	75.06	33.8145
6	39	104	98.009	44.1531
6	40	97	89.169	40.1706
6	41	94	86.721	39.0678

## Sheet: README
Objective				EVOS FL Auto Camera Pixel "Resolution" (um/pixel)
Catalogue Description	FL Auto UI Drop-down Selection	Magnification	SKU	Color	Monochrome
EVOS® Obj, Inf Plan Fluor 20X LWD PH, 0.40NA/3.1WD	AMG, 20x LPlan FL PH(AMEP-4682)	20X	AMEP4682	0.4369	0.4505
Perimeter values are in Pixels
I used 0.4505 um/pixel to convert from pixels to microns
This information was provided to us by EVOS company
