# Supplementary material for: The acetylase activity of Cdu1 regulates bacterial exit from infected cells by protecting Chlamydia effectors from degradation
Source: eLife. 2024 Feb 15;12:RP87386. doi: 10.7554/eLife.87386 (PMC10942603; doi:10.7554/eLife.87386)
Supplement: Figure 7—source data 1. [file elife-87386-fig7-data1.zip › Figure 7-Source Data 1/cdu1 GII pBOMB_Cdu1 K268E-Flag extrusions collated measurments.xlsx]

## Sheet: Replicate 1
Field	Extrusion	Area	Perimeter (pixels)	Perimeter (microns)
1	1	206	189.752	85.4833
1	2	99	91.61	41.2703
1	3	136	111.943	50.4303
1	4	145	132.097	59.5097
1	5	111	99.38	44.7707
1	6	97	84.472	38.0546
1	7	131	117.907	53.1171
1	8	119	102.432	46.1456
1	9	128	112.674	50.7596
1	10	110	96.39	43.4237
1	11	113	99.544	44.8446
1	12	120	103.556	46.652
1	13	123	110.58	49.8163
1	14	119	101.577	45.7604
1	15	129	118.609	53.4334
1	16	157	138.127	62.2262
1	17	222	200.776	90.4496
1	18	126	110.737	49.887
1	19	108	99.344	44.7545
1	20	195	176.171	79.365
1	21	129	110.324	49.701
1	22	146	131.634	59.3011
1	23	134	123.107	55.4597
1	24	119	106.783	48.1057
1	25	231	204.582	92.1642
1	26	101	87.893	39.5958
1	27	125	114.114	51.4084
1	28	141	126.73	57.0919
1	29	146	124.939	56.285
1	30	146	126.457	56.9689
1	31	153	136.879	61.664
1	32	151	131.942	59.4399
1	33	119	100.615	45.3271
1	34	137	115.237	51.9143
1	35	149	130.17	58.6416
1	36	128	110.541	49.7987
1	37	101	87.736	39.5251
1	38	127	112.946	50.8822
2	1	104	91.37	41.1622
2	2	82	72.754	32.7757
2	3	106	91.312	41.1361
2	4	130	114.89	51.7579
2	5	130	111.036	50.0217
2	6	216	199.767	89.995
2	7	106	92.753	41.7852
2	8	98	87.366	39.3584
2	9	96	84.37	38.0087
2	10	207	193.147	87.0127
2	11	173	153.518	69.1599
2	12	162	143.374	64.59
2	13	126	114.963	51.7908
2	14	118	104.713	47.1732
2	15	137	122.519	55.1948
2	16	261	237.344	106.923
2	17	122	112.85	50.8389
2	18	129	116.657	52.554
2	19	256	237.514	107
2	20	126	112.719	50.7799
2	21	124	116.98	52.6995
2	22	160	142.207	64.0643
2	23	214	200.35	90.2577
2	24	118	109.521	49.3392
2	25	161	146.265	65.8924
2	26	124	111.73	50.3344
2	27	117	100.829	45.4235
2	28	123	109.43	49.2982
2	29	138	119.028	53.6221
2	30	123	112.449	50.6583
2	31	109	100.372	45.2176
2	32	125	112.248	50.5677
2	33	225	209.52	94.3888
2	34	263	243.999	109.922
2	35	157	142.376	64.1404
2	36	126	114.353	51.516
2	37	140	127.456	57.4189
2	38	139	119.94	54.033
2	39	143	127.18	57.2946
2	40	142	125.354	56.472
2	41	126	114.684	51.6651
2	42	115	103.719	46.7254
2	43	119	107.69	48.5143
2	44	241	218.97	98.646
2	45	124	107.835	48.5797
2	46	105	97.062	43.7264
2	47	224	208.126	93.7608
3	1	258	241.886	108.97
3	2	122	114.745	51.6926
3	3	104	93.954	42.3263
3	4	245	226.778	102.163
3	5	135	118.284	53.2869
3	6	131	114.468	51.5678
3	7	144	127.06	57.2405
3	8	153	135.939	61.2405
3	9	98	83.044	37.4113
3	10	126	114.532	51.5967
3	11	139	124.226	55.9638
3	12	139	118.106	53.2068
3	13	113	103.028	46.4141
3	14	158	138.861	62.5569
3	15	131	117.282	52.8355
3	16	191	176.917	79.7011
3	17	139	121.801	54.8714
3	18	123	105.856	47.6881
3	19	133	119.575	53.8685
3	20	125	109.023	49.1149
3	21	199	174.921	78.8019
3	22	133	117.342	52.8626
3	23	201	182.317	82.1338
3	24	196	176.239	79.3957
3	25	131	116.564	52.5121
3	26	117	101.031	45.5145
3	27	130	113.68	51.2128
3	28	151	134.979	60.808
3	29	206	192.984	86.9393
3	30	119	103.273	46.5245
3	31	117	107.662	48.5017
3	32	105	93.934	42.3173
3	33	109	97.99	44.1445
3	34	194	180.178	81.1702
3	35	146	128.89	58.0649
3	36	129	115.258	51.9237
3	37	228	212.381	95.6776
3	38	122	112.902	50.8624
3	39	117	104.211	46.9471
3	40	114	102.123	46.0064
3	41	108	98.894	44.5517
3	42	115	101.996	45.9492
3	43	116	103.38	46.5727
3	44	117	103.287	46.5308
3	45	168	150.092	67.6164
3	46	201	185.394	83.52
3	47	132	119.055	53.6343
3	48	118	105.465	47.512
3	49	135	125	56.3125
3	50	190	169.431	76.3287
3	51	129	113.413	51.0926
3	52	95	86.948	39.1701
3	53	220	197.252	88.862
3	54	117	105.961	47.7354
3	55	106	93.767	42.242
3	56	107	96.321	43.3926
3	57	123	112.428	50.6488
3	58	104	90.842	40.9243
3	59	99	88.249	39.7562
3	60	135	119.819	53.9785
3	61	107	94.133	42.4069
3	62	111	99.782	44.9518
3	63	116	102.717	46.274
3	64	99	88.104	39.6909
3	65	154	143.802	64.7828
3	66	124	112.446	50.6569
3	67	130	114.564	51.6111
3	68	126	109.223	49.205
3	69	226	209.555	94.4045
3	70	130	117.063	52.7369
3	71	123	111.074	50.0388
3	72	119	105.587	47.5669
3	73	116	102.163	46.0244
3	74	92	80.938	36.4626
3	75	107	97.19	43.7841
3	76	143	130.93	58.984
3	77	124	111.796	50.3641
4	1	89	77.678	34.9939
4	2	127	115.133	51.8674
4	3	89	81.003	36.4919
4	4	181	166.609	75.0574
4	5	123	111.139	50.0681
4	6	128	115.103	51.8539
4	7	137	126.583	57.0256
4	8	108	96.828	43.621
4	9	121	109.515	49.3365
4	10	117	105.259	47.4192
4	11	112	100.425	45.2415
4	12	122	111.765	50.3501
4	13	121	111.581	50.2672
4	14	192	173.529	78.1748
4	15	149	135.058	60.8436
4	16	107	96.988	43.6931
4	17	148	140.476	63.2844
4	18	121	108.375	48.8229
4	19	182	170.34	76.7382
4	20	191	175.524	79.0736
4	21	216	203.632	91.7362
4	22	129	120.419	54.2488
4	23	132	116.701	52.5738
4	24	92	82.355	37.1009
4	25	140	128.713	57.9852
4	26	208	193.806	87.3096
4	27	181	163.671	73.7338
4	28	217	200.977	90.5401
4	29	204	188.935	85.1152
4	30	135	114.71	51.6769
4	31	127	115.874	52.2012
4	32	121	109.853	49.4888
4	33	117	105.797	47.6615
4	34	122	108.935	49.0752
4	35	108	96.616	43.5255
4	36	204	188.531	84.9332
4	37	113	100.167	45.1252
4	38	104	89.184	40.1774
4	39	109	99.35	44.7572
4	40	126	114.834	51.7327
4	41	126	115.027	51.8197
4	42	114	105.95	47.7305
4	43	197	176.797	79.647
4	44	148	133.388	60.0913
4	45	137	125.075	56.3463
4	46	107	99.22	44.6986
4	47	107	96.061	43.2755
4	48	113	103.462	46.6096
4	49	115	108.402	48.8351
4	50	105	96.817	43.6161
4	51	96	85.351	38.4506
4	52	163	149.752	67.4633
4	53	134	122.063	54.9894
4	54	132	119.397	53.7883
4	55	123	110.021	49.5645
4	56	116	103.023	46.4119
4	57	85	75.36	33.9497
4	58	142	129.774	58.4632
4	59	141	130.188	58.6497
4	60	117	104.413	47.0381
4	61	103	95.807	43.1611
4	62	236	213.98	96.398
4	63	137	121.714	54.8322
5	1	104	93.997	42.3456
5	2	103	90.103	40.5914
5	3	140	123.831	55.7859
5	4	115	100.694	45.3626
5	5	106	92.31	41.5857
5	6	113	100.311	45.1901
5	7	139	126.065	56.7923
5	8	134	112.837	50.8331
5	9	70	64.221	28.9316
5	10	104	87.073	39.2264
5	11	103	91.909	41.405
5	12	107	95.177	42.8772
5	13	146	127.595	57.4815
5	14	114	102.518	46.1844
5	15	132	114.099	51.4016
5	16	126	116.92	52.6725
5	17	142	126.039	56.7806
5	18	117	100.094	45.0923
5	19	125	110.015	49.5618
5	20	118	104.252	46.9655
5	21	123	106.825	48.1247
5	22	119	104.207	46.9453
5	23	207	181.412	81.7261
5	24	150	135.375	60.9864
5	25	125	109.773	49.4527
5	26	141	126.132	56.8225
5	27	126	108.195	48.7418
5	28	190	173.615	78.2136
5	29	133	118.451	53.3622
5	30	122	107.697	48.5175
5	31	93	78.121	35.1935
5	32	109	98.413	44.3351
5	33	99	87.454	39.398
5	34	153	143.077	64.4562
5	35	100	87.146	39.2593
5	36	181	163.359	73.5932
5	37	102	93.862	42.2848
5	38	174	160.588	72.3449
5	39	187	169.969	76.571
5	40	199	181.721	81.8653
5	41	141	127.423	57.4041
5	42	196	178.155	80.2588
5	43	119	101.605	45.7731
5	44	95	83.636	37.678
5	45	119	97.512	43.9292
5	46	124	111.026	50.0172
5	47	138	124.897	56.2661
5	48	121	106.699	48.0679
5	49	115	104.444	47.052
5	50	221	201.574	90.8091
5	51	106	93.809	42.261
5	52	253	234.494	105.64
5	53	138	125.106	56.3603
5	54	116	105.249	47.4147
5	55	92	81.168	36.5662
5	56	122	112.588	50.7209
5	57	158	137.719	62.0424
5	58	151	139.518	62.8529
5	59	123	109.579	49.3653
5	60	120	108.415	48.841
5	61	113	96.497	43.4719
5	62	96	83.201	37.4821
5	63	101	87.655	39.4886
5	64	123	113.764	51.2507
5	65	101	88.95	40.072
5	66	113	98.26	44.2661
5	67	143	126.003	56.7644
5	68	125	115.586	52.0715
5	69	124	116.629	52.5414
5	70	136	121.694	54.8231
5	71	135	119.896	54.0131
5	72	133	122.739	55.2939
5	73	107	93.848	42.2785
5	74	126	112.04	50.474
5	75	126	111.854	50.3902
5	76	192	171.125	77.0918
5	77	180	161.905	72.9382
5	78	136	123.072	55.4439
5	79	219	203.268	91.5722
5	80	144	134.67	60.6688
6	1	130	109.913	49.5158
6	2	99	84.171	37.919
6	3	84	72.447	32.6374
6	4	95	83.242	37.5005
6	5	124	111.904	50.4128
6	6	129	119.535	53.8505
6	7	133	119.27	53.7311
6	8	114	102.246	46.0618
6	9	110	97.894	44.1012
6	10	174	152.192	68.5625
6	11	117	109.778	49.455
6	12	156	135.348	60.9743
6	13	117	103.888	46.8015
6	14	232	218.645	98.4996
6	15	103	93.021	41.906
6	16	238	222.776	100.361
6	17	126	114.37	51.5237
6	18	132	122	54.961
6	19	134	119.852	53.9933
6	20	137	125.165	56.3868
6	21	117	104.304	46.989
6	22	226	212.288	95.6357
6	23	121	109.474	49.318
6	24	108	97.382	43.8706
6	25	125	116.112	52.3085
6	26	136	123.421	55.6012
6	27	113	103.954	46.8313
6	28	120	107.178	48.2837
6	29	105	93.828	42.2695
6	30	177	160.753	72.4192
6	31	146	129.158	58.1857
6	32	113	99.949	45.027
6	33	126	112.416	50.6434
6	34	192	176.873	79.6813
6	35	120	105.149	47.3696
6	36	257	241.221	108.67
6	37	116	104.907	47.2606
6	38	127	113.245	51.0169
6	39	99	90.142	40.609
6	40	141	126.529	57.0013
6	41	123	112.263	50.5745
6	42	204	185.011	83.3475
6	43	109	98.651	44.4423
6	44	129	116.007	52.2612
6	45	120	105.163	47.3759
6	46	119	102.469	46.1623
6	47	102	87.398	39.3728
6	48	102	90.679	40.8509
6	49	108	91.792	41.3523
6	50	103	94.023	42.3574
6	51	100	86.205	38.8354
6	52	100	85.569	38.5488
6	53	127	113.642	51.1957
6	54	120	102.32	46.0952
6	55	119	106.312	47.8936
6	56	138	119.374	53.778
6	57	118	106.097	47.7967
6	58	107	93.491	42.1177
6	59	115	100.508	45.2789
6	60	115	101.929	45.919
6	61	97	87.136	39.2548
6	62	85	72.869	32.8275
6	63	122	108.866	49.0441
6	64	184	169.522	76.3697
6	65	111	96.531	43.4872
6	66	135	124.716	56.1846
6	67	99	89.716	40.4171
6	68	156	140.263	63.1885
6	69	114	98.759	44.4909
6	70	104	95.352	42.9561
6	71	108	96.165	43.3223
6	72	156	138.159	62.2406
6	73	96	85.061	38.32
6	74	166	150.65	67.8678
6	75	108	96.161	43.3205
6	76	113	101.813	45.8668
6	77	133	116.8	52.6184
6	78	128	114.461	51.5647
6	79	189	166.619	75.0619
6	80	123	107.512	48.4342
6	81	190	178.873	80.5823
6	82	119	108.651	48.9473
6	83	105	94.922	42.7624
6	84	199	183.472	82.6541
6	85	136	125.393	56.4895
6	86	111	98.585	44.4125
6	87	124	109.02	49.1135
6	88	131	114.076	51.3912
6	89	132	122.251	55.0741
6	90	126	115.945	52.2332
6	91	86	76.724	34.5642
6	92	104	93.856	42.2821
6	93	108	96.371	43.4151

## Sheet: Replicate 2
Field	Extrusion	Area	Perimeter (pixels)	Perimeter (microns)
1	1	170	158.992	71.6259
1	2	99	92.947	41.8726
1	3	207	184.939	83.315
1	4	125	113.655	51.2016
1	5	116	106.482	47.9701
1	6	100	90.803	40.9068
1	7	113	98.883	44.5468
1	8	214	198.197	89.2877
1	9	129	119.306	53.7474
1	10	124	112.074	50.4893
1	11	114	101.231	45.6046
1	12	103	93.366	42.0614
1	13	133	115.3	51.9427
1	14	96	87.644	39.4836
1	15	234	215.089	96.8976
1	16	112	92.608	41.7199
1	17	106	95.683	43.1052
1	18	99	88.795	40.0021
1	19	183	170.084	76.6228
1	20	143	130.767	58.9105
1	21	117	108.5	48.8792
1	22	102	92.154	41.5154
1	23	107	97.358	43.8598
1	24	122	107.489	48.4238
1	25	193	175.476	79.0519
1	26	104	93.059	41.9231
1	27	197	185.493	83.5646
1	28	142	126.817	57.1311
1	29	118	104.055	46.8768
1	30	133	120.364	54.224
1	31	105	94.425	42.5385
1	32	115	100.703	45.3667
1	33	135	117.557	52.9594
1	34	126	113.524	51.1426
1	35	118	105.144	47.3674
1	36	102	90.933	40.9653
1	37	115	100.37	45.2167
1	38	110	98.943	44.5738
1	39	141	124.744	56.1972
1	40	229	214.221	96.5066
1	41	218	204.745	92.2376
1	42	202	189.43	85.3382
1	43	227	210.148	94.6717
1	44	160	142.417	64.1589
1	45	117	105.666	47.6025
1	46	160	145.661	65.6203
1	47	134	123.11	55.4611
1	48	132	118.828	53.532
1	49	151	135.184	60.9004
1	50	142	121.2	54.6006
1	51	126	110.594	49.8226
1	52	186	171.729	77.3639
1	53	131	121.588	54.7754
1	54	159	147.438	66.4208
1	55	101	89.024	40.1053
1	56	171	156.78	70.6294
1	57	202	184.566	83.147
1	58	108	94.03	42.3605
1	59	119	103.758	46.743
1	60	107	96.913	43.6593
1	61	95	86.12	38.7971
1	62	214	197.338	88.9008
1	63	164	153.049	68.9486
1	64	123	106.39	47.9287
1	65	191	179.682	80.9467
1	66	219	195.625	88.1291
1	67	133	114.463	51.5656
2	1	200	184.765	83.2366
2	2	98	85.948	38.7196
2	3	121	108.653	48.9482
2	4	141	128.005	57.6663
2	5	190	178.094	80.2313
2	6	115	101.172	45.578
2	7	100	88.062	39.6719
2	8	125	111.171	50.0825
2	9	140	125.688	56.6224
2	10	136	121.105	54.5578
2	11	171	159.355	71.7894
2	12	110	98.532	44.3887
2	13	109	95.761	43.1403
2	14	130	112.9	50.8615
2	15	113	97.905	44.1062
2	16	105	94.856	42.7326
2	17	204	186.832	84.1678
2	18	134	120.752	54.3988
2	19	113	100.406	45.2329
2	20	89	82.489	37.1613
2	21	181	166.161	74.8555
2	22	117	101.471	45.7127
2	23	116	105.291	47.4336
2	24	123	108.616	48.9315
2	25	138	125.239	56.4202
2	26	136	124.252	55.9755
2	27	127	109.654	49.3991
2	28	107	95.941	43.2214
2	29	117	100.98	45.4915
2	30	134	117.431	52.9027
2	31	149	134.103	60.4134
2	32	133	119.483	53.8271
2	33	122	113.217	51.0043
2	34	185	174.924	78.8033
2	35	135	122.397	55.1398
2	36	109	98.713	44.4702
2	37	132	116.381	52.4296
2	38	129	120.493	54.2821
2	39	101	92.03	41.4595
2	40	117	104.328	46.9998
2	41	111	98.274	44.2724
2	42	143	132.692	59.7777
2	43	147	132.2	59.5561
2	44	120	112.509	50.6853
2	45	185	174.56	78.6393
2	46	132	119.407	53.7929
2	47	127	115.41	51.9922
2	48	149	136.351	61.4261
2	49	128	111.996	50.4542
2	50	187	171.905	77.4432
2	51	114	107.265	48.3229
2	52	133	121.743	54.8452
2	53	191	181.742	81.8748
2	54	130	118.337	53.3108
2	55	117	110.599	49.8248
2	56	130	117.997	53.1576
2	57	196	177.859	80.1255
2	58	216	203.879	91.8475
2	59	130	118.948	53.5861
2	60	139	128.748	58.001
2	61	215	199.428	89.8423
2	62	120	110.72	49.8794
2	63	126	117.319	52.8522
2	64	104	94.716	42.6696
2	65	102	91.006	40.9982
2	66	115	100.922	45.4654
2	67	108	99.308	44.7383
2	68	106	93.189	41.9816
2	69	129	118.716	53.4816
2	70	95	82.745	37.2766
2	71	93	86.606	39.016
2	72	122	109.286	49.2333
2	73	189	175.927	79.2551
2	74	125	116.655	52.5531
2	75	118	104.641	47.1408
2	76	105	94.538	42.5894
2	77	119	105.943	47.7273
2	78	126	113.212	51.002
2	79	106	100.599	45.3198
2	80	118	111.04	50.0235
2	81	117	101.836	45.8771
2	82	112	99.035	44.6153
2	83	148	134.046	60.3877
2	84	124	112.648	50.7479
2	85	152	135.851	61.2009
3	1	130	120.435	54.256
3	2	134	121.358	54.6718
3	3	142	131.16	59.0876
3	4	108	97.74	44.0319
3	5	118	104.362	47.0151
3	6	111	104.695	47.1651
3	7	237	220.052	99.1334
3	8	108	94.123	42.4024
3	9	93	84.396	38.0204
3	10	162	151.119	68.0791
3	11	120	106.216	47.8503
3	12	144	125.19	56.3981
3	13	120	110.138	49.6172
3	14	135	119.854	53.9942
3	15	129	118.268	53.2797
3	16	121	105.856	47.6881
3	17	116	105.114	47.3539
3	18	107	95.597	43.0664
3	19	109	97.837	44.0756
3	20	91	83.108	37.4402
3	21	139	127.175	57.2923
3	22	102	92.167	41.5212
3	23	97	87.913	39.6048
3	24	100	91.162	41.0685
3	25	221	202.678	91.3064
3	26	129	120.326	54.2069
3	27	143	129.006	58.1172
3	28	168	155.481	70.0442
3	29	88	77.281	34.8151
3	30	113	100.592	45.3167
3	31	108	99.879	44.9955
3	32	168	156.321	70.4226
3	33	139	120.935	54.4812
3	34	134	123.566	55.6665
3	35	96	84.094	37.8843
3	36	231	208.296	93.8373
3	37	96	83.236	37.4978
3	38	134	118.132	53.2185
3	39	128	117.197	52.7972
3	40	122	108.622	48.9342
3	41	104	93.133	41.9564
3	42	103	90.067	40.5752
3	43	86	78.656	35.4345
3	44	168	157.756	71.0691
3	45	106	96.982	43.6904
3	46	126	113.162	50.9795
3	47	227	212.598	95.7754
3	48	113	103.371	46.5686
3	49	126	115.539	52.0503
3	50	221	204.684	92.2101
3	51	118	105.59	47.5683
3	52	180	169.994	76.5823
3	53	120	105.371	47.4696
3	54	100	89.091	40.1355
3	55	128	109.175	49.1833
3	56	107	95.545	43.043
3	57	96	81.038	36.5076
3	58	99	88.599	39.9138
3	59	234	216.99	97.754
3	60	141	126.192	56.8495
3	61	113	101.89	45.9014
3	62	123	114.632	51.6417
3	63	125	112.863	50.8448
3	64	220	208.543	93.9486
3	65	89	81.235	36.5964
3	66	114	102.109	46.0001
3	67	111	95.373	42.9655
3	68	116	102.543	46.1956
3	69	133	113.399	51.0862
3	70	110	97.875	44.0927
3	71	205	191.738	86.378
3	72	134	119.783	53.9622
3	73	98	91.159	41.0671
3	74	122	110.069	49.5861
3	75	85	78.228	35.2417
3	76	109	99.231	44.7036
3	77	230	215.206	96.9503
3	78	114	106.273	47.876
3	79	177	164.278	74.0072
3	80	143	131.6	59.2858
4	1	104	94.058	42.3731
4	2	93	83.444	37.5915
4	3	111	98.797	44.508
4	4	123	108.855	49.0392
4	5	84	76.851	34.6214
4	6	110	102.642	46.2402
4	7	109	98.642	44.4382
4	8	138	124.207	55.9553
4	9	153	145.512	65.5532
4	10	112	103.697	46.7155
4	11	116	105.88	47.6989
4	12	104	93.483	42.1141
4	13	101	91.898	41.4
4	14	112	104.177	46.9317
4	15	134	120.568	54.3159
4	16	126	111.329	50.1537
4	17	139	125.88	56.7089
4	18	117	103.154	46.4709
4	19	123	109.918	49.5181
4	20	119	108.428	48.8468
4	21	140	124.136	55.9233
4	22	103	93.147	41.9627
4	23	109	99.172	44.677
4	24	113	97.916	44.1112
4	25	94	83.815	37.7587
4	26	105	97.736	44.0301
4	27	196	185.48	83.5587
4	28	94	89.283	40.222
4	29	92	86.128	38.8007
4	30	83	73.055	32.9113
4	31	117	105.257	47.4183
4	32	113	104.849	47.2345
4	33	168	156.765	70.6226
4	34	184	169.209	76.2287
4	35	117	108.633	48.9392
4	36	107	98.89	44.5499
4	37	95	84.104	37.8889
4	38	193	165.924	74.7488
4	39	127	110.318	49.6983
4	40	89	80.291	36.1711
4	41	125	111.537	50.2474
4	42	105	93.6	42.1668
4	43	99	89.711	40.4148
4	44	111	95.655	43.0926
4	45	127	113.276	51.0308
4	46	198	182.738	82.3235
4	47	113	103.201	46.4921
4	48	120	107.918	48.6171
4	49	125	113.959	51.3385
4	50	122	108.747	48.9905
4	51	107	96.077	43.2827
4	52	106	93.025	41.9078
4	53	101	90.924	40.9613
4	54	109	97.304	43.8355
4	55	189	166.362	74.9461
4	56	175	158.045	71.1993
4	57	132	119.806	53.9726
4	58	89	74.142	33.401
4	59	167	156.084	70.3158
4	60	195	182.151	82.059
4	61	140	125.856	56.6981
4	62	99	91.317	41.1383
4	63	107	98.712	44.4698
4	64	135	125.682	56.6197
5	1	121	110.737	49.887
5	2	101	91.035	41.0113
5	3	127	112.74	50.7894
5	4	105	95.271	42.9196
5	5	102	90.496	40.7684
5	6	128	119.669	53.9109
5	7	115	98.822	44.5193
5	8	109	98.94	44.5725
5	9	196	184.008	82.8956
5	10	107	96.76	43.5904
5	11	92	83.725	37.7181
5	12	96	87.447	39.3949
5	13	109	99.264	44.7184
5	14	114	102.05	45.9735
5	15	108	98.063	44.1774
5	16	95	87.821	39.5634
5	17	125	115.298	51.9417
5	18	110	103.58	46.6628
5	19	118	105.668	47.6034
5	20	119	107.952	48.6324
5	21	100	91.037	41.0122
5	22	119	108.463	48.8626
5	23	112	98.429	44.3423
5	24	117	106.553	48.0021
5	25	108	95.596	43.066
5	26	141	130.1	58.6101
5	27	117	106.995	48.2012
5	28	98	84.614	38.1186
5	29	113	101.866	45.8906
5	30	128	115.887	52.2071
5	31	110	95.984	43.2408
5	32	100	87.894	39.5962
5	33	108	96.667	43.5485
5	34	186	176.348	79.4448
5	35	108	101.496	45.7239
5	36	118	107.281	48.3301
5	37	116	109.108	49.1532
5	38	105	95.302	42.9336
5	39	117	108.188	48.7387
5	40	131	122.743	55.2957
5	41	117	109.104	49.1514
5	42	104	93.231	42.0006
5	43	84	75.086	33.8262
5	44	94	87.06	39.2205
5	45	117	109.452	49.3081
5	46	147	132.144	59.5309
5	47	124	114.169	51.4331
5	48	105	95.457	43.0034
5	49	115	106.255	47.8679
5	50	91	83.899	37.7965
5	51	128	115.568	52.0634
5	52	103	92.413	41.6321
5	53	90	84.986	38.2862
5	54	101	90.179	40.6256
5	55	105	92.37	41.6127
5	56	121	111.226	50.1073
5	57	109	99.435	44.7955
5	58	88	79.869	35.981
5	59	97	85.617	38.5705
5	60	110	102.528	46.1889
5	61	100	88.472	39.8566
5	62	128	120.4	54.2402
5	63	115	99.39	44.7752
5	64	121	108.932	49.0739
6	1	97	88.474	39.8575
6	2	88	78.633	35.4242
6	3	108	96.74	43.5814
6	4	123	112.161	50.5285
6	5	94	85.333	38.4425
6	6	130	118.287	53.2883
6	7	124	110.611	49.8303
6	8	123	109.985	49.5482
6	9	109	97.859	44.0855
6	10	102	90.08	40.581
6	11	85	78.265	35.2584
6	12	105	93.963	42.3303
6	13	130	119.523	53.8451
6	14	94	85.581	38.5542
6	15	120	112.248	50.5677
6	16	192	178.884	80.5872
6	17	117	107.851	48.5869
6	18	118	105.165	47.3768
6	19	136	123.646	55.7025
6	20	120	106.292	47.8845
6	21	104	93.833	42.2718
6	22	96	85.666	38.5925
6	23	109	100.191	45.136
6	24	194	178.38	80.3602
6	25	111	98.246	44.2598
6	26	93	85.826	38.6646
6	27	80	72.708	32.755
6	28	120	109.153	49.1734
6	29	161	151.703	68.3422
6	30	186	171.441	77.2342
6	31	115	104.397	47.0308
6	32	91	83.602	37.6627
6	33	122	108.768	49
6	34	101	90.398	40.7243
6	35	126	111.591	50.2717
6	36	99	90.557	40.7959
6	37	98	87.495	39.4165
6	38	123	106.702	48.0693
6	39	193	179.448	80.8413
6	40	92	81.226	36.5923
6	41	126	112.037	50.4727
6	42	130	117.554	52.9581
6	43	124	110.825	49.9267
6	44	106	98.096	44.1922
6	45	100	89.169	40.1706
6	46	100	90.642	40.8342
6	47	108	96.911	43.6584
6	48	112	97.75	44.0364
6	49	181	170.907	76.9936
6	50	172	160.06	72.107
6	51	129	115.916	52.2202
6	52	201	188.049	84.7161
6	53	167	153.237	69.0333
6	54	101	91.961	41.4284
6	55	111	103.623	46.6822
6	56	135	123.679	55.7174
6	57	114	100.444	45.25
6	58	140	123.378	55.5818
6	59	103	90.872	40.9378

## Sheet: Replicate 3
Field	Extrusion	Area	Perimeter (pixels)	Perimeter (microns)
1	1	114	100.64	45.3383
1	2	110	95.968	43.2336
1	3	113	100.733	45.3802
1	4	123	110.476	49.7694
1	5	118	105.401	47.4832
1	6	109	98.957	44.5801
1	7	97	87.883	39.5913
1	8	106	93.713	42.2177
1	9	89	81.082	36.5274
1	10	118	106.598	48.0224
1	11	111	96.874	43.6417
1	12	107	93.964	42.3308
1	13	116	96.936	43.6697
1	14	92	80.319	36.1837
1	15	94	86.737	39.075
1	16	106	96.144	43.3129
1	17	136	122.568	55.2169
1	18	103	88.018	39.6521
1	19	97	86.054	38.7673
1	20	127	111.535	50.2465
1	21	104	94.118	42.4002
1	22	108	94.539	42.5898
1	23	119	105.29	47.4331
1	24	117	104.793	47.2092
1	25	131	117.237	52.8153
1	26	124	108.922	49.0694
1	27	113	100.886	45.4491
1	28	105	94.01	42.3515
1	29	82	71.633	32.2707
1	30	120	108.693	48.9662
1	31	115	101.082	45.5374
1	32	113	100.957	45.4811
1	33	103	89.27	40.2161
1	34	113	98.798	44.5085
1	35	104	96.599	43.5178
2	1	105	90.444	40.745
2	2	121	104.843	47.2318
2	3	98	88.84	40.0224
2	4	107	91.732	41.3253
2	5	85	76.125	34.2943
2	6	102	91.107	41.0437
2	7	103	89.18	40.1756
2	8	114	101.717	45.8235
2	9	114	99.227	44.7018
2	10	98	88.981	40.0859
2	11	106	97.544	43.9436
2	12	105	91.319	41.1392
2	13	112	102.469	46.1623
2	14	118	108.456	48.8594
2	15	85	71.209	32.0797
2	16	93	84.704	38.1592
2	17	79	69.802	31.4458
2	18	122	110.136	49.6163
2	19	106	94.47	42.5587
2	20	95	84.786	38.1961
2	21	127	115.601	52.0783
2	22	113	102.573	46.2091
2	23	104	88.682	39.9512
2	24	110	99.937	45.0216
2	25	123	109.572	49.3622
2	26	118	108.828	49.027
2	27	123	114.209	51.4512
2	28	109	94.815	42.7142
2	29	106	97.771	44.0458
2	30	107	97.147	43.7647
2	31	82	75.955	34.2177
2	32	110	99.253	44.7135
2	33	99	90.6	40.8153
2	34	78	70.891	31.9364
2	35	99	90.463	40.7536
2	36	109	96.257	43.3638
2	37	128	104.987	47.2966
3	1	90	80.882	36.4373
3	2	94	85.934	38.7133
3	3	89	80.759	36.3819
3	4	96	86.585	39.0065
3	5	89	80.122	36.095
3	6	114	100.055	45.0748
3	7	98	88.015	39.6508
3	8	110	97.8	44.0589
3	9	135	115.414	51.994
3	10	109	100.107	45.0982
3	11	101	91.679	41.3014
3	12	116	105.208	47.3962
3	13	86	76.448	34.4398
3	14	125	109.937	49.5266
3	15	135	122.363	55.1245
3	16	94	81.908	36.8996
3	17	94	85.901	38.6984
3	18	112	95.856	43.1831
3	19	109	102.235	46.0569
3	20	120	107.964	48.6378
3	21	97	89.025	40.1058
3	22	108	98.884	44.5472
3	23	106	93.634	42.1821
3	24	101	91.932	41.4154
3	25	176	164.361	74.0446
3	26	110	98.636	44.4355
3	27	123	110.956	49.9857
3	28	117	103.469	46.6128
3	29	120	110.337	49.7068
3	30	116	105.709	47.6219
3	31	102	87.492	39.4151
3	32	94	80.753	36.3792
3	33	94	81.108	36.5392
3	34	86	77.507	34.9169
3	35	131	119.196	53.6978
3	36	102	93.445	42.097
3	37	111	98.509	44.3783
3	38	110	95.083	42.8349
3	39	122	108.746	48.9901
3	40	116	96.725	43.5746
3	41	89	77.574	34.9471
3	42	110	99.013	44.6054
3	43	75	69.088	31.1241
3	44	145	134.747	60.7035
3	45	95	82.952	37.3699
3	46	72	64.851	29.2154
3	47	96	84.353	38.001
3	48	97	89.546	40.3405
3	49	86	76.996	34.6867
4	1	119	102.987	46.3956
4	2	95	80.839	36.418
4	3	71	63.056	28.4067
4	4	117	103.768	46.7475
4	5	85	74.185	33.4203
4	6	95	85.767	38.638
4	7	99	85.946	38.7187
4	8	99	91.963	41.4293
4	9	92	86.073	38.7759
4	10	99	87.954	39.6233
4	11	105	91.758	41.337
4	12	98	88.934	40.0648
4	13	110	95.173	42.8754
4	14	104	93.23	42.0001
4	15	89	78.748	35.476
4	16	116	98.56	44.4013
4	17	97	84.529	38.0803
4	18	74	67.036	30.1997
4	19	94	82.149	37.0081
4	20	101	91.842	41.3748
4	21	119	105.084	47.3403
4	22	98	84.513	38.0731
4	23	122	106.43	47.9467
4	24	93	81.259	36.6072
4	25	105	88.712	39.9648
4	26	105	97.481	43.9152
4	27	116	98.156	44.2193
4	28	114	101.292	45.632
4	29	137	119.552	53.8582
4	30	112	102.6	46.2213
4	31	114	104.131	46.911
4	32	91	80.143	36.1044
4	33	103	93.285	42.0249
4	34	80	68.986	31.0782
4	35	96	83.789	37.7469
4	36	144	127.86	57.6009
4	37	122	108.226	48.7558
4	38	123	112.234	50.5614
4	39	113	100.775	45.3991
4	40	108	94.082	42.3839
4	41	101	90.898	40.9495
4	42	98	91.101	41.041
4	43	117	105.304	47.4395
4	44	117	105.114	47.3539
4	45	104	93.132	41.956
4	46	98	87.511	39.4237
5	1	112	101.507	45.7289
5	2	97	85.527	38.5299
5	3	110	97.488	43.9183
5	4	90	79.935	36.0107
5	5	119	104.078	46.8871
5	6	82	71.145	32.0508
5	7	114	101.284	45.6284
5	8	102	90.244	40.6549
5	9	113	102.517	46.1839
5	10	104	90.923	40.9608
5	11	95	87.657	39.4895
5	12	114	103.785	46.7551
5	13	126	117.264	52.8274
5	14	93	84.816	38.2096
5	15	106	89.166	40.1693
5	16	121	104.988	47.2971
5	17	128	112.171	50.533
5	18	111	97.64	43.9868
5	19	90	83.459	37.5983
5	20	111	102.683	46.2587
5	21	108	97.695	44.0116
5	22	97	84.84	38.2204
5	23	83	73.531	33.1257
5	24	96	86.009	38.7471
5	25	133	117.411	52.8937
5	26	190	173.712	78.2573
5	27	128	110.397	49.7338
5	28	111	98.314	44.2905
5	29	96	83.84	37.7699
5	30	130	114.156	51.4273
5	31	113	96.703	43.5647
5	32	121	107.019	48.2121
5	33	113	100.353	45.209
5	34	106	94.858	42.7335
5	35	112	103.364	46.5655
5	36	107	94.851	42.7304
5	37	95	83.756	37.7321
5	38	164	145.867	65.7131
5	39	109	94.059	42.3736
5	40	87	78.459	35.3458
5	41	121	105.61	47.5773
6	1	118	106.703	48.0697
6	2	101	90.871	40.9374
6	3	107	96.924	43.6643
6	4	103	91.125	41.0518
6	5	101	90.979	40.986
6	6	104	92.836	41.8226
6	7	89	76.174	34.3164
6	8	104	96.054	43.2723
6	9	112	97.598	43.9679
6	10	172	159.92	72.044
6	11	127	118.525	53.3955
6	12	102	91.575	41.2545
6	13	116	105.813	47.6688
6	14	118	100.851	45.4334
6	15	137	120.371	54.2271
6	16	109	95.619	43.0764
6	17	147	130.812	58.9308
6	18	94	82.23	37.0446
6	19	92	79.745	35.9251
6	20	111	101.283	45.628
6	21	90	79.951	36.0179
6	22	101	90.278	40.6702
6	23	92	83.631	37.6758
6	24	93	83.177	37.4712
6	25	97	86.29	38.8736
6	26	111	94.927	42.7646
6	27	104	92.905	41.8537
6	28	96	85.963	38.7263
6	29	96	84.149	37.9091
6	30	112	92.904	41.8533
6	31	93	86.217	38.8408
6	32	85	80.182	36.122
6	33	104	90.018	40.5531
6	34	110	97.508	43.9274
6	35	89	79.731	35.9188
6	36	79	71.168	32.0612
6	37	138	127.885	57.6122
6	38	116	100.03	45.0635
6	39	109	96.265	43.3674
6	40	97	87.68	39.4998
6	41	99	89.332	40.2441
6	42	112	103.127	46.4587
6	43	91	81.682	36.7977
6	44	146	132.19	59.5516
6	45	129	112.9	50.8615
6	46	80	69.509	31.3138
6	47	73	64.116	28.8843
6	48	84	73.381	33.0581
6	49	94	76.995	34.6862
6	50	100	84.365	38.0064
6	51	120	103.214	46.4979
6	52	111	96.578	43.5084
6	53	101	87.539	39.4363
6	54	213	195.961	88.2804
6	55	98	90.93	40.964
6	56	99	85.115	38.3443
6	57	142	125.892	56.7143
6	58	100	86.582	39.0052
6	59	140	121.122	54.5655
6	60	115	97.283	43.826
6	61	100	88.928	40.0621
6	62	107	93.205	41.9889
6	63	120	107.253	48.3175
6	64	123	106.671	48.0553
6	65	143	126.956	57.1937
6	66	107	94.473	42.5601

## Sheet: Collated results
Perimeter (microns) R1	Perimeter (microns) R2	Perimeter (microns) R3			Replicate	Number of extrusions
85.4833	71.6259	45.3383			R1	398
41.2703	41.8726	43.2336			R2	419
50.4303	83.315	45.3802			R3	274
59.5097	51.2016	49.7694
44.7707	47.9701	47.4832
38.0546	40.9068	44.5801			Replicate	Average extrusion size (microns)
53.1171	44.5468	39.5913			R1	54.9
46.1456	89.2877	42.2177			R2	52.4
50.7596	53.7474	36.5274			R3	43.3
43.4237	50.4893	48.0224
44.8446	45.6046	43.6417
46.652	42.0614	42.3308
49.8163	51.9427	43.6697
45.7604	39.4836	36.1837
53.4334	96.8976	39.075
62.2262	41.7199	43.3129
90.4496	43.1052	55.2169
49.887	40.0021	39.6521
44.7545	76.6228	38.7673
79.365	58.9105	50.2465
49.701	48.8792	42.4002
59.3011	41.5154	42.5898
55.4597	43.8598	47.4331
48.1057	48.4238	47.2092
92.1642	79.0519	52.8153
39.5958	41.9231	49.0694
51.4084	83.5646	45.4491
57.0919	57.1311	42.3515
56.285	46.8768	32.2707
56.9689	54.224	48.9662
61.664	42.5385	45.5374
59.4399	45.3667	45.4811
45.3271	52.9594	40.2161
51.9143	51.1426	44.5085
58.6416	47.3674	43.5178
49.7987	40.9653	40.745
39.5251	45.2167	47.2318
50.8822	44.5738	40.0224
41.1622	56.1972	41.3253
32.7757	96.5066	34.2943
41.1361	92.2376	41.0437
51.7579	85.3382	40.1756
50.0217	94.6717	45.8235
89.995	64.1589	44.7018
41.7852	47.6025	40.0859
39.3584	65.6203	43.9436
38.0087	55.4611	41.1392
87.0127	53.532	46.1623
69.1599	60.9004	48.8594
64.59	54.6006	32.0797
51.7908	49.8226	38.1592
47.1732	77.3639	31.4458
55.1948	54.7754	49.6163
106.923	66.4208	42.5587
50.8389	40.1053	38.1961
52.554	70.6294	52.0783
107	83.147	46.2091
50.7799	42.3605	39.9512
52.6995	46.743	45.0216
64.0643	43.6593	49.3622
90.2577	38.7971	49.027
49.3392	88.9008	51.4512
65.8924	68.9486	42.7142
50.3344	47.9287	44.0458
45.4235	80.9467	43.7647
49.2982	88.1291	34.2177
53.6221	51.5656	44.7135
50.6583	83.2366	40.8153
45.2176	38.7196	31.9364
50.5677	48.9482	40.7536
94.3888	57.6663	43.3638
109.922	80.2313	47.2966
64.1404	45.578	36.4373
51.516	39.6719	38.7133
57.4189	50.0825	36.3819
54.033	56.6224	39.0065
57.2946	54.5578	36.095
56.472	71.7894	45.0748
51.6651	44.3887	39.6508
46.7254	43.1403	44.0589
48.5143	50.8615	51.994
98.646	44.1062	45.0982
48.5797	42.7326	41.3014
43.7264	84.1678	47.3962
93.7608	54.3988	34.4398
108.97	45.2329	49.5266
51.6926	37.1613	55.1245
42.3263	74.8555	36.8996
102.163	45.7127	38.6984
53.2869	47.4336	43.1831
51.5678	48.9315	46.0569
57.2405	56.4202	48.6378
61.2405	55.9755	40.1058
37.4113	49.3991	44.5472
51.5967	43.2214	42.1821
55.9638	45.4915	41.4154
53.2068	52.9027	74.0446
46.4141	60.4134	44.4355
62.5569	53.8271	49.9857
52.8355	51.0043	46.6128
79.7011	78.8033	49.7068
54.8714	55.1398	47.6219
47.6881	44.4702	39.4151
53.8685	52.4296	36.3792
49.1149	54.2821	36.5392
78.8019	41.4595	34.9169
52.8626	46.9998	53.6978
82.1338	44.2724	42.097
79.3957	59.7777	44.3783
52.5121	59.5561	42.8349
45.5145	50.6853	48.9901
51.2128	78.6393	43.5746
60.808	53.7929	34.9471
86.9393	51.9922	44.6054
46.5245	61.4261	31.1241
48.5017	50.4542	60.7035
42.3173	77.4432	37.3699
44.1445	48.3229	29.2154
81.1702	54.8452	38.001
58.0649	81.8748	40.3405
51.9237	53.3108	34.6867
95.6776	49.8248	46.3956
50.8624	53.1576	36.418
46.9471	80.1255	28.4067
46.0064	91.8475	46.7475
44.5517	53.5861	33.4203
45.9492	58.001	38.638
46.5727	89.8423	38.7187
46.5308	49.8794	41.4293
67.6164	52.8522	38.7759
83.52	42.6696	39.6233
53.6343	40.9982	41.337
47.512	45.4654	40.0648
56.3125	44.7383	42.8754
76.3287	41.9816	42.0001
51.0926	53.4816	35.476
39.1701	37.2766	44.4013
88.862	39.016	38.0803
47.7354	49.2333	30.1997
42.242	79.2551	37.0081
43.3926	52.5531	41.3748
50.6488	47.1408	47.3403
40.9243	42.5894	38.0731
39.7562	47.7273	47.9467
53.9785	51.002	36.6072
42.4069	45.3198	39.9648
44.9518	50.0235	43.9152
46.274	45.8771	44.2193
39.6909	44.6153	45.632
64.7828	60.3877	53.8582
50.6569	50.7479	46.2213
51.6111	61.2009	46.911
49.205	54.256	36.1044
94.4045	54.6718	42.0249
52.7369	59.0876	31.0782
50.0388	44.0319	37.7469
47.5669	47.0151	57.6009
46.0244	47.1651	48.7558
36.4626	99.1334	50.5614
43.7841	42.4024	45.3991
58.984	38.0204	42.3839
50.3641	68.0791	40.9495
34.9939	47.8503	41.041
51.8674	56.3981	47.4395
36.4919	49.6172	47.3539
75.0574	53.9942	41.956
50.0681	53.2797	39.4237
51.8539	47.6881	45.7289
57.0256	47.3539	38.5299
43.621	43.0664	43.9183
49.3365	44.0756	36.0107
47.4192	37.4402	46.8871
45.2415	57.2923	32.0508
50.3501	41.5212	45.6284
50.2672	39.6048	40.6549
78.1748	41.0685	46.1839
60.8436	91.3064	40.9608
43.6931	54.2069	39.4895
63.2844	58.1172	46.7551
48.8229	70.0442	52.8274
76.7382	34.8151	38.2096
79.0736	45.3167	40.1693
91.7362	44.9955	47.2971
54.2488	70.4226	50.533
52.5738	54.4812	43.9868
37.1009	55.6665	37.5983
57.9852	37.8843	46.2587
87.3096	93.8373	44.0116
73.7338	37.4978	38.2204
90.5401	53.2185	33.1257
85.1152	52.7972	38.7471
51.6769	48.9342	52.8937
52.2012	41.9564	78.2573
49.4888	40.5752	49.7338
47.6615	35.4345	44.2905
49.0752	71.0691	37.7699
43.5255	43.6904	51.4273
84.9332	50.9795	43.5647
45.1252	95.7754	48.2121
40.1774	46.5686	45.209
44.7572	52.0503	42.7335
51.7327	92.2101	46.5655
51.8197	47.5683	42.7304
47.7305	76.5823	37.7321
79.647	47.4696	65.7131
60.0913	40.1355	42.3736
56.3463	49.1833	35.3458
44.6986	43.043	47.5773
43.2755	36.5076	48.0697
46.6096	39.9138	40.9374
48.8351	97.754	43.6643
43.6161	56.8495	41.0518
38.4506	45.9014	40.986
67.4633	51.6417	41.8226
54.9894	50.8448	34.3164
53.7883	93.9486	43.2723
49.5645	36.5964	43.9679
46.4119	46.0001	72.044
33.9497	42.9655	53.3955
58.4632	46.1956	41.2545
58.6497	51.0862	47.6688
47.0381	44.0927	45.4334
43.1611	86.378	54.2271
96.398	53.9622	43.0764
54.8322	41.0671	58.9308
42.3456	49.5861	37.0446
40.5914	35.2417	35.9251
55.7859	44.7036	45.628
45.3626	96.9503	36.0179
41.5857	47.876	40.6702
45.1901	74.0072	37.6758
56.7923	59.2858	37.4712
50.8331	42.3731	38.8736
28.9316	37.5915	42.7646
39.2264	44.508	41.8537
41.405	49.0392	38.7263
42.8772	34.6214	37.9091
57.4815	46.2402	41.8533
46.1844	44.4382	38.8408
51.4016	55.9553	36.122
52.6725	65.5532	40.5531
56.7806	46.7155	43.9274
45.0923	47.6989	35.9188
49.5618	42.1141	32.0612
46.9655	41.4	57.6122
48.1247	46.9317	45.0635
46.9453	54.3159	43.3674
81.7261	50.1537	39.4998
60.9864	56.7089	40.2441
49.4527	46.4709	46.4587
56.8225	49.5181	36.7977
48.7418	48.8468	59.5516
78.2136	55.9233	50.8615
53.3622	41.9627	31.3138
48.5175	44.677	28.8843
35.1935	44.1112	33.0581
44.3351	37.7587	34.6862
39.398	44.0301	38.0064
64.4562	83.5587	46.4979
39.2593	40.222	43.5084
73.5932	38.8007	39.4363
42.2848	32.9113	88.2804
72.3449	47.4183	40.964
76.571	47.2345	38.3443
81.8653	70.6226	56.7143
57.4041	76.2287	39.0052
80.2588	48.9392	54.5655
45.7731	44.5499	43.826
37.678	37.8889	40.0621
43.9292	74.7488	41.9889
50.0172	49.6983	48.3175
56.2661	36.1711	48.0553
48.0679	50.2474	57.1937
47.052	42.1668	42.5601
90.8091	40.4148
42.261	43.0926
105.64	51.0308
56.3603	82.3235
47.4147	46.4921
36.5662	48.6171
50.7209	51.3385
62.0424	48.9905
62.8529	43.2827
49.3653	41.9078
48.841	40.9613
43.4719	43.8355
37.4821	74.9461
39.4886	71.1993
51.2507	53.9726
40.072	33.401
44.2661	70.3158
56.7644	82.059
52.0715	56.6981
52.5414	41.1383
54.8231	44.4698
54.0131	56.6197
55.2939	49.887
42.2785	41.0113
50.474	50.7894
50.3902	42.9196
77.0918	40.7684
72.9382	53.9109
55.4439	44.5193
91.5722	44.5725
60.6688	82.8956
49.5158	43.5904
37.919	37.7181
32.6374	39.3949
37.5005	44.7184
50.4128	45.9735
53.8505	44.1774
53.7311	39.5634
46.0618	51.9417
44.1012	46.6628
68.5625	47.6034
49.455	48.6324
60.9743	41.0122
46.8015	48.8626
98.4996	44.3423
41.906	48.0021
100.361	43.066
51.5237	58.6101
54.961	48.2012
53.9933	38.1186
56.3868	45.8906
46.989	52.2071
95.6357	43.2408
49.318	39.5962
43.8706	43.5485
52.3085	79.4448
55.6012	45.7239
46.8313	48.3301
48.2837	49.1532
42.2695	42.9336
72.4192	48.7387
58.1857	55.2957
45.027	49.1514
50.6434	42.0006
79.6813	33.8262
47.3696	39.2205
108.67	49.3081
47.2606	59.5309
51.0169	51.4331
40.609	43.0034
57.0013	47.8679
50.5745	37.7965
83.3475	52.0634
44.4423	41.6321
52.2612	38.2862
47.3759	40.6256
46.1623	41.6127
39.3728	50.1073
40.8509	44.7955
41.3523	35.981
42.3574	38.5705
38.8354	46.1889
38.5488	39.8566
51.1957	54.2402
46.0952	44.7752
47.8936	49.0739
53.778	39.8575
47.7967	35.4242
42.1177	43.5814
45.2789	50.5285
45.919	38.4425
39.2548	53.2883
32.8275	49.8303
49.0441	49.5482
76.3697	44.0855
43.4872	40.581
56.1846	35.2584
40.4171	42.3303
63.1885	53.8451
44.4909	38.5542
42.9561	50.5677
43.3223	80.5872
62.2406	48.5869
38.32	47.3768
67.8678	55.7025
43.3205	47.8845
45.8668	42.2718
52.6184	38.5925
51.5647	45.136
75.0619	80.3602
48.4342	44.2598
80.5823	38.6646
48.9473	32.755
42.7624	49.1734
82.6541	68.3422
56.4895	77.2342
44.4125	47.0308
49.1135	37.6627
51.3912	49
55.0741	40.7243
52.2332	50.2717
34.5642	40.7959
42.2821	39.4165
43.4151	48.0693
	80.8413
	36.5923
	50.4727
	52.9581
	49.9267
	44.1922
	40.1706
	40.8342
	43.6584
	44.0364
	76.9936
	72.107
	52.2202
	84.7161
	69.0333
	41.4284
	46.6822
	55.7174
	45.25
	55.5818
	40.9378

## Sheet: README
Objective				EVOS FL Auto Camera Pixel "Resolution" (um/pixel)
Catalogue Description	FL Auto UI Drop-down Selection	Magnification	SKU	Color	Monochrome
EVOS® Obj, Inf Plan Fluor 20X LWD PH, 0.40NA/3.1WD	AMG, 20x LPlan FL PH(AMEP-4682)	20X	AMEP4682	0.4369	0.4505
Perimeter values are in Pixels
I used 0.4505 um/pixel to convert from pixels to microns
This information was provided to us by EVOS company
