# Supplementary material for: The acetylase activity of Cdu1 regulates bacterial exit from infected cells by protecting Chlamydia effectors from degradation
Source: eLife. 2024 Feb 15;12:RP87386. doi: 10.7554/eLife.87386 (PMC10942603; doi:10.7554/eLife.87386)
Supplement: Figure 7—source data 1. [file elife-87386-fig7-data1.zip › Figure 7-Source Data 1/cdu1 aadA pBOMB-Cdu1 I225A extrusions collated results.xlsx]

## Sheet: Replicate 1
Field	Extrusion	Area	Perimeter (Pixels)	Perimeter (microns)
1	1	87	77.403	34.8701
1	2	113	100.56	45.3023
1	3	90	80.315	36.1819
1	4	111	99.948	45.0266
1	5	84	75.064	33.8163
1	6	106	95.544	43.0426
1	7	107	94.623	42.6277
1	8	102	93.718	42.22
1	9	100	95.546	43.0435
1	10	94	85.525	38.529
1	11	111	101.633	45.7857
1	12	109	97.497	43.9224
1	13	104	95.477	43.0124
1	14	90	82.908	37.3501
1	15	104	95.417	42.9854
1	16	76	67.749	30.5209
1	17	105	97.838	44.076
1	18	110	103.099	46.4461
1	19	85	77.675	34.9926
1	20	83	78.061	35.1665
1	21	101	90.759	40.8869
1	22	90	80.495	36.263
1	23	99	93.15	41.9641
1	24	112	105.198	47.3917
1	25	104	94.858	42.7335
1	26	102	95.204	42.8894
1	27	100	90.395	40.7229
1	28	112	100.477	45.2649
1	29	105	95.873	43.1908
1	30	101	90.06	40.572
1	31	119	104.321	46.9966
1	32	202	190.908	86.0041
1	33	117	106.145	47.8183
1	34	101	91.186	41.0793
1	35	103	96.561	43.5007
1	36	96	86.318	38.8863
1	37	95	86.561	38.9957
1	38	104	92.304	41.583
1	39	112	100.394	45.2275
1	40	91	82.671	37.2433
1	41	103	91.449	41.1978
1	42	117	99.789	44.9549
1	43	150	140.773	63.4182
1	44	154	140.897	63.4741
1	45	149	138.572	62.4267
1	46	101	90.73	40.8739
1	47	101	89.273	40.2175
1	48	184	167.203	75.325
1	49	142	132.219	59.5647
1	50	76	68.607	30.9075
1	51	101	92.701	41.7618
1	52	94	87.773	39.5417
1	53	98	89.669	40.3959
1	54	126	110.861	49.9429
1	55	95	89.578	40.3549
1	56	94	86.764	39.0872
1	57	84	76.295	34.3709
1	58	101	92.02	41.455
1	59	93	87.586	39.4575
1	60	91	82.943	37.3658
1	61	97	87.837	39.5706
1	62	144	130.093	58.6069
1	63	115	105.9	47.708
2	1	222	204.393	92.079
2	2	106	99.766	44.9446
2	3	113	100.024	45.0608
2	4	106	90.108	40.5937
2	5	112	97.059	43.7251
2	6	97	87.481	39.4102
2	7	103	95.606	43.0705
2	8	139	127.075	57.2473
2	9	93	82.522	37.1762
2	10	101	93.7	42.2119
2	11	116	107.375	48.3724
2	12	107	97.687	44.008
2	13	106	99.81	44.9644
2	14	110	101.096	45.5437
2	15	80	73.823	33.2573
2	16	100	93.499	42.1213
2	17	81	72.387	32.6103
2	18	108	103.338	46.5538
2	19	71	63.788	28.7365
2	20	73	67.711	30.5038
2	21	98	90.071	40.577
2	22	103	91.336	41.1469
2	23	99	92.503	41.6726
2	24	112	105.789	47.6579
2	25	100	91.064	41.0243
2	26	74	66.268	29.8537
2	27	119	108.314	48.7955
2	28	91	86.726	39.0701
2	29	87	76.983	34.6808
2	30	72	68.185	30.7173
2	31	98	88.946	40.0702
2	32	108	97.866	44.0886
2	33	123	110.765	49.8996
2	34	106	92.081	41.4825
2	35	188	174.904	78.7943
2	36	100	87.621	39.4733
2	37	101	92.877	41.8411
2	38	112	102.971	46.3884
2	39	81	69.86	31.4719
2	40	107	96.416	43.4354
2	41	91	82.724	37.2672
2	42	91	81.738	36.823
2	43	116	105.215	47.3994
2	44	100	91.715	41.3176
2	45	77	65.37	29.4492
2	46	108	93.888	42.2965
2	47	104	94.271	42.4691
2	48	93	83.741	37.7253
2	49	106	94.57	42.6038
2	50	102	93.711	42.2168
2	51	102	92.684	41.7541
2	52	101	91.223	41.096
2	53	96	87.639	39.4814
2	54	72	68.607	30.9075
2	55	99	90.872	40.9378
2	56	78	69.609	31.3589
2	57	92	82.635	37.2271
2	58	103	89.911	40.5049
2	59	98	84.352	38.0006
2	60	124	113.469	51.1178
2	61	89	81.367	36.6558
2	62	90	80.558	36.2914
2	63	85	82.438	37.1383
2	64	69	64.096	28.8752
2	65	103	94.076	42.3812
2	66	109	96.761	43.5908
2	67	73	64.847	29.2136
2	68	115	99.195	44.6873
2	69	92	84.474	38.0555
2	70	122	105.096	47.3457
2	71	111	98.744	44.4842
2	72	121	104.361	47.0146
2	73	96	80.461	36.2477
2	74	145	131.887	59.4151
2	75	111	100.145	45.1153
2	76	118	104.117	46.9047
2	77	114	97.755	44.0386
2	78	114	96.832	43.6228
2	79	79	70.139	31.5976
2	80	107	95.963	43.2313
2	81	91	79.782	35.9418
2	82	78	69.955	31.5147
2	83	95	87.339	39.3462
2	84	107	98.807	44.5126
2	85	92	82.695	37.2541
2	86	98	88.984	40.0873
2	87	92	82.779	37.2919
2	88	102	90.682	40.8522
2	89	100	91.259	41.1122
2	90	115	98.751	44.4873
2	91	90	81.338	36.6428
2	92	116	99.528	44.8374
2	93	91	80.144	36.1049
2	94	76	68.942	31.0584
2	95	100	89.641	40.3833
2	96	98	82.11	36.9906
2	97	100	88.821	40.0139
2	98	86	76.058	34.2641
2	99	103	89.609	40.3689
2	100	103	94.419	42.5358
2	101	93	85.361	38.4551
2	102	103	91.073	41.0284
2	103	110	96.859	43.635
2	104	105	93.427	42.0889
2	105	90	77.709	35.0079
2	106	101	93.115	41.9483
2	107	103	93.109	41.9456
2	108	71	67.053	30.2074
2	109	108	100.249	45.1622
2	110	91	82.437	37.1379
2	111	104	96.476	43.4624
2	112	98	90.683	40.8527
2	113	104	94.514	42.5786
2	114	77	69.985	31.5282
2	115	112	103.823	46.7723
2	116	86	75.786	34.1416
2	117	101	92.861	41.8339
2	118	93	84.693	38.1542
2	119	121	110.55	49.8028
2	120	94	88.637	39.931
2	121	96	88.839	40.022
2	122	100	91.675	41.2996
2	123	127	121.833	54.8858
2	124	112	106.193	47.8399
2	125	106	97.966	44.1337
2	126	87	80.453	36.2441
2	127	90	84.965	38.2767
2	128	85	76.494	34.4605
2	129	106	94.758	42.6885
2	130	85	75.12	33.8416
2	131	63	53.518	24.1099
2	132	110	101.907	45.9091
3	1	97	89.481	40.3112
3	2	142	130.989	59.0105
3	3	121	113.664	51.2056
3	4	110	101.798	45.86
3	5	104	97.018	43.7066
3	6	121	113.244	51.0164
3	7	100	94.154	42.4164
3	8	101	94.971	42.7844
3	9	88	83.113	37.4424
3	10	95	87.169	39.2696
3	11	107	98.873	44.5423
3	12	109	100.809	45.4145
3	13	98	90.374	40.7135
3	14	97	90.803	40.9068
3	15	89	82.271	37.0631
3	16	68	62.106	27.9788
3	17	91	86.665	39.0426
3	18	90	84.982	38.2844
3	19	111	104.601	47.1228
3	20	102	95.409	42.9818
3	21	109	101.662	45.7987
3	22	97	89.834	40.4702
3	23	83	73.571	33.1437
3	24	86	81.173	36.5684
3	25	103	95.989	43.243
3	26	97	86.412	38.9286
3	27	90	86.16	38.8151
3	28	99	89.401	40.2752
3	29	85	80.873	36.4333
3	30	86	79.001	35.59
3	31	95	85.908	38.7016
3	32	101	95.517	43.0304
3	33	139	128.524	57.9001
3	34	89	80.896	36.4436
3	35	88	83.766	37.7366
3	36	85	81.844	36.8707
3	37	101	93.666	42.1965
3	38	100	94.119	42.4006
3	39	102	93.469	42.1078
3	40	89	80.241	36.1486
3	41	93	86.46	38.9502
3	42	72	64.619	29.1109
3	43	93	86.473	38.9561
3	44	88	80.147	36.1062
3	45	104	93.548	42.1434
3	46	81	74.287	33.4663
3	47	95	88.296	39.7773
3	48	100	91.551	41.2437
3	49	121	112.043	50.4754
3	50	127	116.965	52.6927
3	51	84	80.13	36.0986
3	52	101	95.192	42.884
3	53	86	80.22	36.1391
3	54	104	95.64	43.0858
3	55	87	80.796	36.3986
3	56	140	122.647	55.2525
3	57	100	92.064	41.4748
3	58	97	88.636	39.9305
3	59	107	93.333	42.0465
3	60	94	85.926	38.7097
3	61	93	81.725	36.8171
3	62	86	76.578	34.4984
3	63	81	73.852	33.2703
3	64	141	130.449	58.7673
3	65	94	86.538	38.9854
3	66	108	95.721	43.1223
3	67	85	72.717	32.759
3	68	115	106.944	48.1783
3	69	119	112.115	50.5078
3	70	92	83.012	37.3969
3	71	100	96.555	43.498
3	72	74	68.31	30.7737
3	73	100	94.23	42.4506
3	74	119	108.782	49.0063
3	75	86	78.603	35.4107
3	76	100	91.998	41.4451
3	77	86	81.019	36.4991
3	78	91	82.287	37.0703
3	79	78	74.692	33.6487
3	80	95	83.793	37.7487
3	81	105	98.476	44.3634
3	82	95	85.115	38.3443
3	83	117	109.83	49.4784
3	84	118	111.627	50.288
3	85	92	85.98	38.734
3	86	87	77.968	35.1246
3	87	93	87.028	39.2061
3	88	94	83.072	37.4239
3	89	134	121.553	54.7596
3	90	83	73.643	33.1762
3	91	104	99.772	44.9473
3	92	97	83.457	37.5974
3	93	59	53.004	23.8783
3	94	144	132.38	59.6372
3	95	92	83.955	37.8217
3	96	96	90.041	40.5635
3	97	94	87.492	39.4151
3	98	91	82.941	37.3649
3	99	88	80.449	36.2423
3	100	91	86.125	38.7993
3	101	97	89.039	40.1121
3	102	96	85.842	38.6718
3	103	113	107.553	48.4526
4	1	95	87.245	39.3039
4	2	79	69.881	31.4814
4	3	113	102.081	45.9875
4	4	151	135.58	61.0788
4	5	125	114.06	51.384
4	6	101	92.469	41.6573
4	7	80	72.372	32.6036
4	8	112	97.365	43.8629
4	9	137	124.628	56.1449
4	10	116	101.666	45.8005
4	11	122	105.673	47.6057
4	12	140	127.22	57.3126
4	13	73	67.259	30.3002
4	14	85	77.549	34.9358
4	15	121	109.698	49.4189
4	16	79	72.405	32.6185
4	17	98	88.433	39.8391
4	18	125	111.346	50.1614
4	19	100	91.708	41.3145
4	20	98	87.135	39.2543
4	21	130	112.43	50.6497
4	22	130	121.743	54.8452
4	23	128	118.621	53.4388
4	24	98	88.042	39.6629
4	25	107	96.711	43.5683
4	26	117	108.349	48.8112
4	27	94	85.568	38.5484
4	28	106	98.223	44.2495
4	29	104	93.811	42.2619
4	30	140	127.897	57.6176
4	31	119	102.393	46.128
4	32	108	98.07	44.1805
4	33	104	93.269	42.0177
4	34	118	101.419	45.6893
4	35	129	122.173	55.0389
4	36	113	100.82	45.4194
4	37	94	83.393	37.5685
4	38	105	97.303	43.835
4	39	96	90.724	40.8712
4	40	88	83.846	37.7726
4	41	103	97.745	44.0341
4	42	102	95.143	42.8619
4	43	105	97.499	43.9233
4	44	89	81.972	36.9284
4	45	101	92.981	41.8879
4	46	103	90.141	40.6085
4	47	87	79.79	35.9454
4	48	80	73.135	32.9473
4	49	103	89.684	40.4026
4	50	116	103.825	46.7732
4	51	101	93.421	42.0862
4	52	88	76.735	34.5691
4	53	137	125.805	56.6752
4	54	97	83.299	37.5262
4	55	64	56.597	25.4969
4	56	92	81.987	36.9351
4	57	99	87.846	39.5746
4	58	104	98.118	44.2022
4	59	90	82.419	37.1298
4	60	106	94.154	42.4164
4	61	97	81.482	36.7076
4	62	96	83.897	37.7956
4	63	103	89.682	40.4017
4	64	98	89.661	40.3923
4	65	99	95.003	42.7989
4	66	101	94.828	42.72
4	67	69	64.699	29.1469
4	68	91	82.66	37.2383
4	69	88	78.796	35.4976
4	70	95	87.132	39.253
4	71	94	85.066	38.3222
4	72	99	88.064	39.6728
4	73	101	88.136	39.7053
4	74	90	83.174	37.4699
4	75	135	126.332	56.9126
4	76	121	110.222	49.655
4	77	102	93.851	42.2799
4	78	157	134.874	60.7607
4	79	112	98.023	44.1594
4	80	85	76.095	34.2808
4	81	92	84.242	37.951
4	82	84	75.722	34.1128
4	83	91	80.547	36.2864
4	84	106	98.34	44.3022
4	85	96	83.884	37.7897
4	86	123	114.452	51.5606
4	87	116	107.737	48.5355
4	88	99	88.527	39.8814
4	89	88	77.677	34.9935
4	90	87	75.373	33.9555
4	91	138	130.57	58.8218
4	92	101	92.664	41.7451
4	93	114	106.181	47.8345
4	94	97	88.449	39.8463
4	95	85	75.093	33.8294
4	96	83	76.01	34.2425
4	97	123	116.251	52.3711
4	98	128	117.407	52.8919
4	99	104	95.253	42.9115
4	100	96	87.85	39.5764
4	101	93	85.566	38.5475
4	102	60	52.704	23.7432
4	103	126	116.583	52.5206
4	104	108	97.407	43.8819
5	1	92	83.625	37.6731
5	2	106	98.59	44.4148
5	3	119	107.622	48.4837
5	4	103	95.007	42.8007
5	5	105	96.137	43.3097
5	6	90	81.877	36.8856
5	7	98	87.542	39.4377
5	8	79	68.786	30.9881
5	9	86	77.81	35.0534
5	10	86	77.411	34.8737
5	11	104	92.547	41.6924
5	12	106	92.276	41.5703
5	13	87	80.192	36.1265
5	14	152	135.659	61.1144
5	15	89	78.676	35.4435
5	16	100	93.074	41.9298
5	17	91	85.528	38.5304
5	18	108	98.322	44.2941
5	19	128	116.901	52.6639
5	20	101	91.403	41.1771
5	21	99	91.647	41.287
5	22	105	94.276	42.4713
5	23	93	84.948	38.2691
5	24	82	75.691	34.0988
5	25	72	64.901	29.2379
5	26	101	91.016	41.0027
5	27	93	81.573	36.7486
5	28	159	145.529	65.5608
5	29	101	92.18	41.5271
5	30	111	106.249	47.8652
5	31	105	98.88	44.5454
5	32	102	91.823	41.3663
5	33	75	68.33	30.7827
5	34	75	70.718	31.8585
5	35	149	133.763	60.2602
5	36	96	84.882	38.2393
5	37	91	83.259	37.5082
5	38	93	88.138	39.7062
5	39	85	78.293	35.271
5	40	103	95.74	43.1309
5	41	88	79.544	35.8346
5	42	86	78.105	35.1863
5	43	94	86.486	38.9619
5	44	130	119.539	53.8523
5	45	126	111.348	50.1623
5	46	91	82.511	37.1712
5	47	88	77.467	34.8989
5	48	99	86.313	38.884
5	49	94	82.983	37.3838
5	50	102	92.695	41.7591
5	51	142	130.741	58.8988
5	52	105	93.178	41.9767
5	53	104	95.404	42.9795
5	54	149	137.782	62.0708
5	55	112	104.288	46.9817
5	56	125	118.128	53.2167
5	57	101	89.291	40.2256
5	58	105	98.936	44.5707
5	59	106	96.377	43.4178
5	60	172	162.808	73.345
5	61	155	144.658	65.1684
5	62	102	92.372	41.6136
5	63	89	81.807	36.8541
5	64	119	110.757	49.896
5	65	114	105.386	47.4764
5	66	103	93.344	42.0515
5	67	99	89.925	40.5112
5	68	99	86.808	39.107
5	69	91	80.647	36.3315
5	70	111	99.245	44.7099
5	71	101	91.546	41.2415
5	72	153	141.82	63.8899
5	73	107	100.764	45.3942
5	74	102	92.746	41.7821
5	75	104	95.181	42.879
5	76	97	86.926	39.1602
5	77	100	89.157	40.1652
5	78	86	79.645	35.8801
5	79	87	79.918	36.0031
5	80	97	86.611	39.0183
5	81	102	93.865	42.2862
5	82	133	122.572	55.2187
5	83	129	117.947	53.1351
5	84	96	86.806	39.1061
5	85	99	93.566	42.1515
5	86	94	85.664	38.5916
5	87	182	166.54	75.0263
5	88	117	108.94	49.0775
5	89	105	95.914	43.2093
5	90	114	104.105	46.8993
5	91	95	85.203	38.384
5	92	95	85.141	38.356
5	93	94	88.76	39.9864
5	94	94	86.97	39.18
5	95	96	88.745	39.9796
5	96	115	105.802	47.6638
5	97	179	170.468	76.7958
5	98	168	160.487	72.2994
6	1	199	184.101	82.9375
6	2	176	167.295	75.3664
6	3	98	90.083	40.5824
6	4	104	95.342	42.9516
6	5	101	97.05	43.721
6	6	75	66.852	30.1168
6	7	105	99.864	44.9887
6	8	83	74.176	33.4163
6	9	83	76.591	34.5042
6	10	112	97.463	43.9071
6	11	95	86.491	38.9642
6	12	196	179.517	80.8724
6	13	110	99.923	45.0153
6	14	214	200.316	90.2424
6	15	87	77.881	35.0854
6	16	97	87.51	39.4233
6	17	110	97.03	43.712
6	18	90	79.149	35.6566
6	19	82	68.023	30.6444
6	20	109	98.067	44.1792
6	21	81	73.397	33.0653
6	22	90	78.856	35.5246
6	23	81	72.14	32.4991
6	24	103	91.009	40.9996
6	25	84	69.823	31.4553
6	26	92	80.294	36.1724
6	27	82	73.238	32.9937
6	28	99	92.689	41.7564
6	29	101	89.429	40.2878
6	30	114	102.619	46.2299
6	31	111	100.404	45.232
6	32	81	75.379	33.9582
6	33	81	71.777	32.3355
6	34	103	92.762	41.7893
6	35	88	80.598	36.3094
6	36	108	99.804	44.9617
6	37	94	88.589	39.9093
6	38	127	118.52	53.3933
6	39	101	93.481	42.1132
6	40	75	65.523	29.5181
6	41	81	74.38	33.5082
6	42	96	90.209	40.6392
6	43	94	83.752	37.7303
6	44	123	116.467	52.4684
6	45	101	94.152	42.4155
6	46	70	62.508	28.1599
6	47	91	80.259	36.1567
6	48	92	85.524	38.5286
6	49	95	83.333	37.5415
6	50	174	166.349	74.9402
6	51	114	105.277	47.4273
6	52	105	99.887	44.9991
6	53	101	91.788	41.3505
6	54	139	127.575	57.4725
6	55	94	87.699	39.5084
6	56	101	93.544	42.1416
6	57	82	75.611	34.0628
6	58	73	65.53	29.5213
6	59	89	78.307	35.2773
6	60	86	75.585	34.051
6	61	79	71.789	32.3409
6	62	108	103.051	46.4245
6	63	139	130.512	58.7957
6	64	92	87.276	39.3178
6	65	101	95.74	43.1309
6	66	100	88.395	39.8219
6	67	78	71.386	32.1594
6	68	104	94.551	42.5952
6	69	99	92.285	41.5744
6	70	90	81.701	36.8063
6	71	116	104.357	47.0128
6	72	86	80.056	36.0652
6	73	67	59.239	26.6872
6	74	91	81.815	36.8577
6	75	122	115.213	51.9035
6	76	101	95.067	42.8277
6	77	103	96.316	43.3904
6	78	98	92.114	41.4974
6	79	97	90.493	40.7671
6	80	103	96.171	43.325
6	81	85	79.538	35.8319
6	82	91	81.953	36.9198
6	83	132	127.457	57.4194
6	84	92	85.13	38.3511
6	85	93	87.33	39.3422
6	86	96	89.689	40.4049
			Average	42.2467

## Sheet: Replicate 2
Field	Extrusion	Area	Perimeter (Pixels)	Perimeter (microns)
1	1	77	71.918	32.3991
1	2	69	61.973	27.9188
1	3	79	70.03	31.5485
1	4	89	78.075	35.1728
1	5	93	82.26	37.0581
1	6	86	80.444	36.24
1	7	94	85.892	38.6943
1	8	104	97.594	43.9661
1	9	123	116.775	52.6071
1	10	102	92.566	41.701
1	11	90	82.677	37.246
1	12	132	115.645	52.0981
1	13	83	74.452	33.5406
1	14	75	69.308	31.2233
1	15	103	94.606	42.62
1	16	103	96.885	43.6467
1	17	90	84.049	37.8641
1	18	86	78.753	35.4782
1	19	93	84.785	38.1956
1	20	96	85.954	38.7223
1	21	88	79.083	35.6269
1	22	112	104.77	47.1989
1	23	85	80.566	36.295
1	24	94	87.814	39.5602
1	25	70	63.925	28.7982
1	26	70	65.989	29.728
1	27	141	127.534	57.4541
1	28	109	103.28	46.5276
1	29	94	89.342	40.2486
1	30	97	90.677	40.85
1	31	88	82.144	37.0059
1	32	84	77.905	35.0962
1	33	104	92.778	41.7965
1	34	134	124.064	55.8908
1	35	108	99.034	44.6148
1	36	111	104.407	47.0354
1	37	96	86.705	39.0606
1	38	111	102.98	46.3925
1	39	99	87.842	39.5728
1	40	115	106.442	47.9521
1	41	73	68.26	30.7511
1	42	92	86.614	39.0196
1	43	77	71.885	32.3842
1	44	77	71.657	32.2815
1	45	105	96.052	43.2714
1	46	102	95.12	42.8516
1	47	87	79.707	35.908
1	48	72	64.539	29.0748
1	49	89	79.697	35.9035
1	50	88	81.005	36.4928
1	51	85	78.917	35.5521
1	52	116	107.472	48.4161
1	53	98	90.446	40.7459
1	54	100	88.927	40.0616
1	55	99	89.163	40.1679
1	56	98	91.506	41.2235
1	57	84	74.08	33.373
1	58	84	72.014	32.4423
1	59	90	81.735	36.8216
1	60	99	91.206	41.0883
1	61	83	74.214	33.4334
1	62	154	142.374	64.1395
1	63	88	77.708	35.0075
1	64	95	86.765	39.0876
1	65	92	81.787	36.845
1	66	90	80.484	36.258
1	67	97	88.155	39.7138
1	68	101	93.692	42.2082
1	69	100	92.162	41.519
1	70	89	85.466	38.5024
1	71	80	73.246	32.9973
1	72	88	80.265	36.1594
1	73	82	71.744	32.3207
1	74	84	81.389	36.6657
1	75	101	93.408	42.0803
1	76	91	87.141	39.257
1	77	96	90.526	40.782
1	78	77	69.564	31.3386
1	79	101	94.837	42.7241
1	80	86	80.802	36.4013
1	81	113	100.199	45.1396
1	82	101	95.291	42.9286
1	83	110	96.327	43.3953
1	84	90	77.819	35.0575
1	85	87	78.181	35.2205
1	86	92	81.739	36.8234
1	87	206	193.42	87.1357
1	88	97	87.77	39.5404
1	89	149	137.134	61.7789
1	90	104	96.632	43.5327
1	91	119	109.238	49.2117
1	92	97	90.365	40.7094
1	93	94	83.351	37.5496
1	94	108	98.237	44.2558
1	95	123	107.57	48.4603
1	96	108	97.051	43.7215
1	97	93	85.029	38.3056
1	98	120	108.578	48.9144
1	99	100	89.302	40.2306
1	100	93	81.433	36.6856
1	101	101	92.335	41.5969
1	102	119	107.152	48.272
1	103	102	94.027	42.3592
1	104	84	76.424	34.429
1	105	108	98.214	44.2454
1	106	91	82.621	37.2208
1	107	93	80.645	36.3306
1	108	131	117.487	52.9279
1	109	118	109.354	49.264
1	110	98	87.263	39.312
1	111	79	72.42	32.6252
1	112	110	100.411	45.2352
1	113	100	88.786	39.9981
1	114	157	149.556	67.375
1	115	100	90.168	40.6207
1	116	98	87.749	39.5309
1	117	88	78.286	35.2678
1	118	92	83.503	37.6181
1	119	110	98.505	44.3765
1	120	85	73.885	33.2852
1	121	60	50.578	22.7854
1	122	116	103.503	46.6281
1	123	108	98.054	44.1733
1	124	93	84.441	38.0407
2	1	112	103.585	46.665
2	2	104	95.11	42.8471
2	3	72	62.403	28.1126
2	4	125	116.25	52.3706
2	5	95	87.169	39.2696
2	6	102	89.684	40.4026
2	7	125	110.634	49.8406
2	8	110	102.097	45.9947
2	9	119	105.177	47.3822
2	10	105	95.565	43.052
2	11	88	76.31	34.3777
2	12	89	76.233	34.343
2	13	148	132.299	59.6007
2	14	101	90.829	40.9185
2	15	102	91.058	41.0216
2	16	113	103.474	46.615
2	17	90	82.374	37.1095
2	18	92	85.221	38.3921
2	19	72	62.05	27.9535
2	20	85	73.029	32.8996
2	21	95	82.555	37.191
2	22	89	77.509	34.9178
2	23	92	80.249	36.1522
2	24	95	82.852	37.3248
2	25	83	74.757	33.678
2	26	114	104.1	46.8971
2	27	97	87.389	39.3687
2	28	92	81.089	36.5306
2	29	154	144.174	64.9504
2	30	91	79.039	35.6071
2	31	95	83.157	37.4622
2	32	95	83.187	37.4757
2	33	74	63.728	28.7095
2	34	89	80.297	36.1738
2	35	91	82.588	37.2059
2	36	101	85.339	38.4452
2	37	100	85.98	38.734
2	38	80	70.709	31.8544
2	39	96	89.117	40.1472
2	40	98	87.656	39.489
2	41	86	80.12	36.0941
2	42	94	82.82	37.3104
2	43	104	93.641	42.1853
2	44	98	90.945	40.9707
2	45	83	73.019	32.8951
2	46	92	79.765	35.9341
2	47	101	89.603	40.3662
2	48	94	83.582	37.6537
2	49	100	92.28	41.5721
2	50	100	89.049	40.1166
2	51	103	92.434	41.6415
2	52	89	78.309	35.2782
2	53	130	119.207	53.7028
2	54	91	81.212	36.586
2	55	88	79.652	35.8832
2	56	102	92.88	41.8424
2	57	133	124.643	56.1517
2	58	84	77.897	35.0926
2	59	88	79.827	35.9621
2	60	86	80.654	36.3346
2	61	115	107.678	48.5089
2	62	90	82.393	37.118
2	63	92	82.692	37.2527
2	64	96	81.848	36.8725
2	65	103	92.601	41.7168
2	66	83	75.798	34.147
2	67	82	74.965	33.7717
2	68	132	124.072	55.8944
2	69	85	80.258	36.1562
2	70	97	89.98	40.536
2	71	89	80.757	36.381
2	72	97	88.475	39.858
2	73	109	100.711	45.3703
2	74	90	81.102	36.5365
2	75	126	116.096	52.3012
2	76	77	69.654	31.3791
2	77	98	87.572	39.4512
2	78	118	108.198	48.7432
2	79	106	96.599	43.5178
2	80	105	95.443	42.9971
2	81	117	107.898	48.608
2	82	71	65.383	29.455
2	83	93	84.285	37.9704
2	84	87	80.46	36.2472
2	85	105	96.593	43.5151
2	86	122	107.514	48.4351
2	87	98	91.268	41.1162
2	88	87	79.641	35.8783
2	89	89	81.853	36.8748
2	90	85	75.303	33.924
2	91	90	80.39	36.2157
2	92	117	109.37	49.2712
2	93	122	115.669	52.1089
2	94	143	137.813	62.0848
2	95	169	160.877	72.4751
2	96	112	103.037	46.4182
2	97	91	83.429	37.5848
2	98	104	96.161	43.3205
2	99	99	92.181	41.5275
2	100	100	93.612	42.1722
2	101	170	158.945	71.6047
2	102	96	84.9	38.2475
2	103	112	101.986	45.9447
2	104	95	81.524	36.7266
2	105	117	106.51	47.9828
2	106	91	84.228	37.9447
2	107	110	98.435	44.345
2	108	88	83.493	37.6136
2	109	107	97.291	43.8296
2	110	92	86.914	39.1548
3	1	107	94.04	42.365
3	2	103	92.224	41.5469
3	3	90	81.681	36.7973
3	4	78	68.746	30.9701
3	5	91	82.598	37.2104
3	6	80	75.018	33.7956
3	7	87	80.312	36.1806
3	8	78	71.222	32.0855
3	9	101	92.328	41.5938
3	10	109	100.405	45.2325
3	11	90	86.619	39.0219
3	12	114	107.579	48.4643
3	13	104	95.443	42.9971
3	14	112	104.139	46.9146
3	15	78	71.275	32.1094
3	16	87	80.798	36.3995
3	17	86	75.724	34.1137
3	18	91	83.133	37.4514
3	19	90	85.386	38.4664
3	20	145	136.305	61.4054
3	21	114	104.034	46.8673
3	22	129	121.138	54.5727
3	23	97	89.259	40.2112
3	24	83	75.214	33.8839
3	25	91	82.386	37.1149
3	26	95	86.903	39.1498
3	27	101	91.991	41.4419
3	28	81	74.898	33.7415
3	29	94	84.888	38.242
3	30	93	83.587	37.6559
3	31	85	72.718	32.7595
3	32	79	71.362	32.1486
3	33	88	76.839	34.616
3	34	95	88.198	39.7332
3	35	103	93.978	42.3371
3	36	110	95.805	43.1602
3	37	82	74.052	33.3604
3	38	105	94.89	42.7479
3	39	106	95.469	43.0088
3	40	105	97.563	43.9521
3	41	101	92.197	41.5347
3	42	70	65.194	29.3699
3	43	105	97.89	44.0994
3	44	97	91.005	40.9978
3	45	83	76.024	34.2488
3	46	93	85.48	38.5087
3	47	95	81.494	36.713
3	48	85	73.146	32.9523
3	49	93	79.58	35.8508
3	50	100	84.503	38.0686
3	51	93	83.81	37.7564
3	52	85	73.217	32.9843
3	53	119	103.154	46.4709
3	54	80	68.779	30.9849
3	55	90	79.285	35.7179
3	56	82	73.118	32.9397
3	57	76	70.343	31.6895
3	58	88	75.865	34.1772
3	59	115	99.535	44.8405
3	60	87	74.758	33.6785
3	61	107	97.401	43.8792
3	62	108	96.106	43.2958
3	63	99	89.181	40.176
3	64	94	83.674	37.6951
3	65	100	89.362	40.2576
3	66	89	80.193	36.1269
3	67	102	86.986	39.1872
3	68	89	78.359	35.3007
3	69	124	106.593	48.0201
3	70	99	87.248	39.3052
3	71	90	80.457	36.2459
3	72	96	85.644	38.5826
3	73	101	88.309	39.7832
3	74	101	89.473	40.3076
3	75	97	85.807	38.6561
3	76	107	95.063	42.8259
3	77	241	220.686	99.419
3	78	106	94.525	42.5835
3	79	103	92.567	41.7014
3	80	94	79.995	36.0377
3	81	101	94.032	42.3614
3	82	89	81.536	36.732
3	83	109	94.713	42.6682
3	84	84	75.542	34.0317
3	85	112	97.673	44.0017
3	86	108	102.387	46.1253
3	87	86	77.074	34.7218
3	88	74	64.415	29.019
3	89	109	97.716	44.0211
3	90	85	75.31	33.9272
3	91	124	107.424	48.3945
3	92	89	80.23	36.1436
3	93	120	110.823	49.9258
3	94	83	72.995	32.8842
3	95	88	78.945	35.5647
3	96	115	100.918	45.4636
3	97	107	95.353	42.9565
3	98	92	81.649	36.7829
3	99	83	71.057	32.0112
3	100	96	88.725	39.9706
3	101	120	105.018	47.3106
3	102	101	91.61	41.2703
3	103	83	74.067	33.3672
3	104	127	116.526	52.495
3	105	105	98.212	44.2445
3	106	130	114.233	51.462
3	107	86	74.513	33.5681
3	108	123	109.499	49.3293
3	109	92	83.082	37.4284
3	110	77	68.104	30.6809
3	111	114	102.171	46.028
3	112	98	87.792	39.5503
3	113	84	74.594	33.6046
3	114	83	77.747	35.025
3	115	80	73.911	33.2969
4	1	89	80.288	36.1697
4	2	85	75.878	34.183
4	3	91	82.505	37.1685
4	4	89	82.448	37.1428
4	5	100	92.519	41.6798
4	6	149	133.231	60.0206
4	7	100	86.902	39.1494
4	8	93	84.474	38.0555
4	9	88	76.166	34.3128
4	10	83	72.308	32.5748
4	11	84	72.255	32.5509
4	12	99	86.86	39.1304
4	13	84	73.676	33.191
4	14	95	84.87	38.2339
4	15	82	71.957	32.4166
4	16	79	68.672	30.9367
4	17	106	93.618	42.1749
4	18	104	90.444	40.745
4	19	79	67.106	30.2313
4	20	68	60.091	27.071
4	21	91	80.235	36.1459
4	22	77	70.351	31.6931
4	23	101	92.267	41.5663
4	24	86	78.594	35.4066
4	25	90	79.673	35.8927
4	26	109	94.203	42.4385
4	27	117	105.142	47.3665
4	28	132	116.787	52.6125
4	29	87	83.776	37.7411
4	30	103	93.736	42.2281
4	31	95	84.592	38.1087
4	32	109	96.083	43.2854
4	33	98	85.217	38.3903
4	34	102	92.059	41.4726
4	35	92	84.055	37.8668
4	36	103	95.739	43.1304
4	37	84	75.655	34.0826
4	38	98	90.261	40.6626
4	39	98	88.753	39.9832
4	40	87	77.396	34.8669
4	41	91	80.712	36.3608
4	42	90	80.122	36.095
4	43	105	92.068	41.4766
4	44	95	84.815	38.2092
4	45	120	103.71	46.7214
4	46	85	75.588	34.0524
4	47	91	78.684	35.4471
4	48	87	78.769	35.4854
4	49	109	93.148	41.9632
4	50	94	79.3	35.7246
4	51	100	87.017	39.2012
4	52	89	77.324	34.8345
4	53	80	70.046	31.5557
4	54	105	94.39	42.5227
4	55	108	91.408	41.1793
4	56	93	84.287	37.9713
4	57	97	85.463	38.5011
4	58	49	41.641	18.7593
4	59	95	82.438	37.1383
4	60	97	89.497	40.3184
4	61	90	81.65	36.7833
4	62	93	83.673	37.6947
4	63	91	79.011	35.5945
4	64	86	78.523	35.3746
4	65	96	86.923	39.1588
4	66	110	96.841	43.6269
4	67	74	66.172	29.8105
4	68	110	97.398	43.8778
4	69	73	65.719	29.6064
4	70	96	89.617	40.3725
4	71	109	93.889	42.297
4	72	76	68.382	30.8061
4	73	90	80.195	36.1278
4	74	72	65.373	29.4505
4	75	118	104.082	46.8889
4	76	101	86.244	38.8529
4	77	91	81.329	36.6387
4	78	91	76.979	34.679
4	79	91	79.442	35.7886
4	80	81	70.571	31.7922
4	81	81	72.232	32.5405
4	82	87	73.692	33.1982
4	83	117	101.687	45.81
4	84	100	85.781	38.6443
4	85	113	105.094	47.3448
4	86	95	82.268	37.0617
4	87	105	93.371	42.0636
4	88	111	95.306	42.9354
4	89	100	84.954	38.2718
4	90	86	76.571	34.4952
4	91	90	77.427	34.8809
4	92	94	83.477	37.6064
4	93	96	82.384	37.114
4	94	158	140.108	63.1187
4	95	104	89.742	40.4288
4	96	104	93.766	42.2416
4	97	118	103.785	46.7551
4	98	98	83.164	37.4654
4	99	105	92.906	41.8542
4	100	100	89.46	40.3017
4	101	86	75.651	34.0808
4	102	83	72.516	32.6685
4	103	121	113.78	51.2579
4	104	109	99.811	44.9649
4	105	120	107.229	48.3067
4	106	91	81.662	36.7887
4	107	97	85.071	38.3245
4	108	91	81.784	36.8437
4	109	100	85.712	38.6133
4	110	114	100.37	45.2167
4	111	94	79.672	35.8922
4	112	99	84.706	38.1601
4	113	92	82.075	36.9748
4	114	78	71.524	32.2216
4	115	98	87.062	39.2214
4	116	88	77.307	34.8268
4	117	87	75.111	33.8375
4	118	93	85.321	38.4371
4	119	101	91.359	41.1572
4	120	82	70.545	31.7805
4	121	119	113.044	50.9263
4	122	102	90.256	40.6603
4	123	94	87.464	39.4025
4	124	92	82.966	37.3762
4	125	98	85.011	38.2975
4	126	93	84.011	37.847
4	127	104	94.123	42.4024
4	128	98	86.891	39.1444
4	129	101	88.554	39.8936
4	130	197	184.291	83.0231
4	131	180	162.685	73.2896
4	132	104	93.809	42.261
4	133	100	94.678	42.6524
4	134	91	82.259	37.0577
4	135	85	76.716	34.5606
4	136	97	85.348	38.4493
4	137	77	67.537	30.4254
4	138	95	84.671	38.1443
4	139	83	74.865	33.7267
4	140	106	91.33	41.1442
4	141	120	104.447	47.0534
4	142	96	85.595	38.5605
4	143	88	81.295	36.6234
4	144	104	92.408	41.6298
4	145	101	92.532	41.6857
4	146	103	93.29	42.0271
4	147	94	83.557	37.6424
4	148	92	80.714	36.3617
4	149	91	79.801	35.9504
4	150	101	89.923	40.5103
4	151	90	81.696	36.804
4	152	94	82.553	37.1901
4	153	89	80.626	36.322
5	1	94	86.948	39.1701
5	2	66	60.757	27.371
5	3	58	50.324	22.671
5	4	102	93.921	42.3114
5	5	88	79.273	35.7125
5	6	89	82.957	37.3721
5	7	107	97.406	43.8814
5	8	85	77.036	34.7047
5	9	95	85.535	38.5335
5	10	102	94.335	42.4979
5	11	106	97.833	44.0738
5	12	89	77.79	35.0444
5	13	89	83.518	37.6249
5	14	136	126.728	57.091
5	15	86	78.814	35.5057
5	16	97	89.087	40.1337
5	17	85	73.121	32.941
5	18	89	82.902	37.3474
5	19	95	84.103	37.8884
5	20	108	98.586	44.413
5	21	93	82.191	37.027
5	22	98	88.868	40.035
5	23	97	88.847	40.0256
5	24	102	90.751	40.8833
5	25	110	101.633	45.7857
5	26	98	89.425	40.286
5	27	97	90.667	40.8455
5	28	92	84.82	38.2114
5	29	93	86.308	38.8818
5	30	101	89.557	40.3454
5	31	110	96.823	43.6188
5	32	76	68.31	30.7737
5	33	87	76.388	34.4128
5	34	93	82.315	37.0829
5	35	114	108.645	48.9446
5	36	82	76.698	34.5524
5	37	102	92.22	41.5451
5	38	99	88.815	40.0112
5	39	85	77.231	34.7926
5	40	82	73.22	32.9856
5	41	92	84.193	37.9289
5	42	93	84.525	38.0785
5	43	95	90.06	40.572
5	44	112	100.936	45.4717
5	45	88	81.371	36.6576
5	46	96	85.02	38.3015
5	47	89	77.624	34.9696
5	48	93	83.57	37.6483
5	49	60	55.277	24.9023
5	50	75	67.924	30.5998
5	51	97	86.55	38.9908
5	52	92	84.396	38.0204
5	53	117	109.077	49.1392
5	54	99	85.902	38.6989
5	55	96	88.716	39.9666
5	56	90	83.638	37.6789
5	57	91	85.162	38.3655
5	58	97	93.067	41.9267
5	59	92	86.573	39.0011
5	60	95	88.04	39.662
5	61	110	102.414	46.1375
5	62	103	91.209	41.0897
5	63	94	87.962	39.6269
5	64	101	97.191	43.7845
5	65	115	105.186	47.3863
5	66	90	84.267	37.9623
5	67	87	80.852	36.4238
5	68	100	89.497	40.3184
5	69	96	88.56	39.8963
5	70	104	94.925	42.7637
5	71	91	85.273	38.4155
5	72	89	83.629	37.6749
5	73	100	89.903	40.5013
5	74	89	82.078	36.9761
5	75	75	70.225	31.6364
5	76	93	80.596	36.3085
5	77	78	70.996	31.9837
5	78	91	84.108	37.8907
5	79	85	80.373	36.208
5	80	131	121.217	54.6083
5	81	113	104.209	46.9462
5	82	94	86.732	39.0728
5	83	166	155.477	70.0424
5	84	88	84.05	37.8645
5	85	82	73.85	33.2694
5	86	100	93.098	41.9406
5	87	89	79.053	35.6134
5	88	109	104.021	46.8615
5	89	105	97.119	43.7521
5	90	200	191.357	86.2063
5	91	138	128.479	57.8798
6	1	97	86.003	38.7444
6	2	144	130.018	58.5731
6	3	108	95.442	42.9966
6	4	92	81.019	36.4991
6	5	92	85.209	38.3867
6	6	101	91.372	41.1631
6	7	85	73.726	33.2136
6	8	123	106.197	47.8417
6	9	79	72.034	32.4513
6	10	92	79.876	35.9841
6	11	131	118.958	53.5906
6	12	72	61.931	27.8999
6	13	90	79.877	35.9846
6	14	95	85.544	38.5376
6	15	92	84.859	38.229
6	16	65	61.1	27.5256
6	17	112	101.026	45.5122
6	18	69	62.917	28.3441
6	19	75	67.865	30.5732
6	20	99	87.747	39.53
6	21	94	87.298	39.3277
6	22	92	83.993	37.8388
6	23	118	101.779	45.8514
6	24	86	74.706	33.6551
6	25	73	62.814	28.2977
6	26	93	80.779	36.3909
6	27	121	109.66	49.4018
6	28	100	90.299	40.6797
6	29	95	85.98	38.734
6	30	80	71.621	32.2653
6	31	78	70.557	31.7859
6	32	88	77.482	34.9056
6	33	93	82.8	37.3014
6	34	123	110.284	49.6829
6	35	98	89.86	40.4819
6	36	96	83.261	37.5091
6	37	99	91.646	41.2865
6	38	79	71.139	32.0481
6	39	103	92.302	41.5821
6	40	81	76.435	34.434
6	41	89	78.992	35.5859
6	42	113	102.995	46.3992
6	43	89	81.154	36.5599
6	44	80	71.404	32.1675
6	45	61	55.398	24.9568
6	46	98	90.818	40.9135
6	47	110	100.183	45.1324
6	48	111	96.222	43.348
6	49	98	87.741	39.5273
6	50	91	83.238	37.4987
6	51	87	80.936	36.4617
6	52	101	88.87	40.0359
6	53	99	92.383	41.6185
6	54	84	79.074	35.6228
6	55	99	91.684	41.3036
6	56	113	101.631	45.7848
6	57	92	84.873	38.2353
6	58	82	73.375	33.0554
6	59	104	94.994	42.7948
6	60	92	87.787	39.548
6	61	107	100.434	45.2455
6	62	95	87.488	39.4133
6	63	72	66.072	29.7654
6	64	144	128.861	58.0519
6	65	89	83.052	37.4149
6	66	93	82.949	37.3685
6	67	66	60.404	27.212
6	68	99	87.994	39.6413
6	69	91	81.797	36.8495
6	70	93	83.035	37.4073
6	71	85	75.537	34.0294
6	72	95	85.168	38.3682
6	73	76	67.097	30.2272
6	74	85	74.694	33.6496
6	75	78	70.709	31.8544
6	76	81	72.282	32.563
6	77	95	85.807	38.6561
6	78	88	78.872	35.5318
6	79	91	82.838	37.3185
6	80	78	69.607	31.358
6	81	102	91.612	41.2712
6	82	98	89.34	40.2477
6	83	97	92.01	41.4505
6	84	109	97.663	43.9972
6	85	84	74.74	33.6704
6	86	82	76.041	34.2565
6	87	83	73.095	32.9293
6	88	95	89.522	40.3297
6	89	76	69.871	31.4769
6	90	155	144.858	65.2585
6	91	80	74.261	33.4546
6	92	91	83.389	37.5667
6	93	94	85.912	38.7034
6	94	93	85.345	38.4479
6	95	112	106.92	48.1675
6	96	59	52.593	23.6931
6	97	97	88.37	39.8107
6	98	96	85.212	38.388
6	99	78	70.203	31.6265
6	100	100	92.044	41.4658
6	101	90	78.001	35.1395
6	102	100	92.046	41.4667
6	103	113	99.683	44.9072
6	104	96	90.266	40.6648
6	105	115	105.24	47.4106
6	106	149	137.607	61.992
6	107	87	76.636	34.5245
6	108	113	102.615	46.2281
6	109	125	112.966	50.8912
6	110	99	91.447	41.1969
6	111	67	62.282	28.058
6	112	75	66.375	29.9019
6	113	98	90.304	40.682
6	114	77	72.095	32.4788
6	115	94	86.892	39.1448
6	116	94	87.544	39.4386
6	117	86	83.502	37.6177
6	118	90	81.016	36.4977
6	119	85	78.27	35.2606
6	120	100	92.175	41.5248
6	121	108	102.094	45.9933
6	122	65	60.117	27.0827
6	123	86	82.355	37.1009
6	124	88	83.097	37.4352
6	125	88	82.759	37.2829
6	126	103	92.08	41.482
6	127	88	81.122	36.5455
6	128	76	67.566	30.4385
6	129	82	75.208	33.8812
6	130	106	94.848	42.729
6	131	80	74.578	33.5974
6	132	98	89.803	40.4563
6	133	97	87.406	39.3764
6	134	92	82.901	37.3469
6	135	93	82.386	37.1149
6	136	116	107.916	48.6162
6	137	105	100.152	45.1185
6	138	94	88.092	39.6854
6	139	86	79.454	35.794
6	140	93	88.992	40.0909
6	141	95	89.31	40.2342
6	142	85	79.142	35.6535
6	143	97	88.251	39.7571
6	144	90	81.874	36.8842
6	145	83	77.7	35.0038
6	146	77	66.101	29.7785
6	147	75	66.53	29.9718
6	148	101	95.81	43.1624
6	149	112	106.417	47.9409
6	150	120	113.981	51.3484
6	151	94	87.689	39.5039
6	152	199	189.163	85.2179
6	153	140	131.239	59.1232
6	154	114	105.084	47.3403
6	155	94	86.31	38.8827
6	156	84	79.319	35.7332
6	157	88	82.578	37.2014
6	158	81	72.941	32.8599
6	159	85	79.643	35.8792
6	160	96	86.534	38.9836
6	161	94	89.268	40.2152
6	162	105	93.902	42.3029
			Average	39.8077

## Sheet: Replicate 3
Field	Extrusion	Area	Perimeter (Pixels)	Perimeter (microns)
1	1	167	153.62	69.2058
1	2	200	184.895	83.2952
1	3	125	115.277	51.9323
1	4	131	120.266	54.1798
1	5	94	87.596	39.462
1	6	137	129.601	58.3853
1	7	95	91.21	41.0901
1	8	132	121.671	54.8128
1	9	120	110.653	49.8492
1	10	131	122.971	55.3984
1	11	85	74.041	33.3555
1	12	205	189.642	85.4337
1	13	119	110.318	49.6983
1	14	185	167.4	75.4137
1	15	139	126.496	56.9864
1	16	195	185.491	83.5637
1	17	161	147.692	66.5352
1	18	249	223.645	100.752
1	19	117	106.832	48.1278
1	20	84	73.616	33.164
1	21	214	203.073	91.4844
1	22	213	192.061	86.5235
1	23	107	99.767	44.945
1	24	142	128.145	57.7293
1	25	162	151.626	68.3075
1	26	271	258.526	116.466
1	27	273	259.158	116.751
1	28	110	102.473	46.1641
1	29	115	106.846	48.1341
1	30	120	114.609	51.6314
1	31	261	248.922	112.139
1	32	117	106.912	48.1639
1	33	89	79.954	36.0193
1	34	183	170.568	76.8409
1	35	75	67.595	30.4515
1	36	122	116.451	52.4612
1	37	293	278.134	125.299
1	38	216	206.731	93.1323
1	39	285	275.899	124.292
1	40	124	116.903	52.6648
1	41	120	114.336	51.5084
1	42	226	209.472	94.3671
1	43	236	221.659	99.8574
1	44	116	105.856	47.6881
1	45	109	101.958	45.9321
1	46	238	226.594	102.081
1	47	241	233.567	105.222
1	48	108	99.881	44.9964
1	49	229	221.662	99.8587
2	1	284	264.099	118.977
2	2	207	196.406	88.4809
2	3	130	117.344	52.8635
2	4	139	128.386	57.8379
2	5	201	187.367	84.4088
2	6	240	219.094	98.7018
2	7	130	117.874	53.1022
2	8	132	119.876	54.0041
2	9	196	184.268	83.0127
2	10	132	120.361	54.2226
2	11	111	101.842	45.8798
2	12	241	230.218	103.713
2	13	103	96.943	43.6728
2	14	96	89.143	40.1589
2	15	73	68.328	30.7818
2	16	97	90.867	40.9356
2	17	98	91.404	41.1775
2	18	215	200.462	90.3081
2	19	80	70.937	31.9571
2	20	87	81.17	36.5671
2	21	287	272.328	122.684
2	22	123	112	50.456
2	23	179	171.353	77.1945
2	24	107	97.656	43.994
2	25	152	139.304	62.7565
2	26	201	186.717	84.116
2	27	187	177.291	79.8696
2	28	126	118.603	53.4307
2	29	131	121.636	54.797
2	30	184	171.339	77.1882
2	31	251	238.849	107.601
2	32	170	161.713	72.8517
2	33	244	233.172	105.044
2	34	127	117.882	53.1058
2	35	119	110.529	49.7933
2	36	207	197.209	88.8427
2	37	129	121.04	54.5285
2	38	208	195.67	88.1493
2	39	138	127.15	57.2811
2	40	113	105.386	47.4764
2	41	183	171.963	77.4693
2	42	117	107.735	48.5346
2	43	286	274.927	123.855
2	44	286	276.776	124.688
2	45	96	90.369	40.7112
2	46	153	148.711	66.9943
2	47	129	125.575	56.5715
2	48	129	121.747	54.847
3	1	248	236.764	106.662
3	2	146	137.452	61.9221
3	3	135	124.193	55.9489
3	4	214	206.725	93.1296
3	5	185	174.982	78.8294
3	6	187	179.856	81.0251
3	7	149	139.999	63.0695
3	8	145	138.37	62.3357
3	9	146	139.517	62.8524
3	10	185	171.122	77.0905
3	11	91	84.653	38.1362
3	12	185	175.129	78.8956
3	13	232	220.591	99.3762
3	14	117	112.392	50.6326
3	15	121	114.874	51.7507
3	16	244	223.214	100.558
3	17	115	106.387	47.9273
3	18	105	96.485	43.4665
3	19	130	125.439	56.5103
3	20	108	97.441	43.8972
3	21	238	225.962	101.796
3	22	197	184.933	83.3123
3	23	221	209.359	94.3162
3	24	251	238.924	107.635
3	25	197	185.094	83.3848
3	26	120	108.297	48.7878
3	27	112	105.864	47.6917
3	28	87	80.222	36.14
3	29	235	225.443	101.562
3	30	183	175.859	79.2245
3	31	228	221.745	99.8961
3	32	200	185.032	83.3569
3	33	200	188.101	84.7395
3	34	127	118.409	53.3433
3	35	125	119.107	53.6577
3	36	84	79.143	35.6539
3	37	102	98.866	44.5391
3	38	108	102.45	46.1537
3	39	126	120.809	54.4245
3	40	261	251.922	113.491
3	41	208	201.631	90.8348
3	42	128	120.746	54.3961
3	43	181	172.608	77.7599
3	44	237	225.625	101.644
3	45	103	97.869	44.09
3	46	203	198.104	89.2459
3	47	280	270.362	121.798
3	48	107	100.959	45.482
4	1	118	112.552	50.7047
4	2	171	162.219	73.0797
4	3	194	186.249	83.9052
4	4	141	130.652	58.8587
4	5	191	178.395	80.3669
4	6	83	75.918	34.2011
4	7	283	269.847	121.566
4	8	154	148.729	67.0024
4	9	163	155.083	69.8649
4	10	200	184.367	83.0573
4	11	84	78.225	35.2404
4	12	91	86.588	39.0079
4	13	133	122.397	55.1398
4	14	255	241.329	108.719
4	15	128	121.838	54.888
4	16	110	102.983	46.3938
4	17	198	186.384	83.966
4	18	91	84.727	38.1695
4	19	98	89.787	40.449
4	20	89	82.971	37.3784
4	21	115	105.679	47.6084
4	22	178	166.923	75.1988
4	23	151	137.606	61.9915
4	24	108	99.732	44.9293
4	25	171	159.811	71.9949
4	26	129	119.262	53.7275
4	27	252	241.212	108.666
4	28	198	190.667	85.8955
4	29	87	81.717	36.8135
4	30	206	196.892	88.6998
4	31	108	102.041	45.9695
4	32	105	99.748	44.9365
4	33	98	92.885	41.8447
4	34	143	128.073	57.6969
4	35	238	226.423	102.004
4	36	155	146.907	66.1816
4	37	167	157.203	70.82
4	38	102	93.234	42.0019
4	39	113	107.943	48.6283
4	40	188	177.163	79.8119
4	41	168	154.727	69.7045
4	42	114	105.821	47.6724
4	43	245	229.556	103.415
4	44	203	191.503	86.2721
4	45	75	70.343	31.6895
4	46	212	200.44	90.2982
4	47	140	130.4	58.7452
4	48	153	144.589	65.1373
4	49	138	123.944	55.8368
4	50	136	128.202	57.755
4	51	213	202.989	91.4465
4	52	188	170.595	76.853
4	53	121	112.837	50.8331
4	54	123	115.778	52.158
4	55	122	115.691	52.1188
4	56	230	219.78	99.0109
4	57	189	175.796	79.1961
4	58	164	153.793	69.2837
4	59	113	101.398	45.6798
4	60	94	86.062	38.7709
4	61	162	157.061	70.756
4	62	120	112.245	50.5664
5	1	108	100.351	45.2081
5	2	202	186.807	84.1566
5	3	84	78.241	35.2476
5	4	218	208.603	93.9757
5	5	171	160.676	72.3845
5	6	83	77.568	34.9444
5	7	94	88.173	39.7219
5	8	187	177.603	80.0102
5	9	92	83.93	37.8105
5	10	94	81.849	36.873
5	11	117	108.546	48.9
5	12	191	185.946	83.7687
5	13	211	199.861	90.0374
5	14	136	125.051	56.3355
5	15	227	215.833	97.2328
5	16	277	264.689	119.242
5	17	125	119.123	53.6649
5	18	103	97.061	43.726
5	19	207	191.693	86.3577
5	20	218	209.612	94.4302
5	21	233	223.362	100.625
5	22	204	193.444	87.1465
5	23	208	198.062	89.2269
5	24	213	197.316	88.8909
5	25	130	124.571	56.1192
5	26	129	122.623	55.2417
5	27	116	105.306	47.4404
5	28	168	159.345	71.7849
5	29	158	151.162	68.0985
5	30	211	197.945	89.1742
5	31	130	119.93	54.0285
5	32	212	200.893	90.5023
5	33	240	229.393	103.342
5	34	139	128.09	57.7045
5	35	234	225.286	101.491
5	36	196	190.076	85.6292
5	37	213	199.13	89.7081
5	38	129	121.947	54.9371
5	39	175	163.885	73.8302
5	40	119	112.859	50.843
5	41	129	122.859	55.348
5	42	128	118.636	53.4455
5	43	211	200.695	90.4131
5	44	152	141.947	63.9471
5	45	273	263.803	118.843
5	46	170	162.749	73.3184
5	47	157	151.067	68.0557
6	1	132	118.092	53.2004
6	2	111	102.604	46.2231
6	3	205	191.681	86.3523
6	4	230	217.669	98.0599
6	5	227	217.384	97.9315
6	6	215	207.271	93.3756
6	7	117	112.392	50.6326
6	8	226	215.85	97.2404
6	9	110	102.894	46.3537
6	10	200	190.634	85.8806
6	11	133	128.454	57.8685
6	12	202	194.677	87.702
6	13	135	129.634	58.4001
6	14	112	107.659	48.5004
6	15	107	102.251	46.0641
6	16	195	189.145	85.2098
6	17	246	234.132	105.476
6	18	124	114.245	51.4674
6	19	254	244.466	110.132
6	20	214	207.01	93.258
6	21	213	202.893	91.4033
6	22	190	181.683	81.8482
6	23	207	201.409	90.7348
6	24	147	140.16	63.1421
6	25	170	162.645	73.2716
6	26	142	134.623	60.6477
6	27	135	125.852	56.6963
6	28	111	106.422	47.9431
6	29	215	207.853	93.6378
6	30	238	225.599	101.632
6	31	123	118.343	53.3135
6	32	157	145.278	65.4477
6	33	136	130.863	58.9538
6	34	150	136.466	61.4779
6	35	203	187.441	84.4422
6	36	126	115.118	51.8607
6	37	128	122.297	55.0948
6	38	135	127.127	57.2707
6	39	166	155.242	69.9365
6	40	239	221.61	99.8353
6	41	228	217.106	97.8063
6	42	198	186.415	83.98
6	43	209	196.901	88.7039
6	44	68	62.825	28.3027
6	45	96	90.386	40.7189
6	46	113	108.445	48.8545
6	47	135	128.069	57.6951
6	48	121	116.008	52.2616
6	49	204	196.545	88.5435
6	50	117	109.152	49.173
6	51	107	100.357	45.2108
6	52	214	206.144	92.8679
6	53	74	70.019	31.5436
6	54	104	100.405	45.2325
6	55	207	193.95	87.3745
6	56	265	254.058	114.453
6	57	113	108.286	48.7828
6	58	199	192.969	86.9325
6	59	301	287.982	129.736
6	60	208	199.613	89.9257
6	61	266	255.662	115.176
6	62	246	237.153	106.837
6	63	91	84.925	38.2587
6	64	191	184.614	83.1686
6	65	109	103.467	46.6119
6	66	121	113.89	51.3074
6	67	122	112.367	50.6213
6	68	94	90.818	40.9135
6	69	93	87.799	39.5534
6	70	253	243.81	109.836
6	71	91	86.414	38.9295
6	72	120	112.85	50.8389
6	73	112	107.844	48.5837
			Avearge	69.0218

## Sheet: Replicate 4
Field	Extrusion	Area	Perimeter (Pixels)	Perimeter (microns)
1	1	255	239.625	107.951
1	2	214	198.014	89.2053
1	3	267	251.619	113.354
1	4	174	160.733	72.4102
1	5	204	195.008	87.8511
1	6	166	158.624	71.4601
1	7	257	239.464	107.879
1	8	121	106.04	47.771
1	9	110	97.555	43.9485
1	10	91	84.618	38.1204
1	11	92	83.075	37.4253
1	12	106	92.194	41.5334
1	13	119	106.746	48.0891
1	14	136	128.115	57.7158
1	15	120	105.604	47.5746
1	16	119	105.52	47.5368
1	17	99	91.004	40.9973
1	18	105	96.551	43.4962
1	19	255	238.816	107.587
1	20	124	114.225	51.4584
1	21	125	115.518	52.0409
1	22	117	106.349	47.9102
1	23	126	114.604	51.6291
1	24	247	231.052	104.089
1	25	89	82.719	37.2649
1	26	79	69.01	31.089
1	27	70	63.99	28.8275
1	28	61	54.968	24.7631
1	29	249	235.802	106.229
1	30	225	205.026	92.3642
1	31	245	231.392	104.242
1	32	281	264.9	119.337
1	33	81	75.976	34.2272
1	34	110	98.561	44.4017
1	35	94	83.878	37.787
1	36	223	210.778	94.9555
1	37	131	118.689	53.4694
1	38	276	264.207	119.025
1	39	199	184.607	83.1655
1	40	115	106.564	48.0071
1	41	117	106.112	47.8035
1	42	221	209.322	94.2996
1	43	222	212.621	95.7858
1	44	126	117.3	52.8436
1	45	262	250.349	112.782
1	46	220	205.054	92.3768
1	47	94	83.73	37.7204
1	48	106	96.475	43.462
1	49	204	187.878	84.639
1	50	112	105.06	47.3295
1	51	276	262.483	118.249
1	52	219	205.059	92.3791
1	53	119	105.683	47.6102
1	54	204	195.688	88.1574
1	55	159	150.413	67.7611
1	56	267	257.536	116.02
1	57	71	63.446	28.5824
1	58	84	75.528	34.0254
1	59	118	105	47.3025
1	60	128	118.547	53.4054
1	61	141	127.285	57.3419
1	62	241	220.71	99.4299
1	63	106	93.964	42.3308
1	64	139	134.23	60.4706
1	65	180	173.193	78.0234
1	66	102	95.408	42.9813
1	67	119	109.243	49.214
1	68	128	120.512	54.2907
1	69	126	117.424	52.8995
1	70	125	112.948	50.8831
1	71	81	76.082	34.2749
1	72	97	93.163	41.9699
2	1	110	102.951	46.3794
2	2	276	256.778	115.678
2	3	280	260.58	117.391
2	4	187	174.288	78.5167
2	5	188	176.16	79.3601
2	6	181	167.774	75.5822
2	7	105	93.355	42.0564
2	8	270	248.899	112.129
2	9	239	219.499	98.8843
2	10	270	245.989	110.818
2	11	213	201.55	90.7983
2	12	109	99.406	44.7824
2	13	134	125.065	56.3418
2	14	111	98.915	44.5612
2	15	177	164.117	73.9347
2	16	240	224.203	101.003
2	17	227	213.275	96.0804
2	18	78	70.659	31.8319
2	19	265	248.149	111.791
2	20	233	221.209	99.6547
2	21	108	96.36	43.4102
2	22	117	109.817	49.4726
2	23	146	133.228	60.0192
2	24	217	197.488	88.9683
2	25	81	71.596	32.254
2	26	113	101.31	45.6402
2	27	100	91.133	41.0554
2	28	100	87.753	39.5327
2	29	115	101.558	45.7519
2	30	120	108.624	48.9351
2	31	105	94.833	42.7223
2	32	203	184.241	83.0006
2	33	111	100.077	45.0847
2	34	278	261.56	117.833
2	35	117	108.656	48.9495
2	36	291	275.078	123.923
2	37	111	100.776	45.3996
2	38	104	89.283	40.222
2	39	238	221.967	99.9961
2	40	282	263.861	118.869
2	41	244	230.766	103.96
2	42	108	98.631	44.4333
2	43	219	202.724	91.3272
2	44	262	247.328	111.421
2	45	111	100.026	45.0617
2	46	134	120.105	54.1073
2	47	131	116.689	52.5684
2	48	119	110.463	49.7636
2	49	131	123.454	55.616
2	50	112	105.444	47.5025
2	51	248	234.972	105.855
2	52	268	257.586	116.042
2	53	231	215.797	97.2165
2	54	201	186.978	84.2336
2	55	115	108.657	48.95
2	56	134	124.859	56.249
2	57	142	133.911	60.3269
2	58	131	119.029	53.6226
2	59	229	217.341	97.9121
2	60	200	186.563	84.0466
2	61	87	79.206	35.6823
2	62	89	82.04	36.959
2	63	96	90.059	40.5716
2	64	114	102.723	46.2767
2	65	197	185.35	83.5002
2	66	137	123.898	55.816
2	67	126	115.051	51.8305
2	68	220	208.355	93.8639
2	69	81	73.429	33.0798
2	70	221	206.347	92.9593
2	71	112	102.124	46.0069
2	72	78	71.264	32.1044
2	73	122	108.634	48.9396
2	74	97	90.203	40.6365
2	75	286	265.002	119.383
2	76	93	86.831	39.1174
3	1	97	87.789	39.5489
3	2	274	253.3	114.112
3	3	244	224.096	100.955
3	4	88	79.796	35.9481
3	5	93	87.657	39.4895
3	6	188	171.671	77.3378
3	7	209	198.085	89.2373
3	8	252	238.304	107.356
3	9	232	217.357	97.9193
3	10	160	148.474	66.8875
3	11	215	199.993	90.0968
3	12	86	76.929	34.6565
3	13	104	93.791	42.2528
3	14	141	131.64	59.3038
3	15	113	106.362	47.9161
3	16	247	234.381	105.589
3	17	224	212.573	95.7641
3	18	107	96.567	43.5034
3	19	245	229.702	103.481
3	20	286	270.217	121.733
3	21	136	124.691	56.1733
3	22	250	236.341	106.472
3	23	132	119.946	54.0357
3	24	129	121.433	54.7056
3	25	237	216.037	97.3247
3	26	241	227.351	102.422
3	27	113	105.638	47.5899
3	28	268	253.623	114.257
3	29	124	114.547	51.6034
3	30	279	268.115	120.786
3	31	102	95.547	43.0439
3	32	241	227.23	102.367
3	33	282	265.109	119.432
3	34	284	262.49	118.252
3	35	113	101.581	45.7622
3	36	221	207.795	93.6116
3	37	185	166.521	75.0177
3	38	230	217.462	97.9666
3	39	95	88.821	40.0139
3	40	130	118.639	53.4469
3	41	129	118.179	53.2396
3	42	102	94.43	42.5407
3	43	252	234.088	105.457
3	44	110	102.865	46.3407
3	45	135	123.457	55.6174
3	46	134	122.012	54.9664
3	47	256	239.828	108.043
3	48	116	108.41	48.8387
3	49	128	118.255	53.2739
3	50	133	125.44	56.5107
3	51	203	185.632	83.6272
3	52	127	115.411	51.9927
3	53	232	214.109	96.4561
3	54	135	123.156	55.4818
3	55	281	260.356	117.29
3	56	144	135.194	60.9049
3	57	223	214.966	96.8422
3	58	126	115.967	52.2431
3	59	206	189.406	85.3274
3	60	79	71.286	32.1143
3	61	95	84.086	37.8807
3	62	84	75.918	34.2011
3	63	117	106.703	48.0697
3	64	260	243.181	109.553
3	65	115	106.26	47.8701
3	66	104	91.164	41.0694
3	67	198	184.942	83.3164
3	68	160	149.952	67.5534
3	69	255	237.668	107.069
3	70	211	193.033	86.9614
3	71	247	233.652	105.26
3	72	98	91.516	41.228
3	73	120	110.101	49.6005
3	74	99	89.254	40.2089
3	75	222	204.61	92.1768
3	76	93	84.287	37.9713
3	77	111	103.781	46.7533
3	78	71	67.228	30.2862
3	79	108	103.157	46.4722
3	80	187	176.795	79.6461
3	81	84	81.333	36.6405
3	82	118	113.124	50.9624
4	1	293	276.161	124.411
4	2	122	109.012	49.1099
4	3	179	166.527	75.0204
4	4	129	124.155	55.9318
4	5	128	115.683	52.1152
4	6	240	226.011	101.818
4	7	99	90.772	40.8928
4	8	115	107.408	48.3873
4	9	106	99.519	44.8333
4	10	119	111.933	50.4258
4	11	277	263.115	118.533
4	12	262	251.447	113.277
4	13	167	157.953	71.1578
4	14	143	134.518	60.6004
4	15	174	161.372	72.6981
4	16	252	236.834	106.694
4	17	107	97.483	43.9161
4	18	251	236.425	106.509
4	19	288	267.356	120.444
4	20	193	181.64	81.8288
4	21	173	161.248	72.6422
4	22	177	166.414	74.9695
4	23	122	110.918	49.9686
4	24	241	225.689	101.673
4	25	113	107.311	48.3436
4	26	216	195.248	87.9592
4	27	187	175.06	78.8645
4	28	156	148.18	66.7551
4	29	71	66.304	29.87
4	30	115	107.826	48.5756
4	31	124	112.589	50.7213
4	32	208	193.12	87.0006
4	33	167	156.478	70.4933
4	34	176	166.893	75.1853
4	35	109	97.899	44.1035
4	36	109	100.356	45.2104
4	37	126	120.065	54.0893
4	38	73	65.532	29.5222
4	39	214	205.803	92.7143
4	40	115	108.399	48.8337
4	41	108	101.811	45.8659
4	42	146	137.51	61.9483
4	43	227	215.237	96.9643
4	44	92	86.665	39.0426
4	45	55	50.069	22.5561
4	46	101	92.412	41.6316
4	47	118	107.594	48.4711
4	48	118	108.567	48.9094
4	49	109	99.462	44.8076
4	50	109	101.169	45.5766
4	51	132	121.594	54.7781
4	52	207	194.098	87.4411
4	53	200	190.734	85.9257
4	54	133	123.148	55.4782
4	55	107	98.525	44.3855
4	56	111	100.236	45.1563
4	57	252	239.467	107.88
4	58	251	242.902	109.427
4	59	105	96.591	43.5142
4	60	95	87.541	39.4372
4	61	108	103.636	46.688
4	62	130	116.402	52.4391
4	63	81	70.825	31.9067
4	64	80	73.507	33.1149
4	65	183	170.036	76.6012
4	66	142	130.3	58.7002
4	67	128	116.54	52.5013
4	68	120	108.657	48.95
4	69	114	104.189	46.9371
4	70	109	102.113	46.0019
5	1	83	76.482	34.4551
5	2	104	94.098	42.3911
5	3	206	191.395	86.2234
5	4	215	200.299	90.2347
5	5	285	268.525	120.971
5	6	285	267.997	120.733
5	7	117	107.199	48.2931
5	8	102	91.303	41.132
5	9	166	155.753	70.1667
5	10	166	156.356	70.4384
5	11	190	172.105	77.5333
5	12	212	199.711	89.9698
5	13	125	119.251	53.7226
5	14	243	227.31	102.403
5	15	123	115.697	52.1215
5	16	189	181.041	81.559
5	17	127	118.55	53.4068
5	18	238	224.492	101.134
5	19	93	83.209	37.4857
5	20	121	113.918	51.3201
5	21	224	213.397	96.1353
5	22	114	105.289	47.4327
5	23	313	299.993	135.147
5	24	120	114.442	51.5561
5	25	177	164.364	74.046
5	26	195	185.622	83.6227
5	27	104	94.353	42.506
5	28	106	100.005	45.0523
5	29	236	225.751	101.701
5	30	130	126.046	56.7837
5	31	246	240.237	108.227
5	32	108	104.378	47.0223
5	33	125	120.177	54.1397
5	34	117	112.16	50.5281
5	35	169	163	73.4315
5	36	96	92.689	41.7564
5	37	138	127.566	57.4685
5	38	222	212.701	95.8218
5	39	168	160.21	72.1746
5	40	102	96.864	43.6372
5	41	256	247.583	111.536
5	42	245	235.29	105.998
5	43	114	109.202	49.1955
5	44	132	125.15	56.3801
5	45	214	201.639	90.8384
6	1	116	108.669	48.9554
6	2	130	124.53	56.1008
6	3	178	162.973	73.4193
6	4	162	151.775	68.3746
6	5	218	205.803	92.7143
6	6	117	107.881	48.6004
6	7	270	255.491	115.099
6	8	93	89.055	40.1193
6	9	226	209.377	94.3243
6	10	123	115.582	52.0697
6	11	125	116.856	52.6436
6	12	120	109.396	49.2829
6	13	198	188.038	84.7111
6	14	118	112.382	50.6281
6	15	265	254.258	114.543
6	16	240	229.643	103.454
6	17	149	140.199	63.1596
6	18	89	83.298	37.5257
6	19	177	167.473	75.4466
6	20	95	90.232	40.6495
6	21	178	170.579	76.8458
6	22	152	146.418	65.9613
6	23	215	203.796	91.8101
6	24	120	113.272	51.029
6	25	117	109.549	49.3518
6	26	194	183.368	82.6073
6	27	173	159.126	71.6863
6	28	211	198.396	89.3774
6	29	187	175.914	79.2493
6	30	224	211.373	95.2235
6	31	202	186.906	84.2012
6	32	116	110.769	49.9014
6	33	246	236.786	106.672
6	34	125	117.925	53.1252
6	35	110	101.323	45.646
6	36	235	222.449	100.213
6	37	116	109.599	49.3743
6	38	251	237.73	107.097
6	39	211	204.798	92.2615
6	40	237	221.199	99.6501
6	41	125	115.852	52.1913
6	42	138	123.868	55.8025
6	43	202	185.351	83.5006
6	44	219	201.186	90.6343
6	45	153	143.872	64.8143
6	46	232	221.421	99.7502
6	47	95	79.333	35.7395
6	48	99	90.882	40.9423
6	49	91	83.484	37.6095
6	50	180	168.442	75.8831
6	51	242	229.517	103.397
6	52	180	173.825	78.3082
6	53	85	80.661	36.3378
6	54	168	152.417	68.6639
			Average	68.2187

## Sheet: Replicate 5
Field	Extrusion	Area	Perimeter (Pixels)	Perimeter (microns)
1	1	126	114.647	51.6485
1	2	110	104.681	47.1588
1	3	99	92.733	41.7762
1	4	124	119.184	53.6924
1	5	115	104.896	47.2556
1	6	139	129.804	58.4767
1	7	125	112.629	50.7394
1	8	107	100.238	45.1572
1	9	88	82.613	37.2172
1	10	101	94.929	42.7655
1	11	120	109.858	49.491
1	12	90	83.612	37.6672
1	13	103	95.349	42.9547
1	14	99	89.674	40.3981
1	15	111	103.16	46.4736
1	16	109	102.568	46.2069
1	17	103	95.529	43.0358
1	18	126	117.364	52.8725
1	19	120	107.157	48.2742
1	20	86	78.402	35.3201
1	21	87	80.111	36.09
1	22	172	157.106	70.7763
1	23	122	114.395	51.5349
1	24	95	87.641	39.4823
1	25	108	98.923	44.5648
1	26	101	92.606	41.719
1	27	117	107.169	48.2796
1	28	115	107.915	48.6157
1	29	196	185.122	83.3975
1	30	95	88.965	40.0787
1	31	134	123.889	55.812
1	32	108	100.949	45.4775
1	33	216	201.872	90.9433
1	34	119	110.339	49.7077
1	35	137	130.554	58.8146
1	36	148	137.77	62.0654
1	37	100	92.116	41.4983
1	38	97	86.887	39.1426
1	39	124	116.137	52.3197
1	40	130	119.303	53.746
1	41	99	91.971	41.4329
1	42	103	95.779	43.1484
1	43	117	108.85	49.0369
1	44	165	157.734	71.0592
1	45	96	86.67	39.0448
1	46	149	137.987	62.1631
1	47	118	107.542	48.4477
1	48	101	88.619	39.9229
1	49	93	82.518	37.1744
1	50	91	77.336	34.8399
1	51	123	109.415	49.2915
1	52	82	73.141	32.95
1	53	87	80.893	36.4423
1	54	107	97.649	43.9909
1	55	139	127.257	57.3293
1	56	119	109.805	49.4672
1	57	122	107.359	48.3652
1	58	99	91.848	41.3775
1	59	97	87.743	39.5282
1	60	96	85.438	38.4898
1	61	97	87.82	39.5629
1	62	90	85.756	38.6331
1	63	109	99.533	44.8396
1	64	131	120.802	54.4213
1	65	181	164.715	74.2041
1	66	129	118.415	53.346
1	67	94	87.334	39.344
1	68	103	93.631	42.1808
1	69	99	93.163	41.9699
1	70	104	91.836	41.3721
1	71	98	89.474	40.308
1	72	152	142.266	64.0908
1	73	127	119.149	53.6766
1	74	143	131.619	59.2944
1	75	95	89.834	40.4702
1	76	139	129.163	58.1879
1	77	125	114.231	51.4611
1	78	97	87.986	39.6377
1	79	155	137.894	62.1212
1	80	121	108.592	48.9207
1	81	103	92.014	41.4523
1	82	100	88.705	39.9616
1	83	120	111.889	50.406
1	84	124	114.654	51.6516
1	85	99	83.61	37.6663
1	86	101	92.733	41.7762
1	87	68	63.103	28.4279
1	88	120	108.658	48.9504
1	89	133	119.892	54.0113
1	90	84	77.239	34.7962
1	91	198	186.647	84.0845
1	92	93	87.739	39.5264
1	93	95	90.526	40.782
1	94	111	103.53	46.6403
1	95	105	96.555	43.498
1	96	108	99.252	44.713
1	97	114	104.326	46.9989
1	98	105	97.916	44.1112
1	99	107	97.92	44.113
1	100	109	98.853	44.5333
1	101	127	115.721	52.1323
1	102	95	83.859	37.7785
1	103	111	99.689	44.9099
1	104	90	81.622	36.7707
1	105	110	100.945	45.4757
1	106	116	107.12	48.2576
1	107	102	95.665	43.0971
1	108	111	102.707	46.2695
1	109	90	79.918	36.0031
1	110	192	169.581	76.3962
1	111	98	85.541	38.5362
1	112	87	79.352	35.7481
2	1	149	136.656	61.5635
2	2	107	97.455	43.9035
2	3	116	107.975	48.6427
2	4	117	111.191	50.0915
2	5	122	113.825	51.2782
2	6	115	101.733	45.8307
2	7	137	127.053	57.2374
2	8	121	116.492	52.4796
2	9	209	198.216	89.2963
2	10	134	124.698	56.1764
2	11	99	91.949	41.423
2	12	137	128.08	57.7
2	13	104	93.963	42.3303
2	14	128	116.473	52.4711
2	15	110	98.224	44.2499
2	16	167	158.563	71.4326
2	17	155	142.634	64.2566
2	18	119	108.42	48.8432
2	19	106	100.276	45.1743
2	20	94	88.178	39.7242
2	21	94	86.335	38.8939
2	22	135	128.567	57.9194
2	23	133	123.641	55.7003
2	24	102	88.198	39.7332
2	25	133	125.981	56.7544
2	26	199	191.772	86.3933
2	27	109	100.172	45.1275
2	28	104	96.428	43.4408
2	29	73	66.464	29.942
2	30	105	98.059	44.1756
2	31	94	85.033	38.3074
2	32	99	91.117	41.0482
2	33	109	101.89	45.9014
2	34	103	94.773	42.6952
2	35	108	99.819	44.9685
2	36	75	69.294	31.2169
2	37	100	91.96	41.428
2	38	137	129.23	58.2181
2	39	109	101.284	45.6284
2	40	86	81.878	36.886
2	41	101	94.247	42.4583
2	42	98	92.845	41.8267
2	43	89	85.184	38.3754
2	44	152	143.44	64.6197
2	45	153	141.839	63.8985
2	46	101	94.062	42.3749
2	47	97	89.775	40.4436
2	48	90	83.448	37.5933
2	49	133	122.328	55.1088
2	50	139	130.353	58.724
2	51	133	125.531	56.5517
2	52	129	122.124	55.0169
2	53	145	137.844	62.0987
2	54	146	135.987	61.2621
2	55	99	91.738	41.328
2	56	102	90.516	40.7775
2	57	89	83.629	37.6749
2	58	119	110.449	49.7573
2	59	118	110.899	49.96
2	60	59	56.037	25.2447
2	61	86	80.45	36.2427
2	62	110	102.342	46.1051
2	63	91	84.121	37.8965
2	64	86	80.877	36.4351
2	65	105	97.561	43.9512
2	66	96	84.857	38.2281
2	67	91	84.746	38.1781
2	68	81	76.761	34.5808
2	69	111	103.48	46.6177
2	70	88	77.471	34.9007
2	71	128	117.984	53.1518
2	72	97	88.386	39.8179
2	73	105	98.743	44.4837
2	74	103	94.406	42.5299
2	75	94	84.952	38.2709
2	76	94	89.368	40.2603
2	77	108	102.214	46.0474
2	78	106	99.352	44.7581
2	79	117	111.13	50.0641
2	80	85	79.651	35.8828
2	81	195	188.148	84.7607
2	82	159	152.066	68.5057
2	83	87	79.806	35.9526
2	84	119	109.539	49.3473
2	85	61	56.909	25.6375
2	86	124	117.797	53.0675
2	87	119	111.103	50.0519
2	88	118	110.243	49.6645
2	89	87	81.298	36.6247
2	90	105	96.858	43.6345
2	91	103	94.576	42.6065
2	92	91	80.944	36.4653
2	93	112	100.712	45.3708
2	94	105	94.502	42.5732
2	95	127	115.944	52.2328
2	96	113	104.697	47.166
2	97	139	127.603	57.4852
2	98	89	81.904	36.8978
2	99	117	108.883	49.0518
2	100	160	150.284	67.7029
2	101	105	95.779	43.1484
2	102	99	92.061	41.4735
2	103	93	89.145	40.1598
3	1	112	98.957	44.5801
3	2	124	112.027	50.4682
3	3	109	101.581	45.7622
3	4	101	90.498	40.7693
3	5	138	125.876	56.7071
3	6	96	89.687	40.404
3	7	100	88.704	39.9612
3	8	91	82.491	37.1622
3	9	114	105.77	47.6494
3	10	105	97.221	43.7981
3	11	97	92.567	41.7014
3	12	103	94.568	42.6029
3	13	135	126.35	56.9207
3	14	102	94.49	42.5677
3	15	142	134.259	60.4837
3	16	142	133.409	60.1008
3	17	121	113.805	51.2692
3	18	151	138.355	62.3289
3	19	81	72.244	32.5459
3	20	112	100.319	45.1937
3	21	95	89.614	40.3711
3	22	97	91.101	41.041
3	23	108	100.273	45.173
3	24	151	141.032	63.5349
3	25	128	117.211	52.8036
3	26	118	108.56	48.9063
3	27	74	68.563	30.8876
3	28	105	96.257	43.3638
3	29	122	111.226	50.1073
3	30	112	106.613	48.0292
3	31	80	73.188	32.9712
3	32	155	143.919	64.8355
3	33	167	156.404	70.46
3	34	148	136.371	61.4351
3	35	184	170.484	76.803
3	36	88	81.031	36.5045
3	37	129	120.64	54.3483
3	38	75	68.782	30.9863
3	39	120	110.981	49.9969
3	40	116	103.909	46.811
3	41	95	86.53	38.9818
3	42	133	122.467	55.1714
3	43	109	100.831	45.4244
3	44	121	111.975	50.4447
3	45	124	114.6	51.6273
3	46	93	86.366	38.9079
3	47	109	101.873	45.8938
3	48	111	101.508	45.7294
3	49	95	87.638	39.4809
3	50	90	82.766	37.2861
3	51	130	114.452	51.5606
3	52	104	92.717	41.769
3	53	115	104.042	46.8709
3	54	103	93.046	41.9172
3	55	122	108.17	48.7306
3	56	187	172.232	77.5905
3	57	114	102.998	46.4006
3	58	129	118.607	53.4325
3	59	104	87.749	39.5309
3	60	108	91.569	41.2518
3	61	118	105.928	47.7206
3	62	121	111.155	50.0753
3	63	125	113.664	51.2056
3	64	121	111.576	50.265
3	65	113	102.419	46.1398
3	66	83	75.688	34.0974
3	67	112	103.328	46.5493
3	68	79	71.092	32.0269
3	69	115	100.444	45.25
3	70	104	92.846	41.8271
3	71	106	96.212	43.3435
3	72	112	99.584	44.8626
3	73	113	101.239	45.6082
3	74	136	127.01	57.218
3	75	113	105.818	47.671
3	76	96	87.639	39.4814
3	77	105	95.09	42.838
3	78	74	67.281	30.3101
3	79	112	102.761	46.2938
3	80	131	122.79	55.3169
3	81	126	116.307	52.3963
3	82	102	94.105	42.3943
3	83	106	95.39	42.9732
3	84	103	94.566	42.602
3	85	109	97.151	43.7665
3	86	245	229.333	103.315
3	87	111	100.498	45.2743
3	88	94	86.235	38.8489
3	89	108	101.172	45.578
3	90	101	90.438	40.7423
3	91	99	88.168	39.7197
3	92	131	124.216	55.9593
3	93	88	78.05	35.1615
3	94	94	81.196	36.5788
3	95	112	101.148	45.5672
3	96	104	97.978	44.1391
3	97	92	84.495	38.065
3	98	102	90.782	40.8973
4	1	108	96.979	43.689
4	2	95	88.181	39.7255
4	3	134	122.698	55.2754
4	4	143	134.382	60.5391
4	5	102	93.397	42.0753
4	6	92	87.724	39.5197
4	7	108	98.969	44.5855
4	8	97	90.788	40.9
4	9	178	166.945	75.2087
4	10	94	86.311	38.8831
4	11	99	92.881	41.8429
4	12	95	86.855	39.1282
4	13	104	95.776	43.1471
4	14	117	105.958	47.7341
4	15	217	202.319	91.1447
4	16	92	84.722	38.1673
4	17	94	86.931	39.1624
4	18	132	124.279	55.9877
4	19	107	97.938	44.1211
4	20	107	97.626	43.9805
4	21	91	84.242	37.951
4	22	120	110.457	49.7609
4	23	105	96.891	43.6494
4	24	78	72.684	32.7441
4	25	112	102.706	46.2691
4	26	119	112.195	50.5438
4	27	113	103.337	46.5533
4	28	91	84.047	37.8632
4	29	117	110.004	49.5568
4	30	119	111.764	50.3497
4	31	108	101.001	45.501
4	32	97	90.321	40.6896
4	33	100	86.574	39.0016
4	34	100	93.408	42.0803
4	35	117	108.563	48.9076
4	36	93	87.316	39.3359
4	37	97	88.267	39.7643
4	38	106	97.808	44.0625
4	39	115	105.051	47.3255
4	40	91	87.363	39.357
4	41	118	108.173	48.7319
4	42	99	94.22	42.4461
4	43	108	102.491	46.1722
4	44	113	100.149	45.1171
4	45	104	94.915	42.7592
4	46	85	78.055	35.1638
4	47	97	92.533	41.6861
4	48	83	78.047	35.1602
4	49	122	111.442	50.2046
4	50	105	97.557	43.9494
4	51	112	104.566	47.107
4	52	121	112.37	50.6227
4	53	141	125.696	56.626
4	54	102	93.952	42.3254
4	55	226	212.38	95.6772
4	56	93	85.972	38.7304
4	57	92	78.666	35.439
4	58	95	89.016	40.1017
4	59	95	88.056	39.6692
4	60	102	92.321	41.5906
4	61	96	88.855	40.0292
4	62	111	104.328	46.9998
4	63	102	93.126	41.9533
4	64	95	89.995	40.5427
4	65	212	198.624	89.4801
4	66	77	69.942	31.5089
4	67	155	147.395	66.4014
4	68	103	94.767	42.6925
4	69	109	100.503	45.2766
4	70	148	141.229	63.6237
4	71	114	109.054	49.1288
4	72	95	86.976	39.1827
4	73	115	109.877	49.4996
4	74	119	109.758	49.446
4	75	97	92.252	41.5595
4	76	103	97.172	43.776
4	77	162	154.054	69.4013
4	78	91	84.687	38.1515
4	79	89	85.151	38.3605
4	80	99	90.331	40.6941
4	81	162	152.629	68.7594
4	82	119	107.367	48.3688
4	83	131	125.24	56.4206
4	84	111	104.063	46.8804
4	85	88	80.621	36.3198
4	86	121	114.899	51.762
4	87	116	110.299	49.6897
4	88	98	92.835	41.8222
4	89	130	125.6	56.5828
4	90	96	90.081	40.5815
4	91	105	96.084	43.2858
4	92	93	86.155	38.8128
4	93	173	161.12	72.5846
4	94	98	90.562	40.7982
4	95	122	113.101	50.952
4	96	78	70.2	31.6251
4	97	107	100.82	45.4194
4	98	107	99.725	44.9261
4	99	99	91.577	41.2554
4	100	101	92.896	41.8496
4	101	186	173.602	78.2077
4	102	101	95.196	42.8858
4	103	87	79.047	35.6107
4	104	113	104.169	46.9281
4	105	91	84.958	38.2736
4	106	98	91.086	41.0342
4	107	88	80.536	36.2815
4	108	103	94.563	42.6006
4	109	101	95.4	42.9777
5	1	104	90.388	40.7198
5	2	93	84.13	37.9006
5	3	96	83.098	37.4356
5	4	101	93.22	41.9956
5	5	148	135.454	61.022
5	6	101	92.636	41.7325
5	7	98	87.915	39.6057
5	8	98	92.242	41.555
5	9	102	93.861	42.2844
5	10	134	121.295	54.6434
5	11	132	123.089	55.4516
5	12	101	92.922	41.8614
5	13	87	81.579	36.7513
5	14	128	115.711	52.1278
5	15	93	83.731	37.7208
5	16	98	89.336	40.2459
5	17	87	79.653	35.8837
5	18	95	90.299	40.6797
5	19	106	95.059	42.8241
5	20	99	92.181	41.5275
5	21	78	71.309	32.1247
5	22	98	90.664	40.8441
5	23	101	90.764	40.8892
5	24	182	165.729	74.6609
5	25	90	79.499	35.8143
5	26	98	93.056	41.9217
5	27	128	115.792	52.1643
5	28	219	204.481	92.1187
5	29	108	95.218	42.8957
5	30	119	111.249	50.1177
5	31	120	107.081	48.24
5	32	97	86.976	39.1827
5	33	117	104.806	47.2151
5	34	113	101.297	45.6343
5	35	119	108.123	48.7094
5	36	104	95.93	43.2165
5	37	100	90.454	40.7495
5	38	88	73.8	33.2469
5	39	106	96.558	43.4994
5	40	78	71.854	32.3702
5	41	90	80.132	36.0995
5	42	121	112.815	50.8232
5	43	106	100.62	45.3293
5	44	112	102.392	46.1276
5	45	111	98.022	44.1589
5	46	103	93.481	42.1132
5	47	86	75.138	33.8497
5	48	111	98.272	44.2715
5	49	95	88.195	39.7318
5	50	105	93.819	42.2655
5	51	89	79.939	36.0125
5	52	95	87.36	39.3557
5	53	123	112.505	50.6835
5	54	163	150.678	67.8804
5	55	116	109.353	49.2635
5	56	103	98	44.149
5	57	108	100.306	45.1879
5	58	80	72.274	32.5594
5	59	105	94.421	42.5367
5	60	113	103.394	46.579
5	61	98	88.505	39.8715
5	62	91	79.328	35.7373
5	63	139	122.068	54.9916
5	64	116	108.456	48.8594
5	65	104	94.872	42.7398
5	66	223	207.013	93.2594
5	67	118	109.527	49.3419
5	68	101	93.327	42.0438
5	69	111	104.171	46.929
5	70	104	98.739	44.4819
5	71	100	90.625	40.8266
5	72	100	89.841	40.4734
5	73	110	103.234	46.5069
5	74	106	99.014	44.6058
5	75	107	100.251	45.1631
5	76	102	93.316	42.0389
5	77	227	205.585	92.616
5	78	83	74.067	33.3672
5	79	114	105.656	47.598
5	80	106	96.977	43.6881
5	81	143	130.516	58.7975
5	82	109	97.383	43.871
5	83	90	82.515	37.173
5	84	121	110.966	49.9902
5	85	118	107.703	48.5202
5	86	100	90.99	40.991
5	87	100	91.776	41.3451
5	88	168	156.549	70.5253
5	89	95	89.863	40.4833
5	90	109	99.845	44.9802
5	91	108	99.198	44.6887
5	92	112	104.854	47.2367
5	93	171	159.123	71.6849
5	94	116	105.538	47.5449
5	95	113	103.689	46.7119
5	96	123	115.978	52.2481
5	97	112	104.353	47.011
5	98	116	109.684	49.4126
5	99	126	116.333	52.408
5	100	109	98.972	44.5869
5	101	103	96.067	43.2782
5	102	106	98.601	44.4198
5	103	168	155.561	70.0802
5	104	112	106.085	47.7913
5	105	81	74.186	33.4208
5	106	90	83.783	37.7442
5	107	104	96.735	43.5791
5	108	117	109.694	49.4171
5	109	81	75.261	33.9051
5	110	75	69.218	31.1827
5	111	121	109.156	49.1748
5	112	164	152.828	68.849
5	113	88	82.765	37.2856
5	114	102	96.185	43.3313
5	115	108	99.551	44.8477
5	116	96	91.443	41.1951
5	117	181	166.56	75.0353
5	118	108	101.101	45.546
5	119	110	105.785	47.6561
5	120	89	81.965	36.9252
5	121	114	107.958	48.6351
5	122	90	80.706	36.3581
5	123	99	88.998	40.0936
5	124	90	80.912	36.4509
5	125	94	86.122	38.798
5	126	110	104.867	47.2426
5	127	94	85.141	38.356
5	128	105	97.131	43.7575
5	129	113	106.048	47.7746
6	1	117	108.705	48.9716
6	2	123	112.271	50.5781
6	3	93	85.543	38.5371
6	4	108	96.044	43.2678
6	5	106	100.282	45.177
6	6	102	92.733	41.7762
6	7	109	97.145	43.7638
6	8	104	93.883	42.2943
6	9	97	88.927	40.0616
6	10	96	89.188	40.1792
6	11	84	79.106	35.6373
6	12	110	100.905	45.4577
6	13	91	80.986	36.4842
6	14	91	84.87	38.2339
6	15	124	117.711	53.0288
6	16	90	80.971	36.4774
6	17	110	102.265	46.0704
6	18	151	138.149	62.2361
6	19	100	92.3	41.5812
6	20	139	128.836	58.0406
6	21	90	81.804	36.8527
6	22	126	118.103	53.2054
6	23	85	76.762	34.5813
6	24	111	99.802	44.9608
6	25	97	88.106	39.6918
6	26	173	161.173	72.6084
6	27	106	96.84	43.6264
6	28	111	99.221	44.6991
6	29	111	104.082	46.8889
6	30	102	91.801	41.3564
6	31	109	99.024	44.6103
6	32	133	121.936	54.9322
6	33	163	151.426	68.2174
6	34	136	123.323	55.557
6	35	122	117.175	52.7873
6	36	99	91.98	41.437
6	37	78	71.816	32.3531
6	38	87	78.354	35.2985
6	39	100	88.138	39.7062
6	40	100	93.968	42.3326
6	41	105	95.256	42.9128
6	42	116	109.465	49.314
6	43	102	94.855	42.7322
6	44	71	63.214	28.4779
6	45	107	95.119	42.8511
6	46	99	89.861	40.4824
6	47	117	106.01	47.7575
6	48	105	93.804	42.2587
6	49	91	84.484	38.06
6	50	101	93.859	42.2835
6	51	116	105.665	47.6021
6	52	112	104.701	47.1678
6	53	96	89.423	40.2851
6	54	101	89.804	40.4567
6	55	105	93.937	42.3186
6	56	83	76.118	34.2912
6	57	89	83.485	37.61
6	58	93	85.463	38.5011
6	59	96	85.923	38.7083
6	60	171	158.492	71.4006
6	61	92	80.514	36.2716
6	62	72	65.138	29.3447
6	63	101	92.102	41.492
6	64	95	88.737	39.976
6	65	112	102.296	46.0843
6	66	86	77.566	34.9435
6	67	108	96.359	43.4097
6	68	87	79.24	35.6976
6	69	93	89.047	40.1157
6	70	212	195.487	88.0669
6	71	86	74.207	33.4303
6	72	94	85.188	38.3772
6	73	102	90.679	40.8509
6	74	107	96.352	43.4066
6	75	123	112.104	50.5029
6	76	93	83.283	37.519
6	77	107	97.624	43.9796
6	78	104	95.878	43.193
6	79	103	92.788	41.801
6	80	146	132.922	59.8814
6	81	87	77.761	35.0313
6	82	129	114.566	51.612
6	83	100	88.624	39.9251
6	84	100	93.38	42.0677
6	85	91	82.569	37.1973
6	86	93	81.41	36.6752
6	87	79	69.274	31.2079
6	88	86	77.581	34.9502
6	89	101	88.261	39.7616
6	90	82	75.257	33.9033
6	91	109	97.954	44.1283
6	92	102	89.726	40.4216
6	93	110	97.924	44.1148
6	94	127	116.462	52.4661
6	95	97	92.467	41.6564
6	96	94	88.193	39.7309
6	97	122	113.596	51.175
6	98	109	102.441	46.1497
6	99	87	82.671	37.2433
6	100	108	99.977	45.0396
6	101	106	99.478	44.8148
6	102	130	122.687	55.2705
6	103	99	91.983	41.4383
6	104	153	134.968	60.8031
6	105	139	129.906	58.5227
6	106	107	92.121	41.5005
6	107	115	101.122	45.5555
6	108	112	98.752	44.4878
6	109	93	88.277	39.7688
6	110	96	86.414	38.9295
6	111	110	96.688	43.5579
6	112	105	95.652	43.0912
6	113	107	97.129	43.7566
6	114	90	80.811	36.4054
6	115	94	87.37	39.3602
6	116	109	98.994	44.5968
6	117	113	106.019	47.7616
6	118	106	98.545	44.3945
6	119	117	105.494	47.525
6	120	101	94.368	42.5128
6	121	110	98.183	44.2314
6	122	164	147.581	66.4852
6	123	101	92.857	41.8321
6	124	101	95.273	42.9205
6	125	98	89.328	40.2423
6	126	107	96.877	43.6431
6	127	107	99.958	45.0311
6	128	109	103.829	46.775
6	129	172	158.757	71.52
6	130	112	105.656	47.598
6	131	124	113.492	51.1281
6	132	91	86.537	38.9849
6	133	84	76.575	34.497
6	134	83	77.067	34.7187
6	135	109	94.884	42.7452
6	136	113	100.143	45.1144
6	137	216	202.003	91.0024
			Average	46.3585

## Sheet: Replicate 6
Field	Extrusion	Area	Perimeter (Pixels)	Perimeter (microns)
1	1	77	71.918	32.3991
1	2	69	61.973	27.9188
1	3	79	70.03	31.5485
1	4	89	78.075	35.1728
1	5	93	82.26	37.0581
1	6	86	80.444	36.24
1	7	94	85.892	38.6943
1	8	104	97.594	43.9661
1	9	123	116.775	52.6071
1	10	102	92.566	41.701
1	11	90	82.677	37.246
1	12	132	115.645	52.0981
1	13	83	74.452	33.5406
1	14	75	69.308	31.2233
1	15	103	94.606	42.62
1	16	103	96.885	43.6467
1	17	90	84.049	37.8641
1	18	86	78.753	35.4782
1	19	93	84.785	38.1956
1	20	96	85.954	38.7223
1	21	88	79.083	35.6269
1	22	112	104.77	47.1989
1	23	85	80.566	36.295
1	24	94	87.814	39.5602
1	25	70	63.925	28.7982
1	26	70	65.989	29.728
1	27	141	127.534	57.4541
1	28	109	103.28	46.5276
1	29	94	89.342	40.2486
1	30	97	90.677	40.85
1	31	88	82.144	37.0059
1	32	84	77.905	35.0962
1	33	104	92.778	41.7965
1	34	134	124.064	55.8908
1	35	108	99.034	44.6148
1	36	111	104.407	47.0354
1	37	96	86.705	39.0606
1	38	111	102.98	46.3925
1	39	99	87.842	39.5728
1	40	115	106.442	47.9521
1	41	73	68.26	30.7511
1	42	92	86.614	39.0196
1	43	77	71.885	32.3842
1	44	77	71.657	32.2815
1	45	105	96.052	43.2714
1	46	102	95.12	42.8516
1	47	87	79.707	35.908
1	48	72	64.539	29.0748
1	49	89	79.697	35.9035
1	50	88	81.005	36.4928
1	51	85	78.917	35.5521
1	52	116	107.472	48.4161
1	53	98	90.446	40.7459
1	54	100	88.927	40.0616
1	55	99	89.163	40.1679
1	56	98	91.506	41.2235
1	57	84	74.08	33.373
1	58	84	72.014	32.4423
1	59	90	81.735	36.8216
1	60	99	91.206	41.0883
1	61	83	74.214	33.4334
1	62	154	142.374	64.1395
1	63	88	77.708	35.0075
1	64	95	86.765	39.0876
1	65	92	81.787	36.845
1	66	90	80.484	36.258
1	67	97	88.155	39.7138
1	68	101	93.692	42.2082
1	69	100	92.162	41.519
1	70	89	85.466	38.5024
1	71	80	73.246	32.9973
1	72	88	80.265	36.1594
1	73	82	71.744	32.3207
1	74	84	81.389	36.6657
1	75	101	93.408	42.0803
1	76	91	87.141	39.257
1	77	96	90.526	40.782
1	78	77	69.564	31.3386
1	79	101	94.837	42.7241
1	80	86	80.802	36.4013
1	81	113	100.199	45.1396
1	82	101	95.291	42.9286
1	83	110	96.327	43.3953
1	84	90	77.819	35.0575
1	85	87	78.181	35.2205
1	86	92	81.739	36.8234
1	87	206	193.42	87.1357
1	88	97	87.77	39.5404
1	89	149	137.134	61.7789
1	90	104	96.632	43.5327
1	91	119	109.238	49.2117
1	92	97	90.365	40.7094
1	93	94	83.351	37.5496
1	94	108	98.237	44.2558
1	95	123	107.57	48.4603
1	96	108	97.051	43.7215
1	97	93	85.029	38.3056
1	98	120	108.578	48.9144
1	99	100	89.302	40.2306
1	100	93	81.433	36.6856
1	101	101	92.335	41.5969
1	102	119	107.152	48.272
1	103	102	94.027	42.3592
1	104	84	76.424	34.429
1	105	108	98.214	44.2454
1	106	91	82.621	37.2208
1	107	93	80.645	36.3306
1	108	131	117.487	52.9279
1	109	118	109.354	49.264
1	110	98	87.263	39.312
1	111	79	72.42	32.6252
1	112	110	100.411	45.2352
1	113	100	88.786	39.9981
1	114	157	149.556	67.375
1	115	100	90.168	40.6207
1	116	98	87.749	39.5309
1	117	88	78.286	35.2678
1	118	92	83.503	37.6181
1	119	110	98.505	44.3765
1	120	85	73.885	33.2852
1	121	60	50.578	22.7854
1	122	116	103.503	46.6281
1	123	108	98.054	44.1733
1	124	93	84.441	38.0407
2	1	112	103.585	46.665
2	2	104	95.11	42.8471
2	3	72	62.403	28.1126
2	4	125	116.25	52.3706
2	5	95	87.169	39.2696
2	6	102	89.684	40.4026
2	7	125	110.634	49.8406
2	8	110	102.097	45.9947
2	9	119	105.177	47.3822
2	10	105	95.565	43.052
2	11	88	76.31	34.3777
2	12	89	76.233	34.343
2	13	148	132.299	59.6007
2	14	101	90.829	40.9185
2	15	102	91.058	41.0216
2	16	113	103.474	46.615
2	17	90	82.374	37.1095
2	18	92	85.221	38.3921
2	19	72	62.05	27.9535
2	20	85	73.029	32.8996
2	21	95	82.555	37.191
2	22	89	77.509	34.9178
2	23	92	80.249	36.1522
2	24	95	82.852	37.3248
2	25	83	74.757	33.678
2	26	114	104.1	46.8971
2	27	97	87.389	39.3687
2	28	92	81.089	36.5306
2	29	154	144.174	64.9504
2	30	91	79.039	35.6071
2	31	95	83.157	37.4622
2	32	95	83.187	37.4757
2	33	74	63.728	28.7095
2	34	89	80.297	36.1738
2	35	91	82.588	37.2059
2	36	101	85.339	38.4452
2	37	100	85.98	38.734
2	38	80	70.709	31.8544
2	39	96	89.117	40.1472
2	40	98	87.656	39.489
2	41	86	80.12	36.0941
2	42	94	82.82	37.3104
2	43	104	93.641	42.1853
2	44	98	90.945	40.9707
2	45	83	73.019	32.8951
2	46	92	79.765	35.9341
2	47	101	89.603	40.3662
2	48	94	83.582	37.6537
2	49	100	92.28	41.5721
2	50	100	89.049	40.1166
2	51	103	92.434	41.6415
2	52	89	78.309	35.2782
2	53	130	119.207	53.7028
2	54	91	81.212	36.586
2	55	88	79.652	35.8832
2	56	102	92.88	41.8424
2	57	133	124.643	56.1517
2	58	84	77.897	35.0926
2	59	88	79.827	35.9621
2	60	86	80.654	36.3346
2	61	115	107.678	48.5089
2	62	90	82.393	37.118
2	63	92	82.692	37.2527
2	64	96	81.848	36.8725
2	65	103	92.601	41.7168
2	66	83	75.798	34.147
2	67	82	74.965	33.7717
2	68	132	124.072	55.8944
2	69	85	80.258	36.1562
2	70	97	89.98	40.536
2	71	89	80.757	36.381
2	72	97	88.475	39.858
2	73	109	100.711	45.3703
2	74	90	81.102	36.5365
2	75	126	116.096	52.3012
2	76	77	69.654	31.3791
2	77	98	87.572	39.4512
2	78	118	108.198	48.7432
2	79	106	96.599	43.5178
2	80	105	95.443	42.9971
2	81	117	107.898	48.608
2	82	71	65.383	29.455
2	83	93	84.285	37.9704
2	84	87	80.46	36.2472
2	85	105	96.593	43.5151
2	86	122	107.514	48.4351
2	87	98	91.268	41.1162
2	88	87	79.641	35.8783
2	89	89	81.853	36.8748
2	90	85	75.303	33.924
2	91	90	80.39	36.2157
2	92	117	109.37	49.2712
2	93	122	115.669	52.1089
2	94	143	137.813	62.0848
2	95	169	160.877	72.4751
2	96	112	103.037	46.4182
2	97	91	83.429	37.5848
2	98	104	96.161	43.3205
2	99	99	92.181	41.5275
2	100	100	93.612	42.1722
2	101	170	158.945	71.6047
2	102	96	84.9	38.2475
2	103	112	101.986	45.9447
2	104	95	81.524	36.7266
2	105	117	106.51	47.9828
2	106	91	84.228	37.9447
2	107	110	98.435	44.345
2	108	88	83.493	37.6136
2	109	107	97.291	43.8296
2	110	92	86.914	39.1548
3	1	107	94.04	42.365
3	2	103	92.224	41.5469
3	3	90	81.681	36.7973
3	4	78	68.746	30.9701
3	5	91	82.598	37.2104
3	6	80	75.018	33.7956
3	7	87	80.312	36.1806
3	8	78	71.222	32.0855
3	9	101	92.328	41.5938
3	10	109	100.405	45.2325
3	11	90	86.619	39.0219
3	12	114	107.579	48.4643
3	13	104	95.443	42.9971
3	14	112	104.139	46.9146
3	15	78	71.275	32.1094
3	16	87	80.798	36.3995
3	17	86	75.724	34.1137
3	18	91	83.133	37.4514
3	19	90	85.386	38.4664
3	20	145	136.305	61.4054
3	21	114	104.034	46.8673
3	22	129	121.138	54.5727
3	23	97	89.259	40.2112
3	24	83	75.214	33.8839
3	25	91	82.386	37.1149
3	26	95	86.903	39.1498
3	27	101	91.991	41.4419
3	28	81	74.898	33.7415
3	29	94	84.888	38.242
3	30	93	83.587	37.6559
3	31	85	72.718	32.7595
3	32	79	71.362	32.1486
3	33	88	76.839	34.616
3	34	95	88.198	39.7332
3	35	103	93.978	42.3371
3	36	110	95.805	43.1602
3	37	82	74.052	33.3604
3	38	105	94.89	42.7479
3	39	106	95.469	43.0088
3	40	105	97.563	43.9521
3	41	101	92.197	41.5347
3	42	70	65.194	29.3699
3	43	105	97.89	44.0994
3	44	97	91.005	40.9978
3	45	83	76.024	34.2488
3	46	93	85.48	38.5087
3	47	95	81.494	36.713
3	48	85	73.146	32.9523
3	49	93	79.58	35.8508
3	50	100	84.503	38.0686
3	51	93	83.81	37.7564
3	52	85	73.217	32.9843
3	53	119	103.154	46.4709
3	54	80	68.779	30.9849
3	55	90	79.285	35.7179
3	56	82	73.118	32.9397
3	57	76	70.343	31.6895
3	58	88	75.865	34.1772
3	59	115	99.535	44.8405
3	60	87	74.758	33.6785
3	61	107	97.401	43.8792
3	62	108	96.106	43.2958
3	63	99	89.181	40.176
3	64	94	83.674	37.6951
3	65	100	89.362	40.2576
3	66	89	80.193	36.1269
3	67	102	86.986	39.1872
3	68	89	78.359	35.3007
3	69	124	106.593	48.0201
3	70	99	87.248	39.3052
3	71	90	80.457	36.2459
3	72	96	85.644	38.5826
3	73	101	88.309	39.7832
3	74	101	89.473	40.3076
3	75	97	85.807	38.6561
3	76	107	95.063	42.8259
3	77	241	220.686	99.419
3	78	106	94.525	42.5835
3	79	103	92.567	41.7014
3	80	94	79.995	36.0377
3	81	101	94.032	42.3614
3	82	89	81.536	36.732
3	83	109	94.713	42.6682
3	84	84	75.542	34.0317
3	85	112	97.673	44.0017
3	86	108	102.387	46.1253
3	87	86	77.074	34.7218
3	88	74	64.415	29.019
3	89	109	97.716	44.0211
3	90	85	75.31	33.9272
3	91	124	107.424	48.3945
3	92	89	80.23	36.1436
3	93	120	110.823	49.9258
3	94	83	72.995	32.8842
3	95	88	78.945	35.5647
3	96	115	100.918	45.4636
3	97	107	95.353	42.9565
3	98	92	81.649	36.7829
3	99	83	71.057	32.0112
3	100	96	88.725	39.9706
3	101	120	105.018	47.3106
3	102	101	91.61	41.2703
3	103	83	74.067	33.3672
3	104	127	116.526	52.495
3	105	105	98.212	44.2445
3	106	130	114.233	51.462
3	107	86	74.513	33.5681
3	108	123	109.499	49.3293
3	109	92	83.082	37.4284
3	110	77	68.104	30.6809
3	111	114	102.171	46.028
3	112	98	87.792	39.5503
3	113	84	74.594	33.6046
3	114	83	77.747	35.025
3	115	80	73.911	33.2969
4	1	89	80.288	36.1697
4	2	85	75.878	34.183
4	3	91	82.505	37.1685
4	4	89	82.448	37.1428
4	5	100	92.519	41.6798
4	6	149	133.231	60.0206
4	7	100	86.902	39.1494
4	8	93	84.474	38.0555
4	9	88	76.166	34.3128
4	10	83	72.308	32.5748
4	11	84	72.255	32.5509
4	12	99	86.86	39.1304
4	13	84	73.676	33.191
4	14	95	84.87	38.2339
4	15	82	71.957	32.4166
4	16	79	68.672	30.9367
4	17	106	93.618	42.1749
4	18	104	90.444	40.745
4	19	79	67.106	30.2313
4	20	68	60.091	27.071
4	21	91	80.235	36.1459
4	22	77	70.351	31.6931
4	23	101	92.267	41.5663
4	24	86	78.594	35.4066
4	25	90	79.673	35.8927
4	26	109	94.203	42.4385
4	27	117	105.142	47.3665
4	28	132	116.787	52.6125
4	29	87	83.776	37.7411
4	30	103	93.736	42.2281
4	31	95	84.592	38.1087
4	32	109	96.083	43.2854
4	33	98	85.217	38.3903
4	34	102	92.059	41.4726
4	35	92	84.055	37.8668
4	36	103	95.739	43.1304
4	37	84	75.655	34.0826
4	38	98	90.261	40.6626
4	39	98	88.753	39.9832
4	40	87	77.396	34.8669
4	41	91	80.712	36.3608
4	42	90	80.122	36.095
4	43	105	92.068	41.4766
4	44	95	84.815	38.2092
4	45	120	103.71	46.7214
4	46	85	75.588	34.0524
4	47	91	78.684	35.4471
4	48	87	78.769	35.4854
4	49	109	93.148	41.9632
4	50	94	79.3	35.7246
4	51	100	87.017	39.2012
4	52	89	77.324	34.8345
4	53	80	70.046	31.5557
4	54	105	94.39	42.5227
4	55	108	91.408	41.1793
4	56	93	84.287	37.9713
4	57	97	85.463	38.5011
4	58	49	41.641	18.7593
4	59	95	82.438	37.1383
4	60	97	89.497	40.3184
4	61	90	81.65	36.7833
4	62	93	83.673	37.6947
4	63	91	79.011	35.5945
4	64	86	78.523	35.3746
4	65	96	86.923	39.1588
4	66	110	96.841	43.6269
4	67	74	66.172	29.8105
4	68	110	97.398	43.8778
4	69	73	65.719	29.6064
4	70	96	89.617	40.3725
4	71	109	93.889	42.297
4	72	76	68.382	30.8061
4	73	90	80.195	36.1278
4	74	72	65.373	29.4505
4	75	118	104.082	46.8889
4	76	101	86.244	38.8529
4	77	91	81.329	36.6387
4	78	91	76.979	34.679
4	79	91	79.442	35.7886
4	80	81	70.571	31.7922
4	81	81	72.232	32.5405
4	82	87	73.692	33.1982
4	83	117	101.687	45.81
4	84	100	85.781	38.6443
4	85	113	105.094	47.3448
4	86	95	82.268	37.0617
4	87	105	93.371	42.0636
4	88	111	95.306	42.9354
4	89	100	84.954	38.2718
4	90	86	76.571	34.4952
4	91	90	77.427	34.8809
4	92	94	83.477	37.6064
4	93	96	82.384	37.114
4	94	158	140.108	63.1187
4	95	104	89.742	40.4288
4	96	104	93.766	42.2416
4	97	118	103.785	46.7551
4	98	98	83.164	37.4654
4	99	105	92.906	41.8542
4	100	100	89.46	40.3017
4	101	86	75.651	34.0808
4	102	83	72.516	32.6685
4	103	121	113.78	51.2579
4	104	109	99.811	44.9649
4	105	120	107.229	48.3067
4	106	91	81.662	36.7887
4	107	97	85.071	38.3245
4	108	91	81.784	36.8437
4	109	100	85.712	38.6133
4	110	114	100.37	45.2167
4	111	94	79.672	35.8922
4	112	99	84.706	38.1601
4	113	92	82.075	36.9748
4	114	78	71.524	32.2216
4	115	98	87.062	39.2214
4	116	88	77.307	34.8268
4	117	87	75.111	33.8375
4	118	93	85.321	38.4371
4	119	101	91.359	41.1572
4	120	82	70.545	31.7805
4	121	119	113.044	50.9263
4	122	102	90.256	40.6603
4	123	94	87.464	39.4025
4	124	92	82.966	37.3762
4	125	98	85.011	38.2975
4	126	93	84.011	37.847
4	127	104	94.123	42.4024
4	128	98	86.891	39.1444
4	129	101	88.554	39.8936
4	130	197	184.291	83.0231
4	131	180	162.685	73.2896
4	132	104	93.809	42.261
4	133	100	94.678	42.6524
4	134	91	82.259	37.0577
4	135	85	76.716	34.5606
4	136	97	85.348	38.4493
4	137	77	67.537	30.4254
4	138	95	84.671	38.1443
4	139	83	74.865	33.7267
4	140	106	91.33	41.1442
4	141	120	104.447	47.0534
4	142	96	85.595	38.5605
4	143	88	81.295	36.6234
4	144	104	92.408	41.6298
4	145	101	92.532	41.6857
4	146	103	93.29	42.0271
4	147	94	83.557	37.6424
4	148	92	80.714	36.3617
4	149	91	79.801	35.9504
4	150	101	89.923	40.5103
4	151	90	81.696	36.804
4	152	94	82.553	37.1901
4	153	89	80.626	36.322
5	1	94	86.948	39.1701
5	2	66	60.757	27.371
5	3	58	50.324	22.671
5	4	102	93.921	42.3114
5	5	88	79.273	35.7125
5	6	89	82.957	37.3721
5	7	107	97.406	43.8814
5	8	85	77.036	34.7047
5	9	95	85.535	38.5335
5	10	102	94.335	42.4979
5	11	106	97.833	44.0738
5	12	89	77.79	35.0444
5	13	89	83.518	37.6249
5	14	136	126.728	57.091
5	15	86	78.814	35.5057
5	16	97	89.087	40.1337
5	17	85	73.121	32.941
5	18	89	82.902	37.3474
5	19	95	84.103	37.8884
5	20	108	98.586	44.413
5	21	93	82.191	37.027
5	22	98	88.868	40.035
5	23	97	88.847	40.0256
5	24	102	90.751	40.8833
5	25	110	101.633	45.7857
5	26	98	89.425	40.286
5	27	97	90.667	40.8455
5	28	92	84.82	38.2114
5	29	93	86.308	38.8818
5	30	101	89.557	40.3454
5	31	110	96.823	43.6188
5	32	76	68.31	30.7737
5	33	87	76.388	34.4128
5	34	93	82.315	37.0829
5	35	114	108.645	48.9446
5	36	82	76.698	34.5524
5	37	102	92.22	41.5451
5	38	99	88.815	40.0112
5	39	85	77.231	34.7926
5	40	82	73.22	32.9856
5	41	92	84.193	37.9289
5	42	93	84.525	38.0785
5	43	95	90.06	40.572
5	44	112	100.936	45.4717
5	45	88	81.371	36.6576
5	46	96	85.02	38.3015
5	47	89	77.624	34.9696
5	48	93	83.57	37.6483
5	49	60	55.277	24.9023
5	50	75	67.924	30.5998
5	51	97	86.55	38.9908
5	52	92	84.396	38.0204
5	53	117	109.077	49.1392
5	54	99	85.902	38.6989
5	55	96	88.716	39.9666
5	56	90	83.638	37.6789
5	57	91	85.162	38.3655
5	58	97	93.067	41.9267
5	59	92	86.573	39.0011
5	60	95	88.04	39.662
5	61	110	102.414	46.1375
5	62	103	91.209	41.0897
5	63	94	87.962	39.6269
5	64	101	97.191	43.7845
5	65	115	105.186	47.3863
5	66	90	84.267	37.9623
5	67	87	80.852	36.4238
5	68	100	89.497	40.3184
5	69	96	88.56	39.8963
5	70	104	94.925	42.7637
5	71	91	85.273	38.4155
5	72	89	83.629	37.6749
5	73	100	89.903	40.5013
5	74	89	82.078	36.9761
5	75	75	70.225	31.6364
5	76	93	80.596	36.3085
5	77	78	70.996	31.9837
5	78	91	84.108	37.8907
5	79	85	80.373	36.208
5	80	131	121.217	54.6083
5	81	113	104.209	46.9462
5	82	94	86.732	39.0728
5	83	166	155.477	70.0424
5	84	88	84.05	37.8645
5	85	82	73.85	33.2694
5	86	100	93.098	41.9406
5	87	89	79.053	35.6134
5	88	109	104.021	46.8615
5	89	105	97.119	43.7521
5	90	200	191.357	86.2063
5	91	138	128.479	57.8798
6	1	97	86.003	38.7444
6	2	144	130.018	58.5731
6	3	108	95.442	42.9966
6	4	92	81.019	36.4991
6	5	92	85.209	38.3867
6	6	101	91.372	41.1631
6	7	85	73.726	33.2136
6	8	123	106.197	47.8417
6	9	79	72.034	32.4513
6	10	92	79.876	35.9841
6	11	131	118.958	53.5906
6	12	72	61.931	27.8999
6	13	90	79.877	35.9846
6	14	95	85.544	38.5376
6	15	92	84.859	38.229
6	16	65	61.1	27.5256
6	17	112	101.026	45.5122
6	18	69	62.917	28.3441
6	19	75	67.865	30.5732
6	20	99	87.747	39.53
6	21	94	87.298	39.3277
6	22	92	83.993	37.8388
6	23	118	101.779	45.8514
6	24	86	74.706	33.6551
6	25	73	62.814	28.2977
6	26	93	80.779	36.3909
6	27	121	109.66	49.4018
6	28	100	90.299	40.6797
6	29	95	85.98	38.734
6	30	80	71.621	32.2653
6	31	78	70.557	31.7859
6	32	88	77.482	34.9056
6	33	93	82.8	37.3014
6	34	123	110.284	49.6829
6	35	98	89.86	40.4819
6	36	96	83.261	37.5091
6	37	99	91.646	41.2865
6	38	79	71.139	32.0481
6	39	103	92.302	41.5821
6	40	81	76.435	34.434
6	41	89	78.992	35.5859
6	42	113	102.995	46.3992
6	43	89	81.154	36.5599
6	44	80	71.404	32.1675
6	45	61	55.398	24.9568
6	46	98	90.818	40.9135
6	47	110	100.183	45.1324
6	48	111	96.222	43.348
6	49	98	87.741	39.5273
6	50	91	83.238	37.4987
6	51	87	80.936	36.4617
6	52	101	88.87	40.0359
6	53	99	92.383	41.6185
6	54	84	79.074	35.6228
6	55	99	91.684	41.3036
6	56	113	101.631	45.7848
6	57	92	84.873	38.2353
6	58	82	73.375	33.0554
6	59	104	94.994	42.7948
6	60	92	87.787	39.548
6	61	107	100.434	45.2455
6	62	95	87.488	39.4133
6	63	72	66.072	29.7654
6	64	144	128.861	58.0519
6	65	89	83.052	37.4149
6	66	93	82.949	37.3685
6	67	66	60.404	27.212
6	68	99	87.994	39.6413
6	69	91	81.797	36.8495
6	70	93	83.035	37.4073
6	71	85	75.537	34.0294
6	72	95	85.168	38.3682
6	73	76	67.097	30.2272
6	74	85	74.694	33.6496
6	75	78	70.709	31.8544
6	76	81	72.282	32.563
6	77	95	85.807	38.6561
6	78	88	78.872	35.5318
6	79	91	82.838	37.3185
6	80	78	69.607	31.358
6	81	102	91.612	41.2712
6	82	98	89.34	40.2477
6	83	97	92.01	41.4505
6	84	109	97.663	43.9972
6	85	84	74.74	33.6704
6	86	82	76.041	34.2565
6	87	83	73.095	32.9293
6	88	95	89.522	40.3297
6	89	76	69.871	31.4769
6	90	155	144.858	65.2585
6	91	80	74.261	33.4546
6	92	91	83.389	37.5667
6	93	94	85.912	38.7034
6	94	93	85.345	38.4479
6	95	112	106.92	48.1675
6	96	59	52.593	23.6931
6	97	97	88.37	39.8107
6	98	96	85.212	38.388
6	99	78	70.203	31.6265
6	100	100	92.044	41.4658
6	101	90	78.001	35.1395
6	102	100	92.046	41.4667
6	103	113	99.683	44.9072
6	104	96	90.266	40.6648
6	105	115	105.24	47.4106
6	106	149	137.607	61.992
6	107	87	76.636	34.5245
6	108	113	102.615	46.2281
6	109	125	112.966	50.8912
6	110	99	91.447	41.1969
6	111	67	62.282	28.058
6	112	75	66.375	29.9019
6	113	98	90.304	40.682
6	114	77	72.095	32.4788
6	115	94	86.892	39.1448
6	116	94	87.544	39.4386
6	117	86	83.502	37.6177
6	118	90	81.016	36.4977
6	119	85	78.27	35.2606
6	120	100	92.175	41.5248
6	121	108	102.094	45.9933
6	122	65	60.117	27.0827
6	123	86	82.355	37.1009
6	124	88	83.097	37.4352
6	125	88	82.759	37.2829
6	126	103	92.08	41.482
6	127	88	81.122	36.5455
6	128	76	67.566	30.4385
6	129	82	75.208	33.8812
6	130	106	94.848	42.729
6	131	80	74.578	33.5974
6	132	98	89.803	40.4563
6	133	97	87.406	39.3764
6	134	92	82.901	37.3469
6	135	93	82.386	37.1149
6	136	116	107.916	48.6162
6	137	105	100.152	45.1185
6	138	94	88.092	39.6854
6	139	86	79.454	35.794
6	140	93	88.992	40.0909
6	141	95	89.31	40.2342
6	142	85	79.142	35.6535
6	143	97	88.251	39.7571
6	144	90	81.874	36.8842
6	145	83	77.7	35.0038
6	146	77	66.101	29.7785
6	147	75	66.53	29.9718
6	148	101	95.81	43.1624
6	149	112	106.417	47.9409
6	150	120	113.981	51.3484
6	151	94	87.689	39.5039
6	152	199	189.163	85.2179
6	153	140	131.239	59.1232
6	154	114	105.084	47.3403
6	155	94	86.31	38.8827
6	156	84	79.319	35.7332
6	157	88	82.578	37.2014
6	158	81	72.941	32.8599
6	159	85	79.643	35.8792
6	160	96	86.534	38.9836
6	161	94	89.268	40.2152
6	162	105	93.902	42.3029
			Average	39.8077

## Sheet: README
Objective				EVOS FL Auto Camera Pixel "Resolution" (um/pixel)
Catalogue Description	FL Auto UI Drop-down Selection	Magnification	SKU	Color	Monochrome
EVOS® Obj, Inf Plan Fluor 20X LWD PH, 0.40NA/3.1WD	AMG, 20x LPlan FL PH(AMEP-4682)	20X	AMEP4682	0.4369	0.4505
Perimeter values are in Pixels
I used 0.4505 um/pixel to convert from pixels to microns
This information was provided to us by EVOS company
