# Supplementary material for: The acetylase activity of Cdu1 regulates bacterial exit from infected cells by protecting Chlamydia effectors from degradation
Source: eLife. 2024 Feb 15;12:RP87386. doi: 10.7554/eLife.87386 (PMC10942603; doi:10.7554/eLife.87386)
Supplement: Figure 7—source data 1. [file elife-87386-fig7-data1.zip › Figure 7-Source Data 1/ctl0480 GII aadA p2TK2rsGFP extrusion collated measurments.xlsx]

## Sheet: Replicate 1
Field	Extrusion	Area	Perimeter (Pixels)	Perimeter (microns)
1	1	106	94.177	42.4267
1	2	122	104.373	47.02
1	3	102	90.199	40.6346
1	4	107	90.439	40.7428
1	5	111	96.113	43.2989
1	6	115	99.554	44.8491
1	7	101	87.942	39.6179
1	8	95	82.312	37.0816
1	9	138	117.981	53.1504
1	10	118	103.683	46.7092
1	11	113	98.968	44.5851
1	12	126	109.954	49.5343
1	13	109	99.201	44.6901
1	14	152	135.29	60.9481
1	15	124	113.821	51.2764
1	16	113	96.798	43.6075
1	17	113	97.776	44.0481
1	18	129	114.953	51.7863
1	19	135	119.396	53.7879
1	20	134	114.488	51.5768
1	21	120	106.079	47.7886
1	22	115	102.324	46.097
1	23	154	137.887	62.1181
1	24	109	92.833	41.8213
1	25	111	96.584	43.5111
1	26	109	93.015	41.9033
1	27	115	98.282	44.276
1	28	107	91.716	41.3181
1	29	107	92.985	41.8897
1	30	118	102.231	46.0551
1	31	150	128.888	58.064
1	32	114	98.971	44.5864
1	33	116	98.582	44.4112
1	34	104	89.776	40.4441
1	35	111	95.388	42.9723
1	36	119	101.564	45.7546
1	37	124	111.814	50.3722
1	38	96	83.837	37.7686
1	39	73	63.684	28.6896
1	40	134	113.867	51.2971
1	41	108	93.782	42.2488
1	42	115	97.429	43.8918
1	43	100	93.382	42.0686
1	44	123	107.799	48.5634
1	45	148	130.15	58.6326
1	46	104	92.114	41.4974
1	47	137	115.492	52.0291
1	48	113	101.028	45.5131
1	49	92	79.3	35.7246
1	50	122	104.029	46.8651
1	51	107	95.28	42.9236
1	52	149	134.662	60.6652
1	53	96	83.366	37.5564
1	54	149	130.259	58.6817
1	55	122	103.082	46.4384
1	56	122	107.358	48.3648
1	57	119	104.717	47.175
1	58	115	95.714	43.1192
1	59	110	94.57	42.6038
1	60	122	111.122	50.0605
1	61	109	93.249	42.0087
1	62	114	98.403	44.3306
1	63	120	108.428	48.8468
1	64	187	165.716	74.6551
1	65	93	82.576	37.2005
1	66	116	99.208	44.6932
1	67	107	98.503	44.3756
1	68	117	105.568	47.5584
1	69	98	85.607	38.566
1	70	109	95.803	43.1593
1	71	143	125.325	56.4589
1	72	164	138.881	62.5659
1	73	126	111.619	50.2844
1	74	121	106.014	47.7593
1	75	99	88.886	40.0431
1	76	140	123.081	55.448
1	77	94	79.087	35.6287
1	78	99	85.065	38.3218
1	79	119	105.318	47.4458
1	80	120	101.207	45.5938
1	81	106	92.855	41.8312
1	82	111	94.134	42.4074
1	83	122	103.299	46.5362
1	84	153	132.366	59.6309
1	85	114	94.545	42.5925
1	86	137	120.085	54.0983
1	87	103	86.551	38.9912
1	88	102	85.207	38.3858
1	89	122	104.376	47.0214
1	90	91	81.967	36.9261
1	91	102	85.846	38.6736
1	92	110	96.677	43.553
1	93	114	98.161	44.2215
1	94	120	101.421	45.6902
1	95	111	93.593	42.1636
1	96	139	118.265	53.2784
1	97	104	89.587	40.3589
1	98	114	96.554	43.4976
1	99	114	96.711	43.5683
1	100	156	138.243	62.2785
1	101	107	90.913	40.9563
1	102	102	88.3	39.7792
1	103	114	97.009	43.7026
1	104	113	96.846	43.6291
1	105	119	99.457	44.8054
1	106	113	99.373	44.7675
1	107	131	117.088	52.7481
1	108	100	86.385	38.9164
1	109	114	105.561	47.5552
1	110	106	92.032	41.4604
1	111	129	108.865	49.0437
1	112	131	117.727	53.036
1	113	117	98.15	44.2166
1	114	143	120.757	54.401
1	115	125	114.151	51.425
1	116	116	103.419	46.5903
1	117	110	98.179	44.2296
1	118	118	101.122	45.5555
1	119	110	93.633	42.1817
1	120	93	82.419	37.1298
1	121	119	106.407	47.9364
1	122	121	105.748	47.6395
1	123	100	89.917	40.5076
1	124	131	114.282	51.484
1	125	155	130.01	58.5695
1	126	143	122.38	55.1322
1	127	112	94.573	42.6051
1	128	112	95.369	42.9637
1	129	179	158.595	71.447
1	130	127	112.941	50.8799
1	131	106	96.017	43.2557
1	132	134	116.914	52.6698
1	133	114	98.27	44.2706
1	134	150	129.539	58.3573
1	135	112	102.369	46.1172
1	136	112	96.944	43.6733
1	137	115	104.755	47.1921
1	138	129	110.965	49.9897
1	139	112	97.587	43.9629
1	140	156	138.25	62.2816
1	141	94	85.641	38.5813
1	142	115	99.833	44.9748
1	143	130	112.741	50.7898
1	144	91	80.149	36.1071
1	145	125	110.94	49.9785
1	146	130	114.707	51.6755
1	147	108	91.789	41.3509
1	148	145	124.593	56.1291
1	149	130	113.074	50.9398
1	150	120	105.82	47.6719
1	151	128	113.403	51.0881
1	152	139	120.747	54.3965
1	153	99	89.967	40.5301
1	154	130	113.645	51.1971
1	155	124	109.686	49.4135
1	156	100	89.831	40.4689
1	157	153	132.346	59.6219
1	158	123	106.196	47.8413
1	159	114	95.953	43.2268
1	160	147	132.801	59.8269
1	161	147	126.855	57.1482
1	162	165	146.001	65.7735
1	163	114	101.498	45.7248
1	164	94	77.459	34.8953
1	165	107	93.42	42.0857
1	166	133	119.809	53.974
1	167	161	146.323	65.9185
1	168	144	127.655	57.5086
1	169	89	79.429	35.7828
1	170	104	90.096	40.5882
1	171	102	88.427	39.8364
1	172	123	105.882	47.6998
1	173	122	108.438	48.8513
1	174	105	88.413	39.8301
1	175	97	85.401	38.4732
1	176	112	94.486	42.5659
1	177	113	97.709	44.0179
1	178	123	111.744	50.3407
1	179	111	96.826	43.6201
1	180	108	95.656	43.093
1	181	120	106.383	47.9255
1	182	125	111.194	50.0929
1	183	113	99.301	44.7351
1	184	107	93.607	42.17
1	185	131	114.436	51.5534
1	186	104	92.804	41.8082
1	187	109	96.471	43.4602
1	188	148	127.785	57.5671
1	189	226	210.264	94.7239
1	190	129	118.473	53.3721
1	191	108	94.533	42.5871
1	192	113	101.83	45.8744
1	193	95	82.096	36.9842
1	194	124	111.659	50.3024
1	195	111	97.559	43.9503
1	196	117	105.35	47.4602
1	197	94	86.422	38.9331
1	198	105	89.855	40.4797
1	199	124	109.132	49.164
1	200	150	131.74	59.3489
1	201	111	98.547	44.3954
1	202	119	106.247	47.8643
1	203	138	117.863	53.0973
1	204	115	105.256	47.4178
1	205	93	79.784	35.9427
1	206	103	92.876	41.8406
1	207	103	91.455	41.2005
1	208	141	124.409	56.0463
1	209	111	101.853	45.8848
1	210	120	110.763	49.8987
1	211	99	89.297	40.2283
1	212	103	90.692	40.8567
1	213	118	105.11	47.3521
1	214	134	120.436	54.2564
1	215	130	115.418	51.9958
2	1	103	92.906	41.8542
2	2	102	88.896	40.0476
2	3	103	86.508	38.9719
2	4	111	96.111	43.298
2	5	112	98.028	44.1616
2	6	125	108.288	48.7837
2	7	120	106.078	47.7881
2	8	100	89.656	40.39
2	9	88	81.529	36.7288
2	10	107	100.346	45.2059
2	11	112	100.418	45.2383
2	12	116	100.091	45.091
2	13	103	94.472	42.5596
2	14	99	90.267	40.6653
2	15	125	111.059	50.0321
2	16	116	103.214	46.4979
2	17	114	100.708	45.369
2	18	108	94.476	42.5614
2	19	108	93.545	42.142
2	20	124	106.474	47.9665
2	21	124	108.15	48.7216
2	22	115	99.664	44.8986
2	23	113	101.182	45.5825
2	24	103	89.781	40.4463
2	25	115	96.467	43.4584
2	26	103	87.451	39.3967
2	27	98	89.582	40.3567
2	28	119	107.539	48.4463
2	29	102	89.805	40.4572
2	30	107	89.088	40.1341
2	31	115	99.891	45.0009
2	32	105	95.942	43.2219
2	33	116	100.272	45.1725
2	34	95	82.192	37.0275
2	35	98	87.842	39.5728
2	36	119	102.662	46.2492
2	37	111	97.271	43.8206
2	38	116	106.995	48.2012
2	39	112	101.251	45.6136
2	40	81	72.045	32.4563
2	41	104	88.93	40.063
2	42	168	154.484	69.595
2	43	117	100.415	45.237
2	44	143	126.585	57.0265
2	45	80	67.945	30.6092
2	46	112	99.538	44.8419
2	47	118	106.226	47.8548
2	48	148	133.679	60.2224
2	49	146	126.367	56.9283
2	50	125	109.265	49.2239
2	51	126	108.733	48.9842
2	52	103	91.902	41.4019
2	53	75	64.112	28.8825
2	54	123	103.774	46.7502
2	55	115	106.822	48.1233
2	56	94	86.125	38.7993
2	57	111	98.998	44.5986
2	58	157	141.478	63.7358
2	59	127	108.17	48.7306
2	60	111	96.125	43.3043
2	61	116	99.951	45.0279
2	62	133	116.973	52.6963
2	63	145	129.619	58.3934
2	64	143	132.527	59.7034
2	65	113	99.706	44.9176
2	66	135	121.471	54.7227
2	67	88	81.015	36.4973
2	68	146	133.325	60.0629
2	69	105	93.683	42.2042
2	70	102	88.739	39.9769
2	71	103	92.597	41.7149
2	72	133	116.078	52.2931
2	73	106	99.334	44.75
2	74	121	106.737	48.085
2	75	102	90.962	40.9784
2	76	118	103.963	46.8353
2	77	121	111.821	50.3754
2	78	95	84.682	38.1492
2	79	132	117.019	52.7171
2	80	93	80.609	36.3144
2	81	141	121.797	54.8695
2	82	120	109.567	49.3599
2	83	125	112.471	50.6682
2	84	108	96.961	43.6809
2	85	96	81.936	36.9122
2	86	111	100.321	45.1946
2	87	114	99.009	44.6036
2	88	107	96.085	43.2863
2	89	125	111.169	50.0816
2	90	115	99.102	44.6455
2	91	100	88.931	40.0634
2	92	131	112.607	50.7295
2	93	131	116.366	52.4229
2	94	114	101.588	45.7654
2	95	104	91.713	41.3167
2	96	131	114.958	51.7886
2	97	117	100.123	45.1054
2	98	105	89.355	40.2544
2	99	123	106.414	47.9395
2	100	98	85.486	38.5114
2	101	108	97.591	43.9647
2	102	141	124.338	56.0143
2	103	132	111.681	50.3123
2	104	118	105.921	47.7174
2	105	109	94.238	42.4542
2	106	111	98.701	44.4648
2	107	119	105.379	47.4732
2	108	120	101.206	45.5933
2	109	102	91.218	41.0937
2	110	69	61.905	27.8882
2	111	115	103.61	46.6763
2	112	120	102.637	46.238
2	113	115	102.768	46.297
2	114	111	99.179	44.6801
2	115	97	85.311	38.4326
2	116	124	113.163	50.9799
2	117	101	89.149	40.1616
2	118	91	79	35.5895
2	119	127	115.636	52.094
2	120	123	113.521	51.1412
2	121	138	124.603	56.1337
2	122	122	111.388	50.1803
2	123	110	100.854	45.4347
2	124	139	117.739	53.0414
2	125	108	95.181	42.879
2	126	99	83.184	37.4744
2	127	112	93.87	42.2884
2	128	106	92.298	41.5802
2	129	104	91.32	41.1397
2	130	109	95.958	43.2291
2	131	108	96.139	43.3106
2	132	130	114.295	51.4899
2	133	117	103.391	46.5776
2	134	141	125.92	56.727
2	135	115	101.319	45.6442
2	136	116	99.951	45.0279
2	137	130	116.446	52.4589
2	138	121	104.147	46.9182
2	139	123	106.822	48.1233
2	140	128	113.295	51.0394
2	141	131	113.618	51.1849
2	142	93	81.108	36.5392
2	143	128	116.814	52.6247
2	144	123	103.147	46.4677
2	145	111	98.524	44.3851
2	146	134	117.951	53.1369
2	147	115	99.65	44.8923
2	148	117	106.349	47.9102
2	149	111	100.824	45.4212
2	150	117	100.36	45.2122
2	151	117	106.127	47.8102
2	152	110	103.026	46.4132
2	153	173	159.653	71.9237
2	154	85	74.503	33.5636
2	155	202	186.238	83.9002
2	156	127	110.758	49.8965
2	157	126	111.678	50.3109
2	158	98	89.041	40.113
2	159	96	84.372	38.0096
2	160	52	43.25	19.4841
2	161	121	103.814	46.7682
2	162	110	97.673	44.0017
2	163	110	96.473	43.4611
2	164	114	99.34	44.7527
2	165	119	110.761	49.8978
2	166	118	107.369	48.3697
2	167	110	98.431	44.3432
2	168	113	96.847	43.6296
2	169	110	98.125	44.2053
2	170	112	95.938	43.2201
2	171	115	100.984	45.4933
2	172	124	107.359	48.3652
2	173	109	95.25	42.9101
2	174	112	99.681	44.9063
2	175	115	101.853	45.8848
2	176	129	112.836	50.8326
2	177	51	42.587	19.1854
2	178	151	134.765	60.7116
2	179	114	102.454	46.1555
2	180	118	106.8	48.1134
2	181	99	86.407	38.9264
2	182	138	127.307	57.3518
2	183	148	134.47	60.5787
2	184	118	109.146	49.1703
2	185	139	126.396	56.9414
2	186	103	93.86	42.2839
2	187	138	122.854	55.3457
2	188	102	91.359	41.1572
2	189	137	125.271	56.4346
2	190	101	92.028	41.4586
2	191	94	85.919	38.7065
2	192	111	99.653	44.8937
2	193	108	96.915	43.6602
2	194	110	96.824	43.6192
2	195	115	99.898	45.004
2	196	131	115.282	51.9345
2	197	102	92.041	41.4645
2	198	120	102.671	46.2533
2	199	102	90.083	40.5824
2	200	115	107.109	48.2526
2	201	112	99.645	44.8901
2	202	110	93.881	42.2934
2	203	124	107.11	48.2531
2	204	120	104.083	46.8894
2	205	121	108.529	48.8923
2	206	169	153.685	69.2351
2	207	94	84.639	38.1299
2	208	117	104.047	46.8732
2	209	110	95.486	43.0164
2	210	128	115.008	51.8111
2	211	114	99.62	44.8788
2	212	102	90.796	40.9036
2	213	112	101.106	45.5483
2	214	109	97.567	43.9539
2	215	93	80.882	36.4373
2	216	106	88.905	40.0517
2	217	167	155.965	70.2622
2	218	100	89.861	40.4824
2	219	126	114.626	51.639
2	220	118	108.069	48.6851
2	221	113	101.198	45.5897
2	222	178	164.105	73.9293
2	223	108	96.408	43.4318
2	224	102	92.961	41.8789
2	225	102	91.915	41.4077
2	226	100	90.432	40.7396
2	227	113	100.405	45.2325
2	228	110	99.331	44.7486
2	229	121	111.521	50.2402
2	230	108	100.929	45.4685
2	231	112	99.163	44.6729
2	232	120	110.316	49.6974
2	233	112	99.087	44.6387
2	234	126	114.904	51.7643
2	235	152	142.536	64.2125
2	236	139	122.777	55.311
2	237	99	92.717	41.769
2	238	113	106.028	47.7656
2	239	128	121.471	54.7227
3	1	107	93.701	42.2123
3	2	121	101.352	45.6591
3	3	113	102.533	46.1911
3	4	135	121.687	54.82
3	5	122	109.539	49.3473
3	6	95	83.526	37.6285
3	7	103	95.743	43.1322
3	8	109	98.517	44.3819
3	9	165	149.973	67.5628
3	10	112	102.474	46.1645
3	11	117	104.376	47.0214
3	12	116	99.273	44.7225
3	13	114	102.057	45.9767
3	14	111	97.531	43.9377
3	15	121	106.09	47.7935
3	16	113	101.235	45.6064
3	17	86	79.53	35.8283
3	18	86	76.968	34.6741
3	19	126	109.775	49.4536
3	20	116	104.336	47.0034
3	21	117	103.566	46.6565
3	22	105	93.903	42.3033
3	23	129	115.974	52.2463
3	24	142	122.601	55.2318
3	25	102	88.274	39.7674
3	26	105	96.854	43.6327
3	27	113	99.917	45.0126
3	28	126	111.049	50.0276
3	29	105	92.578	41.7064
3	30	115	100.548	45.2969
3	31	108	96.99	43.694
3	32	97	84.488	38.0618
3	33	123	108.003	48.6554
3	34	106	97.73	44.0274
3	35	101	88.629	39.9274
3	36	118	107.943	48.6283
3	37	109	97.455	43.9035
3	38	113	101.139	45.5631
3	39	98	91.368	41.1613
3	40	128	110.986	49.9992
3	41	115	106.079	47.7886
3	42	112	100.012	45.0554
3	43	107	93.105	41.9438
3	44	112	96.905	43.6557
3	45	111	93.716	42.2191
3	46	101	90.313	40.686
3	47	108	98.843	44.5288
3	48	103	93.301	42.0321
3	49	122	107.988	48.6486
3	50	119	108.901	49.0599
3	51	122	110.104	49.6019
3	52	108	94.811	42.7124
3	53	115	101.434	45.696
3	54	106	96.446	43.4489
3	55	98	86.082	38.7799
3	56	95	88.134	39.7044
3	57	103	92.421	41.6357
3	58	102	88.747	39.9805
3	59	99	86.798	39.1025
3	60	98	90.784	40.8982
3	61	94	80.256	36.1553
3	62	110	94.952	42.7759
3	63	105	93.498	42.1208
3	64	103	91.667	41.296
3	65	113	101.328	45.6483
3	66	117	103.208	46.4952
3	67	114	98.293	44.281
3	68	131	112.115	50.5078
3	69	110	98.878	44.5445
3	70	116	105.38	47.4737
3	71	118	109.75	49.4424
3	72	122	105.595	47.5705
3	73	99	88.467	39.8544
3	74	119	109.41	49.2892
3	75	141	124.029	55.8751
3	76	72	64.838	29.2095
3	77	92	80.305	36.1774
3	78	176	156.038	70.2951
3	79	118	100.537	45.2919
3	80	120	108.935	49.0752
3	81	100	90.584	40.8081
3	82	100	89.617	40.3725
3	83	106	94.836	42.7236
3	84	108	94.168	42.4227
3	85	108	102.402	46.1321
3	86	107	90.509	40.7743
3	87	107	93.322	42.0416
3	88	114	99.551	44.8477
3	89	122	106.352	47.9116
3	90	107	100.829	45.4235
3	91	133	123.461	55.6192
3	92	105	94.451	42.5502
3	93	92	82.859	37.328
3	94	100	84.245	37.9524
3	95	104	92.925	41.8627
3	96	102	93.706	42.2146
3	97	125	109.944	49.5298
3	98	123	111.575	50.2645
3	99	149	137.044	61.7383
3	100	106	92.413	41.6321
3	101	113	98.976	44.5887
3	102	103	94.032	42.3614
3	103	106	95.265	42.9169
3	104	109	99.097	44.6432
3	105	141	131.276	59.1398
3	106	84	76.658	34.5344
3	107	167	149.397	67.3033
3	108	105	96.477	43.4629
3	109	108	98.452	44.3526
3	110	116	109.82	49.4739
3	111	120	112.637	50.743
3	112	125	111.096	50.0487
3	113	108	98.514	44.3806
3	114	91	83.674	37.6951
3	115	110	102.842	46.3303
3	116	127	119.005	53.6118
3	117	120	113.833	51.2818
3	118	125	112.792	50.8128
3	119	123	113.085	50.9448
3	120	110	97.128	43.7562
3	121	107	94.032	42.3614
3	122	122	107.182	48.2855
3	123	108	97.721	44.0233
3	124	89	79.029	35.6026
3	125	102	93.98	42.338
3	126	99	94.202	42.438
3	127	110	100.087	45.0892
3	128	119	105.024	47.3133
3	129	105	97.456	43.9039
3	130	108	97.224	43.7994
3	131	119	104.656	47.1475
3	132	83	75.821	34.1574
3	133	175	166.597	75.0519
3	134	141	127.366	57.3784
3	135	128	113.696	51.22
3	136	109	97.896	44.1021
3	137	102	93.594	42.1641
3	138	117	101.196	45.5888
3	139	99	83.907	37.8001
3	140	118	106.905	48.1607
3	141	111	101.673	45.8037
3	142	111	102.564	46.2051
3	143	83	76.636	34.5245
3	144	100	91.787	41.35
3	145	118	105.013	47.3084
3	146	102	91.319	41.1392
3	147	107	94.206	42.4398
3	148	125	110.153	49.6239
3	149	119	109.422	49.2946
3	150	120	112.907	50.8646
3	151	104	95.646	43.0885
3	152	101	92.835	41.8222
3	153	109	100.367	45.2153
3	154	102	96.914	43.6598
3	155	104	95.727	43.125
3	156	98	91.441	41.1942
3	157	130	116.894	52.6607
3	158	105	94.463	42.5556
3	159	98	89.149	40.1616
3	160	93	86.071	38.775
3	161	111	103.075	46.4353
3	162	107	94.543	42.5916
3	163	96	88.346	39.7999
3	164	148	137.467	61.9289
3	165	104	93.075	41.9303
3	166	97	86.402	38.9241
3	167	119	103.211	46.4966
3	168	87	80.085	36.0783
3	169	105	93.487	42.1159
3	170	113	99.854	44.9842
3	171	103	92.993	41.8933
3	172	120	109.834	49.4802
3	173	120	106.408	47.9368
3	174	111	102.168	46.0267
3	175	105	94.522	42.5822
3	176	119	105.124	47.3584
3	177	102	92.103	41.4924
3	178	103	93.93	42.3155
3	179	112	103.996	46.8502
3	180	105	94.118	42.4002
3	181	108	95.074	42.8308
3	182	105	95.082	42.8344
3	183	119	105.041	47.321
3	184	113	100.255	45.1649
3	185	113	100.077	45.0847
3	186	107	92.598	41.7154
3	187	130	114.054	51.3813
3	188	119	103.835	46.7777
3	189	98	88.881	40.0409
3	190	146	136.455	61.473
3	191	89	78.95	35.567
3	192	118	101.709	45.8199
3	193	89	80.3	36.1752
3	194	111	90.272	40.6675
3	195	125	108.265	48.7734
3	196	114	101.488	45.7203
3	197	128	113.94	51.33
3	198	116	112.364	50.62
3	199	110	99.061	44.627
3	200	96	90.234	40.6504
3	201	117	101.372	45.6681
3	202	120	108.291	48.7851
3	203	133	122.963	55.3948
3	204	118	104.729	47.1804
3	205	97	91.014	41.0018
3	206	96	88.148	39.7107
3	207	118	110.896	49.9586
3	208	88	79.156	35.6598
3	209	125	111.124	50.0614
3	210	185	169.346	76.2904
3	211	108	97.204	43.7904
3	212	119	104.363	47.0155
3	213	98	92.473	41.6591
3	214	100	89.627	40.377
3	215	113	98.994	44.5968
3	216	94	81.921	36.9054
3	217	107	97.595	43.9665
3	218	119	108.394	48.8315
3	219	136	122.113	55.0119
4	1	94	83.346	37.5474
4	2	104	96.916	43.6607
4	3	102	93.64	42.1848
4	4	98	88.644	39.9341
4	5	122	109.41	49.2892
4	6	112	100.616	45.3275
4	7	114	101.452	45.7041
4	8	117	105.931	47.7219
4	9	112	101.052	45.5239
4	10	98	88.481	39.8607
4	11	108	95.773	43.1457
4	12	107	96.307	43.3863
4	13	116	103.283	46.529
4	14	117	106.724	48.0792
4	15	114	99.835	44.9757
4	16	86	77.548	34.9354
4	17	124	110.878	49.9505
4	18	99	87.921	39.6084
4	19	122	111.824	50.3767
4	20	132	117.767	53.054
4	21	130	120.351	54.2181
4	22	111	97.408	43.8823
4	23	107	93.772	42.2443
4	24	115	103.167	46.4767
4	25	114	103.724	46.7277
4	26	124	106.973	48.1913
4	27	112	97.121	43.753
4	28	102	90.558	40.7964
4	29	95	89.994	40.5423
4	30	105	95.192	42.884
4	31	122	107.235	48.3094
4	32	129	117.821	53.0784
4	33	116	106.025	47.7643
4	34	107	95.795	43.1556
4	35	107	96.106	43.2958
4	36	111	100.086	45.0887
4	37	92	81.297	36.6243
4	38	174	161.564	72.7846
4	39	101	93.487	42.1159
4	40	99	89.513	40.3256
4	41	158	141.495	63.7435
4	42	115	105.338	47.4548
4	43	110	99.116	44.6518
4	44	110	99.601	44.8703
4	45	91	84.116	37.8943
4	46	92	82.496	37.1644
4	47	109	100.439	45.2478
4	48	99	91.802	41.3568
4	49	145	134.726	60.6941
4	50	88	82.478	37.1563
4	51	127	109.381	49.2761
4	52	105	92.708	41.765
4	53	105	92.781	41.7978
4	54	130	115.23	51.9111
4	55	116	104.878	47.2475
4	56	104	92.09	41.4865
4	57	102	90.503	40.7716
4	58	106	91.799	41.3554
4	59	111	98.785	44.5026
4	60	84	77.527	34.9259
4	61	86	75.315	33.9294
4	62	105	88.633	39.9292
4	63	114	103.084	46.4393
4	64	94	85.85	38.6754
4	65	114	101.889	45.901
4	66	121	102.147	46.0172
4	67	129	109.981	49.5464
4	68	98	84.937	38.2641
4	69	98	83.24	37.4996
4	70	107	94.631	42.6313
4	71	99	90.114	40.5964
4	72	109	92.744	41.7812
4	73	108	94.643	42.6367
4	74	114	97.513	43.9296
4	75	106	94.73	42.6759
4	76	114	103.175	46.4803
4	77	102	91.256	41.1108
4	78	108	97.382	43.8706
4	79	134	115.966	52.2427
4	80	110	99.05	44.622
4	81	117	103.989	46.847
4	82	107	92.99	41.892
4	83	124	109.83	49.4784
4	84	134	116.042	52.2769
4	85	109	95.221	42.8971
4	86	93	83.817	37.7596
4	87	98	82.133	37.0009
4	88	147	134.305	60.5044
4	89	122	107.445	48.404
4	90	123	106.652	48.0467
4	91	109	96.268	43.3687
4	92	107	95.243	42.907
4	93	109	99.076	44.6337
4	94	145	125.807	56.6761
4	95	103	96.763	43.5917
4	96	113	104.553	47.1011
4	97	97	87.931	39.6129
4	98	113	102.161	46.0235
4	99	116	100.605	45.3226
4	100	125	109.956	49.5352
4	101	116	100.993	45.4973
4	102	102	91.284	41.1234
4	103	98	90.048	40.5666
4	104	97	86.061	38.7705
4	105	111	94.4	42.5272
4	106	104	93.027	41.9087
4	107	119	103.661	46.6993
4	108	117	104.217	46.9498
4	109	105	97.178	43.7787
4	110	106	90.904	40.9523
4	111	113	98.016	44.1562
4	112	104	87.949	39.621
4	113	109	98.027	44.1612
4	114	101	90.905	40.9527
4	115	99	89.68	40.4008
4	116	115	105.711	47.6228
4	117	103	92.993	41.8933
4	118	121	105.407	47.4859
4	119	118	107.836	48.5801
4	120	114	102.457	46.1569
4	121	106	95.969	43.234
4	122	98	89.324	40.2405
4	123	121	107.878	48.599
4	124	170	153.57	69.1833
4	125	76	71.061	32.013
4	126	92	81.948	36.9176
4	127	103	96.78	43.5994
4	128	116	106.271	47.8751
4	129	86	78.739	35.4719
4	130	141	128.402	57.8451
4	131	124	113.282	51.0335
4	132	125	114.915	51.7692
4	133	124	114.105	51.4043
4	134	106	96.29	43.3786
4	135	105	95.544	43.0426
4	136	111	103.142	46.4655
4	137	111	107.249	48.3157
4	138	89	83.394	37.569
4	139	93	84.76	38.1844
4	140	107	96.566	43.503
4	141	118	106.503	47.9796
4	142	125	110.911	49.9654
4	143	105	92.187	41.5302
4	144	87	77.525	34.925
4	145	121	111.139	50.0681
4	146	94	85.177	38.3722
4	147	116	104.582	47.1142
4	148	100	90.444	40.745
4	149	115	102.509	46.1803
4	150	101	91.883	41.3933
4	151	124	115.566	52.0625
4	152	89	81.783	36.8432
4	153	102	88.629	39.9274
4	154	95	83.922	37.8069
4	155	117	103.889	46.802
4	156	126	110.172	49.6325
4	157	132	123.195	55.4993
4	158	117	105.643	47.5922
4	159	88	84.474	38.0555
4	160	103	94.359	42.5087
4	161	96	85.366	38.4574
4	162	99	92.588	41.7109
4	163	107	97.708	44.0175
4	164	121	109.956	49.5352
4	165	95	88.161	39.7165
4	166	101	94.608	42.6209
4	167	102	90.929	40.9635
4	168	112	101.5	45.7257
4	169	131	119.594	53.8771
4	170	105	97.313	43.8395
4	171	120	109.345	49.2599
4	172	131	121.833	54.8858
4	173	106	99.058	44.6256
4	174	123	111.064	50.0343
4	175	117	104.991	47.2984
4	176	112	98.722	44.4743
4	177	92	82.785	37.2946
4	178	128	112.113	50.5069
4	179	112	98.761	44.4918
4	180	108	97.627	43.981
4	181	140	127.135	57.2743
4	182	118	108.037	48.6707
4	183	106	96.399	43.4277
4	184	122	109.452	49.3081
4	185	121	108.74	48.9874
4	186	104	96.013	43.2539
4	187	79	72.578	32.6964
4	188	109	101.528	45.7384
4	189	119	110.058	49.5811
4	190	110	95.886	43.1966
4	191	103	94.316	42.4894
4	192	79	72.507	32.6644
4	193	83	76.882	34.6353
4	194	105	89.693	40.4067
4	195	128	118.382	53.3311
4	196	100	87.655	39.4886
4	197	102	92.616	41.7235
4	198	93	85.296	38.4258
4	199	143	130.002	58.5659
4	200	120	112.729	50.7844
4	201	109	99.159	44.6711
4	202	96	82.483	37.1586
4	203	92	83.628	37.6744
4	204	106	95.439	42.9953
4	205	106	93.585	42.16
4	206	125	114.578	51.6174
4	207	140	128.845	58.0447
4	208	91	82.374	37.1095
4	209	126	109.783	49.4572
4	210	129	113.19	50.9921
4	211	114	102.281	46.0776
4	212	194	181.185	81.6238
4	213	102	94.481	42.5637
4	214	107	98.222	44.249
4	215	97	84.77	38.1889
4	216	108	98.974	44.5878
4	217	121	109.219	49.2032
4	218	134	120.462	54.2681
4	219	111	100.782	45.4023
4	220	107	92.686	41.755
4	221	96	87.065	39.2228
4	222	114	105.163	47.3759
4	223	110	97.372	43.8661
5	1	111	99.544	44.8446
5	2	107	97.269	43.8197
5	3	130	113.4	51.0867
5	4	109	99.254	44.7139
5	5	96	86.994	39.1908
5	6	103	94.198	42.4362
5	7	128	115.43	52.0012
5	8	153	137.631	62.0028
5	9	164	147.276	66.3478
5	10	106	95.95	43.2255
5	11	99	90.158	40.6162
5	12	118	105.947	47.7291
5	13	122	111.674	50.3091
5	14	111	95.582	43.0597
5	15	97	87.934	39.6143
5	16	103	95.463	43.0061
5	17	103	88.573	39.9021
5	18	105	91.359	41.1572
5	19	91	81.369	36.6567
5	20	94	83.257	37.5073
5	21	91	81.495	36.7135
5	22	90	81.33	36.6392
5	23	221	208.874	94.0977
5	24	102	94.431	42.5412
5	25	91	80.098	36.0841
5	26	108	96.622	43.5282
5	27	101	91.868	41.3865
5	28	94	78.712	35.4598
5	29	132	118.868	53.55
5	30	103	92.35	41.6037
5	31	96	90.039	40.5626
5	32	118	111.649	50.2979
5	33	97	87.257	39.3093
5	34	98	82.164	37.0149
5	35	97	89.058	40.1206
5	36	93	86.795	39.1011
5	37	83	73.152	32.955
5	38	108	99.487	44.8189
5	39	98	88.948	40.0711
5	40	123	110.215	49.6519
5	41	112	102.374	46.1195
5	42	90	80.897	36.4441
5	43	115	105.198	47.3917
5	44	107	96.234	43.3534
5	45	92	82.979	37.382
5	46	109	95.115	42.8493
5	47	120	107.734	48.5342
5	48	99	87.015	39.2003
5	49	99	89.235	40.2004
5	50	126	113.774	51.2552
5	51	126	117.515	52.9405
5	52	106	97.623	43.9792
5	53	92	83.136	37.4528
5	54	95	81.953	36.9198
5	55	59	51.905	23.3832
5	56	97	85.544	38.5376
5	57	95	87.407	39.3769
5	58	101	91.946	41.4217
5	59	101	91.152	41.064
5	60	103	96.817	43.6161
5	61	112	101.51	45.7303
5	62	101	91.187	41.0797
5	63	96	89.16	40.1666
5	64	99	90.745	40.8806
5	65	106	96.534	43.4886
5	66	94	84.25	37.9546
5	67	64	57.236	25.7848
5	68	116	101.109	45.5496
5	69	76	71.302	32.1216
5	70	52	47.206	21.2663
5	71	91	82.436	37.1374
5	72	103	94.007	42.3502
5	73	131	116.589	52.5233
5	74	111	98.114	44.2004
5	75	102	90.151	40.613
5	76	97	83.877	37.7866
5	77	111	101.949	45.928
5	78	102	91.91	41.4055
5	79	103	93.637	42.1835
5	80	119	108.536	48.8955
5	81	109	98.123	44.2044
5	82	118	109.622	49.3847
5	83	99	88.569	39.9003
5	84	101	89.484	40.3125
5	85	111	96.699	43.5629
5	86	102	92.93	41.865
5	87	78	70.319	31.6787
5	88	88	75.121	33.842
5	89	96	87.487	39.4129
5	90	121	106.421	47.9427
5	91	108	93.396	42.0749
5	92	123	106.596	48.0215
5	93	94	83.645	37.6821
5	94	104	89.712	40.4153
5	95	127	110.844	49.9352
5	96	97	84.945	38.2677
5	97	142	129.797	58.4735
5	98	86	80.784	36.3932
5	99	88	81.224	36.5914
5	100	101	91.76	41.3379
5	101	104	89.071	40.1265
5	102	117	103.306	46.5394
5	103	91	83.638	37.6789
5	104	109	95.644	43.0876
5	105	106	90.552	40.7937
5	106	112	102.419	46.1398
5	107	82	72.453	32.6401
5	108	95	80.752	36.3788
5	109	116	101.839	45.8785
5	110	118	105.056	47.3277
5	111	99	89.123	40.1499
5	112	120	101.045	45.5208
5	113	97	83.673	37.6947
5	114	79	69.639	31.3724
5	115	102	89.901	40.5004
5	116	102	91.24	41.1036
5	117	112	97.643	43.9882
5	118	202	187.557	84.4944
5	119	90	81.649	36.7829
5	120	116	101.976	45.9402
5	121	112	99.351	44.7576
5	122	104	95.33	42.9462
5	123	121	107.822	48.5738
5	124	113	99.175	44.6783
5	125	109	93.818	42.265
5	126	130	111.77	50.3524
5	127	143	133.947	60.3431
5	128	104	95.779	43.1484
5	129	110	90.504	40.7721
5	130	124	113.27	51.0281
5	131	111	94.707	42.6655
5	132	114	100.387	45.2243
5	133	107	96.207	43.3413
5	134	86	83.388	37.5663
5	135	116	103.591	46.6677
5	136	115	104.558	47.1034
5	137	121	105.963	47.7363
5	138	154	142.933	64.3913
5	139	133	119.424	53.8005
5	140	75	64.458	29.0383
5	141	93	83.407	37.5749
5	142	120	105.537	47.5444
5	143	99	86.914	39.1548
5	144	118	105.809	47.667
5	145	110	96.21	43.3426
5	146	102	90.38	40.7162
5	147	109	98.316	44.2914
5	148	112	100.576	45.3095
5	149	104	95.835	43.1737
5	150	110	97.158	43.7697
5	151	147	127.63	57.4973
5	152	119	106.094	47.7953
5	153	109	100.576	45.3095
5	154	110	101.84	45.8789
5	155	55	46.708	21.042
5	156	103	94.72	42.6714
5	157	102	89.773	40.4427
5	158	100	89.321	40.2391
5	159	99	83.957	37.8226
5	160	109	98.105	44.1963
5	161	90	79.046	35.6102
5	162	107	87.383	39.366
5	163	109	93.12	41.9506
5	164	112	97.834	44.0742
5	165	103	90.004	40.5468
5	166	122	106.695	48.0661
5	167	133	120.124	54.1159
5	168	108	93.018	41.9046
5	169	109	97.766	44.0436
5	170	93	82.667	37.2415
5	171	99	90.526	40.782
5	172	115	105.926	47.7197
5	173	77	65.987	29.7271
5	174	122	106.085	47.7913
5	175	101	89.624	40.3756
5	176	124	110.37	49.7217
5	177	147	129.753	58.4537
5	178	102	92.297	41.5798
5	179	109	98.524	44.3851
5	180	95	87.02	39.2025
5	181	105	91.636	41.282
5	182	95	83.93	37.8105
5	183	103	88.947	40.0706
5	184	109	95.72	43.1219
5	185	89	80.889	36.4405
5	186	103	91.696	41.309
5	187	132	117.552	52.9572
5	188	135	121.947	54.9371
5	189	125	111.581	50.2672
5	190	94	88.401	39.8247
5	191	106	92.901	41.8519
5	192	158	144.035	64.8878
5	193	96	81.101	36.536
5	194	113	102.836	46.3276
5	195	106	93.192	41.983
5	196	125	113.016	50.9137
5	197	133	117.53	52.9473
5	198	88	81.148	36.5572
5	199	115	106.852	48.1368
5	200	147	127.379	57.3842
5	201	121	109.461	49.3122
5	202	145	134.942	60.7914
5	203	130	119.309	53.7487
5	204	101	90.628	40.8279
5	205	87	79.558	35.8409
5	206	112	102.088	45.9906
5	207	101	87.987	39.6381
5	208	140	124.03	55.8755
5	209	93	81.685	36.7991
5	210	104	91.926	41.4127
5	211	109	95.31	42.9372
5	212	57	47.104	21.2204
5	213	132	120.182	54.142
5	214	112	93.51	42.1263
5	215	116	103.934	46.8223
5	216	112	98.738	44.4815
5	217	107	95.573	43.0556
5	218	127	112.371	50.6231
5	219	117	102.636	46.2375
5	220	108	97.975	44.1377
5	221	112	98.078	44.1841
5	222	121	104.16	46.9241
5	223	108	95.09	42.838
5	224	110	95.622	43.0777
5	225	125	114.064	51.3858
5	226	139	125.045	56.3328
5	227	105	95.745	43.1331
5	228	110	93.649	42.1889
5	229	105	89.939	40.5175
5	230	116	101.605	45.7731
5	231	107	94.233	42.452
5	232	111	100.222	45.15
5	233	108	96.833	43.6233
5	234	111	100.534	45.2906
5	235	130	113.812	51.2723
5	236	117	103.798	46.761
5	237	83	74.547	33.5834
5	238	97	86.733	39.0732
5	239	117	100.001	45.0505
5	240	86	73.638	33.1739
5	241	117	101.288	45.6302
5	242	92	81.588	36.7554
5	243	122	105.397	47.4813
5	244	145	127.109	57.2626
5	245	95	85.53	38.5313
5	246	115	101.005	45.5028
5	247	94	81.916	36.9032
5	248	111	97.088	43.7381
5	249	111	97.531	43.9377
5	250	103	94.974	42.7858
5	251	111	100.252	45.1635
5	252	103	92.127	41.5032
5	253	124	114.841	51.7359
5	254	118	107.172	48.281
5	255	109	97.619	43.9774
5	256	127	112.502	50.6822
5	257	120	105.87	47.6944
5	258	121	109.628	49.3874
5	259	99	84.671	38.1443
5	260	103	90.218	40.6432
5	261	121	108.078	48.6891
5	262	124	115.848	52.1895
5	263	110	99.203	44.691
5	264	110	98.503	44.3756
5	265	131	117.591	52.9747
5	266	128	120.935	54.4812
6	1	127	117.322	52.8536
6	2	109	96.157	43.3187
6	3	126	112.629	50.7394
6	4	113	100.607	45.3235
6	5	101	89.87	40.4864
6	6	107	97.641	43.9873
6	7	104	95.83	43.1714
6	8	101	91.802	41.3568
6	9	106	99.846	44.9806
6	10	100	92.305	41.5834
6	11	97	89.947	40.5211
6	12	116	107.056	48.2287
6	13	112	99.592	44.8662
6	14	125	109.43	49.2982
6	15	99	92.213	41.542
6	16	98	89.553	40.3436
6	17	108	95.693	43.1097
6	18	111	98.467	44.3594
6	19	88	81.158	36.5617
6	20	106	94.463	42.5556
6	21	111	99.677	44.9045
6	22	119	106.336	47.9044
6	23	120	107.116	48.2558
6	24	140	127.832	57.5883
6	25	96	83.835	37.7677
6	26	94	87.491	39.4147
6	27	105	93.966	42.3317
6	28	103	93.307	42.0348
6	29	89	83.014	37.3978
6	30	107	96.773	43.5962
6	31	96	88.433	39.8391
6	32	100	91.502	41.2217
6	33	110	98.49	44.3697
6	34	107	94.996	42.7957
6	35	108	100.907	45.4586
6	36	100	89.866	40.4846
6	37	102	89.593	40.3616
6	38	104	92.144	41.5109
6	39	108	100.48	45.2662
6	40	93	84.664	38.1411
6	41	90	81.538	36.7329
6	42	110	102.077	45.9857
6	43	100	86.524	38.9791
6	44	98	86.837	39.1201
6	45	102	91.046	41.0162
6	46	108	96.594	43.5156
6	47	127	114.531	51.5962
6	48	151	146.766	66.1181
6	49	108	93.852	42.2803
6	50	73	63.62	28.6608
6	51	102	89.703	40.4112
6	52	106	95.845	43.1782
6	53	89	77.753	35.0277
6	54	101	89.175	40.1733
6	55	109	95.498	43.0218
6	56	113	100.844	45.4302
6	57	109	96.371	43.4151
6	58	95	83.354	37.551
6	59	99	89.909	40.504
6	60	106	91.94	41.419
6	61	103	89.285	40.2229
6	62	116	103.298	46.5357
6	63	98	88.617	39.922
6	64	140	128.71	57.9839
6	65	104	91.237	41.1023
6	66	126	114.723	51.6827
6	67	104	98.578	44.4094
6	68	109	99.39	44.7752
6	69	100	90.343	40.6995
6	70	112	98.917	44.5621
6	71	99	86.959	39.175
6	72	112	103.895	46.8047
6	73	96	88.431	39.8382
6	74	103	93.537	42.1384
6	75	96	85.953	38.7218
6	76	119	107.412	48.3891
6	77	122	110.058	49.5811
6	78	115	106.217	47.8508
6	79	103	92.395	41.6239
6	80	110	101.749	45.8379
6	81	89	82.003	36.9424
6	82	117	107.188	48.2882
6	83	128	120.441	54.2587
6	84	121	115.203	51.899
6	85	117	102.408	46.1348
6	86	75	67.873	30.5768
6	87	123	115.25	51.9201
6	88	111	102.406	46.1339
6	89	94	82.625	37.2226
6	90	158	145.123	65.3779
6	91	146	132.391	59.6421
6	92	117	104.119	46.9056
6	93	122	105.952	47.7314
6	94	101	90.178	40.6252
6	95	127	113.159	50.9781
6	96	123	111.509	50.2348
6	97	105	92.639	41.7339
6	98	93	86.563	38.9966
6	99	129	120.095	54.1028
6	100	109	102.397	46.1298
6	101	87	78.611	35.4143
6	102	140	126.443	56.9626
6	103	97	82.904	37.3483
6	104	113	99.311	44.7396
6	105	115	99.09	44.64
6	106	103	93.811	42.2619
6	107	105	93.235	42.0024
6	108	130	116.02	52.267
6	109	108	101.623	45.7812
6	110	95	83.762	37.7348
6	111	86	79.506	35.8175
6	112	129	113.324	51.0525
6	113	96	87.388	39.3683
6	114	90	81.738	36.823
6	115	76	70.058	31.5611
6	116	98	87.636	39.48
6	117	114	102.635	46.2371
6	118	111	96.347	43.4043
6	119	96	84.034	37.8573
6	120	96	82.489	37.1613
6	121	97	83.689	37.7019
6	122	98	86.004	38.7448
6	123	162	152.475	68.69
6	124	88	76.42	34.4272
6	125	133	117.535	52.9495
6	126	109	100.529	45.2883
6	127	119	105.867	47.6931
6	128	127	108.619	48.9329
6	129	123	105.203	47.394
6	130	114	104.024	46.8628
6	131	100	89.747	40.431
6	132	99	90.028	40.5576
6	133	98	87.19	39.2791
6	134	105	91.699	41.3104
6	135	116	100.204	45.1419
6	136	102	88.324	39.79
6	137	157	143.327	64.5688
6	138	111	99.329	44.7477
6	139	99	91.832	41.3703
6	140	98	88.717	39.967
6	141	134	119.118	53.6627
6	142	92	82.45	37.1437
6	143	103	91.813	41.3618
6	144	114	99.546	44.8455
6	145	137	124.47	56.0737
6	146	101	92.072	41.4784
6	147	98	86.355	38.9029
6	148	129	119.71	53.9294
6	149	114	100.169	45.1261
6	150	112	100.525	45.2865
6	151	97	84.93	38.261
6	152	84	75.956	34.2182
6	153	74	66.743	30.0677
6	154	116	106.508	47.9819
6	155	115	102.314	46.0925
6	156	105	95.95	43.2255
6	157	111	104.375	47.0209
6	158	99	87.855	39.5787
6	159	103	91.31	41.1352
6	160	94	81.937	36.9126
6	161	119	108.516	48.8865
6	162	105	97.779	44.0494
6	163	94	85.828	38.6655
6	164	113	100.561	45.3027
6	165	116	109.202	49.1955
6	166	97	90.904	40.9523
6	167	120	109.836	49.4811
6	168	137	120.605	54.3326
6	169	105	95.335	42.9484
6	170	109	95.774	43.1462
6	171	111	97.284	43.8264
6	172	93	83.554	37.6411
6	173	109	97.095	43.7413
6	174	106	93.312	42.0371
6	175	107	95.911	43.2079
6	176	102	95.43	42.9912
6	177	127	117.263	52.827
6	178	108	95.093	42.8394
6	179	106	94.246	42.4578
6	180	107	95.378	42.9678
6	181	77	67.92	30.598
6	182	92	82.342	37.0951
6	183	109	99.452	44.8031
6	184	159	142.72	64.2954
6	185	79	73.033	32.9014
6	186	95	86.385	38.9164
6	187	94	86.647	39.0345
6	188	137	125.755	56.6526
6	189	120	108.174	48.7324
6	190	106	95.968	43.2336
6	191	117	101.68	45.8068
6	192	115	108.187	48.7382
6	193	98	93.308	42.0353
6	194	93	85.768	38.6385
6	195	106	92.53	41.6848
6	196	74	68.048	30.6556
6	197	97	85.192	38.379
6	198	96	87.79	39.5494
6	199	98	91.309	41.1347
6	200	95	84.538	38.0844
6	201	91	81.048	36.5121
6	202	120	110.978	49.9956
6	203	125	108.389	48.8292
6	204	125	109.583	49.3671
6	205	100	84.125	37.8983
6	206	106	91.408	41.1793
6	207	70	61.565	27.735
6	208	110	98.083	44.1864
6	209	82	75.087	33.8267
6	210	104	90.833	40.9203
6	211	96	83.738	37.724
6	212	117	104.824	47.2232
6	213	99	86.307	38.8813
6	214	114	101	45.5005
6	215	104	97.279	43.8242
6	216	122	113.604	51.1786
6	217	111	98.86	44.5364
6	218	113	96.836	43.6246
6	219	108	98.29	44.2796
6	220	88	78.837	35.5161
6	221	95	81.898	36.895
6	222	137	118.717	53.482
			Average	45.1525

## Sheet: Replicate 2
Field	Extrusion	Area	Perimeter (Pixels)	Perimeter (microns)
1	1	109	98.482	44.3661
1	2	117	105.912	47.7134
1	3	110	101.021	45.51
1	4	134	122.088	55.0006
1	5	113	101.979	45.9415
1	6	117	104.403	47.0336
1	7	136	122.829	55.3345
1	8	108	92.559	41.6978
1	9	90	79.683	35.8972
1	10	97	87.833	39.5688
1	11	91	80.041	36.0585
1	12	104	93.836	42.2731
1	13	101	92.103	41.4924
1	14	94	85.056	38.3177
1	15	85	75.333	33.9375
1	16	156	143.08	64.4575
1	17	98	92.365	41.6104
1	18	87	76.296	34.3713
1	19	99	90.59	40.8108
1	20	105	91.049	41.0176
1	21	111	96.766	43.5931
1	22	105	94.545	42.5925
1	23	94	87.962	39.6269
1	24	106	92.495	41.669
1	25	124	108.421	48.8437
1	26	108	99.499	44.8243
1	27	101	88.964	40.0783
1	28	120	111.318	50.1488
1	29	57	50.149	22.5921
1	30	98	84.178	37.9222
1	31	111	97.589	43.9638
1	32	91	79.323	35.735
1	33	69	61.482	27.6976
1	34	127	112.422	50.6461
1	35	161	143.963	64.8553
1	36	107	93.26	42.0136
1	37	85	79.683	35.8972
1	38	97	85.783	38.6452
1	39	110	91.056	41.0207
1	40	110	95.872	43.1903
1	41	99	85.426	38.4844
1	42	134	119.88	54.0059
1	43	104	90.832	40.9198
1	44	94	80.895	36.4432
1	45	104	92.657	41.742
1	46	97	85.593	38.5596
1	47	98	85.116	38.3448
1	48	264	246.794	111.181
1	49	120	105.224	47.4034
1	50	102	91.396	41.1739
1	51	103	90.984	40.9883
1	52	95	84.162	37.915
1	53	161	144.619	65.1509
1	54	117	104.901	47.2579
1	55	103	94.108	42.3957
1	56	106	95.235	42.9034
1	57	98	90.109	40.5941
1	58	91	76.753	34.5772
1	59	146	131.642	59.3047
1	60	124	112.994	50.9038
1	61	84	75.977	34.2276
1	62	85	70.059	31.5616
1	63	98	86.47	38.9547
1	64	105	92.447	41.6474
1	65	90	82.175	37.0198
1	66	105	94.079	42.3826
1	67	96	87.272	39.316
1	68	112	94.277	42.4718
1	69	117	103.527	46.6389
1	70	102	92.146	41.5118
1	71	92	83.231	37.4956
1	72	87	80.529	36.2783
1	73	127	114.881	51.7539
1	74	103	89.458	40.3008
1	75	95	83.792	37.7483
1	76	117	104.808	47.216
1	77	97	90.616	40.8225
1	78	112	104.124	46.9079
1	79	110	97.445	43.899
1	80	103	94.382	42.5191
1	81	149	134.569	60.6233
1	82	106	91.597	41.2644
1	83	114	101.603	45.7722
1	84	108	96.906	43.6562
1	85	114	96.242	43.357
1	86	84	74.823	33.7078
1	87	98	89.978	40.5351
1	88	118	105.26	47.4196
1	89	101	86.62	39.0223
1	90	111	100.182	45.132
1	91	144	130.687	58.8745
1	92	101	92.749	41.7834
1	93	84	72.942	32.8604
1	94	196	178.94	80.6125
1	95	124	109.387	49.2788
1	96	101	89.502	40.3207
1	97	96	85.23	38.3961
1	98	103	89.599	40.3643
1	99	114	100.946	45.4762
1	100	100	91.124	41.0514
1	101	118	104.383	47.0245
1	102	100	86.138	38.8052
1	103	75	67.015	30.1903
1	104	112	101.72	45.8249
1	105	109	95.418	42.9858
1	106	104	89.486	40.3134
1	107	68	58.969	26.5655
1	108	113	99.124	44.6554
1	109	112	98.843	44.5288
1	110	107	96.064	43.2768
1	111	92	86.069	38.7741
1	112	96	84.562	38.0952
1	113	95	82.032	36.9554
1	114	125	112.707	50.7745
1	115	95	85.807	38.6561
1	116	95	85.974	38.7313
1	117	116	102.374	46.1195
1	118	98	83.982	37.8339
1	119	109	97.335	43.8494
1	120	89	76.813	34.6043
1	121	114	98.248	44.2607
1	122	108	93.235	42.0024
1	123	102	89.023	40.1049
1	124	125	106.112	47.8035
1	125	111	101.379	45.6712
1	126	99	88.879	40.04
1	127	104	90.976	40.9847
1	128	107	94.291	42.4781
1	129	161	142.919	64.385
1	130	92	81.621	36.7703
1	131	133	118.458	53.3653
1	132	115	99.719	44.9234
1	133	115	101.713	45.8217
1	134	109	101.416	45.6879
1	135	135	116.511	52.4882
1	136	115	97.784	44.0517
1	137	119	106.51	47.9828
1	138	99	86.373	38.911
1	139	69	59.751	26.9178
1	140	77	64.675	29.1361
1	141	104	90.796	40.9036
1	142	103	89.7	40.4099
1	143	102	89.838	40.472
1	144	108	88.077	39.6787
1	145	85	71.36	32.1477
1	146	98	86.086	38.7817
1	147	110	95.154	42.8669
1	148	105	91.165	41.0698
1	149	116	103.014	46.4078
1	150	119	105.058	47.3286
1	151	98	83.633	37.6767
1	152	105	93.198	41.9857
1	153	121	107.142	48.2675
1	154	102	89.432	40.2891
1	155	95	83.307	37.5298
1	156	104	91.54	41.2388
1	157	108	92.214	41.5424
1	158	109	95.083	42.8349
1	159	63	55.944	25.2028
1	160	103	90.837	40.9221
1	161	95	85.642	38.5817
1	162	102	88.312	39.7846
1	163	98	84.158	37.9132
1	164	88	77.967	35.1241
1	165	102	92.156	41.5163
1	166	108	98.73	44.4779
1	167	103	92.013	41.4519
1	168	70	64.285	28.9604
1	169	84	75.116	33.8398
1	170	96	83.657	37.6875
1	171	114	102.043	45.9704
1	172	85	73.062	32.9144
1	173	98	89.36	40.2567
1	174	84	74.455	33.542
1	175	89	80.251	36.1531
1	176	104	91.81	41.3604
1	177	108	97.713	44.0197
1	178	101	92.42	41.6352
1	179	110	97.902	44.1049
1	180	119	105.252	47.416
1	181	120	110.309	49.6942
1	182	97	84.962	38.2754
1	183	95	86.48	38.9592
1	184	103	90.991	40.9914
1	185	90	83.093	37.4334
1	186	99	90.983	40.9878
1	187	89	85.281	38.4191
1	188	104	91.692	41.3072
1	189	111	99.069	44.6306
1	190	95	86.164	38.8169
1	191	136	121.536	54.752
1	192	94	84.971	38.2794
1	193	91	78.719	35.4629
1	194	175	157.682	71.0357
1	195	125	112.141	50.5195
1	196	95	80.853	36.4243
1	197	104	96.463	43.4566
1	198	102	91.956	41.4262
1	199	101	90.781	40.8968
1	200	101	89.553	40.3436
1	201	119	106.858	48.1395
1	202	111	95.356	42.9579
1	203	105	91.522	41.2307
1	204	109	93.138	41.9587
1	205	108	96.467	43.4584
1	206	104	94.768	42.693
1	207	122	112.244	50.5659
1	208	114	102.755	46.2911
1	209	111	101.663	45.7992
1	210	126	112.401	50.6367
1	211	124	109.807	49.4681
1	212	120	106.462	47.9611
1	213	114	102.063	45.9794
1	214	131	119.568	53.8654
1	215	93	84.167	37.9172
1	216	101	89.44	40.2927
1	217	103	95.076	42.8317
1	218	98	88.604	39.9161
1	219	109	98.481	44.3657
1	220	106	97.298	43.8327
1	221	96	90.598	40.8144
1	222	100	91.278	41.1207
1	223	97	90.095	40.5878
1	224	97	85.928	38.7106
1	225	103	89.065	40.1238
1	226	142	132.344	59.621
1	227	102	93.707	42.215
1	228	104	93.198	41.9857
1	229	102	94.078	42.3821
1	230	109	98.984	44.5923
1	231	103	92.33	41.5947
1	232	88	80.326	36.1869
1	233	103	89.762	40.4378
1	234	118	102.958	46.3826
1	235	105	92.209	41.5402
1	236	88	77.357	34.8493
1	237	99	87.616	39.471
1	238	89	78.846	35.5201
1	239	83	72.722	32.7613
1	240	116	99.541	44.8432
1	241	104	91.81	41.3604
1	242	116	103.38	46.5727
1	243	113	98.969	44.5855
1	244	125	110.303	49.6915
1	245	98	88.819	40.013
1	246	107	96.263	43.3665
1	247	109	98.938	44.5716
1	248	147	139.719	62.9434
1	249	103	93.631	42.1808
1	250	101	96.146	43.3138
2	1	103	93.231	42.0006
2	2	67	57.358	25.8398
2	3	97	84.941	38.2659
2	4	97	88.395	39.8219
2	5	103	88.829	40.0175
2	6	98	86.297	38.8768
2	7	90	79.665	35.8891
2	8	109	93.98	42.338
2	9	96	85.1	38.3376
2	10	90	79.564	35.8436
2	11	123	107.233	48.3085
2	12	103	89.496	40.3179
2	13	100	88.389	39.8192
2	14	107	93.644	42.1866
2	15	89	79.486	35.8084
2	16	90	78.343	35.2935
2	17	70	63.593	28.6486
2	18	117	104.916	47.2647
2	19	103	93.156	41.9668
2	20	143	127.998	57.6631
2	21	114	103.343	46.556
2	22	102	89.981	40.5364
2	23	100	90.45	40.7477
2	24	89	79.704	35.9067
2	25	109	101.146	45.5663
2	26	112	99.849	44.982
2	27	94	85.606	38.5655
2	28	102	88.52	39.8783
2	29	97	85.841	38.6714
2	30	79	69.297	31.2183
2	31	111	100.577	45.3099
2	32	142	130.705	58.8826
2	33	101	95.6	43.0678
2	34	164	150.844	67.9552
2	35	90	82.016	36.9482
2	36	120	109.137	49.1662
2	37	97	84.873	38.2353
2	38	108	97.713	44.0197
2	39	114	104.411	47.0372
2	40	100	88.684	39.9521
2	41	118	100.925	45.4667
2	42	96	82.378	37.1113
2	43	99	89.041	40.113
2	44	61	54.746	24.6631
2	45	129	118.885	53.5577
2	46	128	111.827	50.3781
2	47	110	94.928	42.7651
2	48	101	90.337	40.6968
2	49	116	103.326	46.5484
2	50	105	89.745	40.4301
2	51	120	102.678	46.2564
2	52	115	102.424	46.142
2	53	106	96.184	43.3309
2	54	83	71.148	32.0522
2	55	98	88.997	40.0931
2	56	140	129.144	58.1794
2	57	97	84.532	38.0817
2	58	99	88.559	39.8958
2	59	101	91.542	41.2397
2	60	88	77.212	34.784
2	61	133	118.035	53.1748
2	62	95	88.145	39.7093
2	63	102	92.45	41.6487
2	64	98	88.479	39.8598
2	65	122	108.952	49.0829
2	66	93	80.872	36.4328
2	67	105	95.381	42.9691
2	68	108	96.761	43.5908
2	69	100	86.316	38.8854
2	70	108	97.592	43.9652
2	71	83	76.21	34.3326
2	72	121	101.485	45.719
2	73	107	97.791	44.0548
2	74	110	96.815	43.6152
2	75	93	80.345	36.1954
2	76	110	94.165	42.4213
2	77	106	94.629	42.6304
2	78	156	141.018	63.5286
2	79	104	93.538	42.1389
2	80	109	93.956	42.3272
2	81	132	118.55	53.4068
2	82	163	148.64	66.9623
2	83	105	91.284	41.1234
2	84	107	95.094	42.8398
2	85	102	92.695	41.7591
2	86	112	93.641	42.1853
2	87	100	88.281	39.7706
2	88	118	110.236	49.6613
2	89	86	75.628	34.0704
2	90	105	95.234	42.9029
2	91	99	88.46	39.8512
2	92	100	89.255	40.2094
2	93	71	63.768	28.7275
2	94	153	139.427	62.8119
2	95	107	91.881	41.3924
2	96	141	127.447	57.4149
2	97	103	88.648	39.9359
2	98	104	90.571	40.8022
2	99	91	80.483	36.2576
2	100	110	98	44.149
2	101	112	98.567	44.4044
2	102	101	89.394	40.272
2	103	106	96.453	43.4521
2	104	109	94.474	42.5605
2	105	115	100.838	45.4275
2	106	98	88.677	39.949
2	107	104	90.562	40.7982
2	108	101	91.367	41.1608
2	109	90	82.223	37.0415
2	110	95	88.145	39.7093
2	111	102	89.432	40.2891
2	112	136	118.403	53.3406
2	113	87	76.75	34.5759
2	114	120	104.551	47.1002
2	115	99	82.513	37.1721
2	116	103	91.128	41.0532
2	117	145	123.918	55.8251
2	118	83	73.307	33.0248
2	119	107	97.308	43.8373
2	120	118	101.217	45.5983
2	121	101	91.126	41.0523
2	122	102	90.978	40.9856
2	123	124	107.405	48.386
2	124	113	101.287	45.6298
2	125	111	101.265	45.6199
2	126	88	80.287	36.1693
2	127	96	84.246	37.9528
2	128	92	78.291	35.2701
2	129	112	104.793	47.2092
2	130	100	86.237	38.8498
2	131	103	94.713	42.6682
2	132	117	108.517	48.8869
2	133	107	90.258	40.6612
2	134	91	81.954	36.9203
2	135	125	115.804	52.1697
2	136	98	85.497	38.5164
2	137	106	93.105	41.9438
2	138	112	99.103	44.6459
2	139	103	89.544	40.3396
2	140	133	115.663	52.1062
2	141	98	89.605	40.3671
2	142	102	89.237	40.2013
2	143	96	86.302	38.8791
2	144	81	73.654	33.1811
2	145	93	82.495	37.164
2	146	97	87.538	39.4359
2	147	91	80.745	36.3756
2	148	120	113.282	51.0335
2	149	95	85.188	38.3772
2	150	109	102.222	46.051
2	151	100	85.439	38.4903
2	152	90	80.336	36.1914
2	153	110	99.065	44.6288
2	154	111	103.536	46.643
2	155	118	105.007	47.3057
2	156	120	112.939	50.879
2	157	78	73.974	33.3253
2	158	82	75.554	34.0371
2	159	99	91.571	41.2527
2	160	96	89.031	40.1085
2	161	89	78.595	35.407
2	162	91	81.404	36.6725
2	163	89	83.875	37.7857
2	164	112	96.597	43.5169
2	165	83	74.121	33.3915
2	166	98	86.849	39.1255
2	167	113	102.459	46.1578
2	168	142	135.737	61.1495
2	169	114	103.057	46.4272
2	170	102	85.316	38.4349
2	171	97	85.989	38.738
2	172	97	88.492	39.8656
2	173	99	88.986	40.0882
2	174	80	73.336	33.0379
2	175	99	88.836	40.0206
2	176	107	99.749	44.9369
2	177	111	101.033	45.5154
2	178	52	45.759	20.6144
2	179	79	73.524	33.1226
2	180	101	90.403	40.7266
2	181	114	101.057	45.5262
2	182	116	108.686	48.963
2	183	93	83.64	37.6798
2	184	83	73.656	33.182
2	185	110	101.023	45.5109
2	186	127	113.67	51.2083
2	187	99	88.173	39.7219
2	188	55	49	22.0745
2	189	93	78.44	35.3372
2	190	99	87.046	39.2142
2	191	129	115.455	52.0125
2	192	107	94.986	42.7912
2	193	98	87.613	39.4697
2	194	81	72.362	32.5991
2	195	122	108.015	48.6608
2	196	112	105.149	47.3696
2	197	101	89.329	40.2427
2	198	93	84.644	38.1321
2	199	94	87.115	39.2453
2	200	118	111.244	50.1154
2	201	108	99.12	44.6536
2	202	104	97.488	43.9183
2	203	89	83.775	37.7406
2	204	84	78.764	35.4832
2	205	61	56.104	25.2749
2	206	99	93.904	42.3038
2	207	104	90.206	40.6378
2	208	159	146.59	66.0388
2	209	104	96.09	43.2885
2	210	103	93.418	42.0848
2	211	91	81.932	36.9104
3	1	99	88.216	39.7413
3	2	93	80.354	36.1995
3	3	76	68.313	30.775
3	4	74	65.071	29.3145
3	5	84	74.953	33.7663
3	6	84	73.011	32.8915
3	7	98	87.273	39.3165
3	8	102	90.868	40.936
3	9	89	76.861	34.6259
3	10	104	90.601	40.8158
3	11	101	87.733	39.5237
3	12	88	81.179	36.5711
3	13	95	83.178	37.4717
3	14	99	88.622	39.9242
3	15	80	72.605	32.7086
3	16	97	90.807	40.9086
3	17	142	125.75	56.6504
3	18	87	81.471	36.7027
3	19	87	78.947	35.5656
3	20	86	79.052	35.6129
3	21	120	103.993	46.8488
3	22	115	103.136	46.4628
3	23	94	82.505	37.1685
3	24	105	91.806	41.3586
3	25	102	87.899	39.5985
3	26	89	79.729	35.9179
3	27	87	77.782	35.0408
3	28	167	153.814	69.2932
3	29	110	95.789	43.1529
3	30	107	96.626	43.53
3	31	104	96.279	43.3737
3	32	103	93.473	42.1096
3	33	93	84.461	38.0497
3	34	102	92.245	41.5564
3	35	102	92.63	41.7298
3	36	90	79.613	35.8657
3	37	102	87.273	39.3165
3	38	119	110.649	49.8474
3	39	107	94.692	42.6587
3	40	88	74.87	33.7289
3	41	99	89.16	40.1666
3	42	129	108.629	48.9374
3	43	99	90.463	40.7536
3	44	100	90.824	40.9162
3	45	126	104.652	47.1457
3	46	95	87.047	39.2147
3	47	124	113.845	51.2872
3	48	140	131.398	59.1948
3	49	118	103.448	46.6033
3	50	125	115.187	51.8917
3	51	113	100.328	45.1978
3	52	114	103.167	46.4767
3	53	99	88.555	39.894
3	54	100	89.814	40.4612
3	55	115	98.569	44.4053
3	56	116	99.194	44.6869
3	57	99	86.303	38.8795
3	58	100	84.897	38.2461
3	59	122	106.332	47.9026
3	60	101	91.986	41.4397
3	61	77	68.76	30.9764
3	62	98	84.68	38.1483
3	63	96	84.127	37.8992
3	64	103	92.632	41.7307
3	65	97	85.861	38.6804
3	66	109	97.973	44.1368
3	67	101	89.014	40.1008
3	68	128	119.434	53.805
3	69	106	93.79	42.2524
3	70	87	80.15	36.1076
3	71	99	85.121	38.347
3	72	81	71.766	32.3306
3	73	69	58.477	26.3439
3	74	105	99.015	44.6063
3	75	101	89.638	40.3819
3	76	119	98.753	44.4882
3	77	92	83.584	37.6546
3	78	90	80.857	36.4261
3	79	101	89.761	40.4373
3	80	109	94.052	42.3704
3	81	101	93.552	42.1452
3	82	89	84.366	38.0069
3	83	89	78.76	35.4814
3	84	90	82.753	37.2802
3	85	82	74.942	33.7614
3	86	89	78.316	35.2814
3	87	101	85.67	38.5943
3	88	100	89.079	40.1301
3	89	108	94.514	42.5786
3	90	89	77.379	34.8592
3	91	122	105.866	47.6926
3	92	83	75.066	33.8172
3	93	95	88.975	40.0832
3	94	91	78.288	35.2687
3	95	89	79.216	35.6868
3	96	109	94.266	42.4668
3	97	100	88.55	39.8918
3	98	87	76.012	34.2434
3	99	107	94.011	42.352
3	100	106	97.689	44.0089
3	101	97	88.442	39.8431
3	102	90	82.743	37.2757
3	103	88	74.708	33.656
3	104	93	81.179	36.5711
3	105	112	98.424	44.34
3	106	103	87.263	39.312
3	107	108	93.685	42.2051
3	108	115	100.502	45.2762
3	109	109	96.719	43.5719
3	110	107	95.18	42.8786
3	111	102	91.738	41.328
3	112	106	92.068	41.4766
3	113	101	88.801	40.0049
3	114	98	85.744	38.6277
3	115	129	109.835	49.4807
3	116	82	75.832	34.1623
3	117	128	114.296	51.4903
3	118	103	89.004	40.0963
3	119	96	83.883	37.7893
3	120	99	89.241	40.2031
3	121	122	109.122	49.1595
3	122	100	87.89	39.5944
3	123	107	89.14	40.1576
3	124	97	83.163	37.4649
3	125	62	53.562	24.1297
3	126	103	90.525	40.7815
3	127	95	84.792	38.1988
3	128	95	86.473	38.9561
3	129	89	81.695	36.8036
3	130	90	85.007	38.2957
3	131	92	83.879	37.7875
3	132	85	75.308	33.9263
3	133	112	101.933	45.9208
3	134	92	79.627	35.872
3	135	101	91.696	41.309
3	136	97	87.764	39.5377
3	137	92	83.009	37.3956
3	138	119	109.338	49.2568
3	139	117	108.026	48.6657
3	140	88	83.45	37.5942
3	141	97	88.016	39.6512
3	142	127	119.81	53.9744
3	143	100	93.459	42.1033
3	144	71	66.257	29.8488
3	145	83	75.75	34.1254
3	146	83	76.863	34.6268
3	147	103	94.828	42.72
3	148	100	89.946	40.5207
3	149	95	89.632	40.3792
3	150	156	143.737	64.7535
3	151	84	77.513	34.9196
3	152	85	79.993	36.0368
3	153	83	76.564	34.4921
3	154	94	83.223	37.492
3	155	113	107.76	48.5459
3	156	98	90.53	40.7838
3	157	118	109.154	49.1739
3	158	115	105.287	47.4318
3	159	84	77.72	35.0129
3	160	104	96.207	43.3413
3	161	103	95.56	43.0498
3	162	151	135.561	61.0702
3	163	94	86.085	38.7813
3	164	97	88.652	39.9377
3	165	108	96.278	43.3732
3	166	98	85.868	38.6835
3	167	103	95.957	43.2286
3	168	120	108.15	48.7216
3	169	70	59.056	26.6047
3	170	102	92.072	41.4784
3	171	125	117.073	52.7414
3	172	92	87.823	39.5643
3	173	94	87.759	39.5354
3	174	87	80.988	36.4851
3	175	91	82.667	37.2415
3	176	75	67.997	30.6326
3	177	111	102.747	46.2875
3	178	98	91.12	41.0496
3	179	89	76.046	34.2587
3	180	98	86.396	38.9214
3	181	92	84.746	38.1781
3	182	89	84.113	37.8929
3	183	100	95.522	43.0327
3	184	239	229.197	103.253
3	185	96	85.253	38.4065
3	186	109	101.949	45.928
3	187	161	148.362	66.8371
3	188	105	97.205	43.7909
3	189	131	122.571	55.2182
3	190	104	97.435	43.8945
3	191	90	77.689	34.9989
3	192	105	96.82	43.6174
3	193	89	83.176	37.4708
3	194	99	90.705	40.8626
3	195	79	72.185	32.5193
3	196	97	87.758	39.535
3	197	103	91.66	41.2928
3	198	90	81.525	36.727
3	199	84	74.43	33.5307
3	200	112	105.556	47.553
3	201	101	95.628	43.0804
3	202	119	111.049	50.0276
3	203	103	91.132	41.055
4	1	89	80.94	36.4635
4	2	111	99.592	44.8662
4	3	107	98.636	44.4355
4	4	96	87.319	39.3372
4	5	85	75.098	33.8316
4	6	107	100.977	45.4901
4	7	121	108.746	48.9901
4	8	113	99.898	45.004
4	9	111	101.851	45.8839
4	10	153	141.677	63.8255
4	11	124	113.18	50.9876
4	12	98	89.507	40.3229
4	13	90	80.248	36.1517
4	14	98	88.365	39.8084
4	15	99	91.523	41.2311
4	16	110	96.642	43.5372
4	17	102	91.049	41.0176
4	18	107	100.176	45.1293
4	19	96	87.517	39.4264
4	20	105	96.489	43.4683
4	21	123	107.638	48.4909
4	22	86	77.893	35.0908
4	23	102	91.11	41.0451
4	24	94	84.264	37.9609
4	25	92	85.289	38.4227
4	26	91	84.309	37.9812
4	27	97	83.963	37.8253
4	28	102	92.274	41.5694
4	29	111	101.262	45.6185
4	30	89	83.46	37.5987
4	31	98	90.682	40.8522
4	32	104	95.914	43.2093
4	33	95	85.378	38.4628
4	34	104	93.89	42.2974
4	35	106	95.706	43.1156
4	36	103	96.582	43.5102
4	37	104	91.259	41.1122
4	38	111	99.18	44.6806
4	39	94	82.009	36.9451
4	40	93	87.601	39.4643
4	41	99	87.152	39.262
4	42	90	81.595	36.7585
4	43	118	102.707	46.2695
4	44	106	93.527	42.1339
4	45	105	94.583	42.6096
4	46	116	106.193	47.8399
4	47	86	79.669	35.8909
4	48	102	91.587	41.2599
4	49	88	80.772	36.3878
4	50	105	92.389	41.6212
4	51	140	125.064	56.3413
4	52	102	92.414	41.6325
4	53	86	73.462	33.0946
4	54	99	88.086	39.6827
4	55	92	81.25	36.6031
4	56	96	85.57	38.5493
4	57	105	95.636	43.084
4	58	100	91.613	41.2717
4	59	110	102.48	46.1672
4	60	111	101.086	45.5392
4	61	110	102.811	46.3164
4	62	102	93.046	41.9172
4	63	102	92.414	41.6325
4	64	81	73.883	33.2843
4	65	102	96.319	43.3917
4	66	101	86.745	39.0786
4	67	103	95.635	43.0836
4	68	104	94.741	42.6808
4	69	102	94.96	42.7795
4	70	102	90.09	40.5855
4	71	103	88.92	40.0585
4	72	106	98.883	44.5468
4	73	84	73.343	33.041
4	74	80	72.146	32.5018
4	75	118	104.544	47.0971
4	76	96	88.924	40.0603
4	77	101	90.078	40.5801
4	78	98	89.647	40.386
4	79	113	101.885	45.8992
4	80	94	88.713	39.9652
4	81	101	92.764	41.7902
4	82	88	78.161	35.2115
4	83	133	120.806	54.4231
4	84	105	94.996	42.7957
4	85	97	88.656	39.9395
4	86	99	85.88	38.6889
4	87	87	79.569	35.8458
4	88	108	98.602	44.4202
4	89	94	83.464	37.6005
4	90	98	91.823	41.3663
4	91	114	104.65	47.1448
4	92	82	75.588	34.0524
4	93	93	84.462	38.0501
4	94	83	73.381	33.0581
4	95	103	96.425	43.4395
4	96	104	94.561	42.5997
4	97	96	84.54	38.0853
4	98	112	104.029	46.8651
4	99	92	84.74	38.1754
4	100	101	94.496	42.5704
4	101	113	97.968	44.1346
4	102	101	88.898	40.0485
4	103	93	84.416	38.0294
4	104	69	61.469	27.6918
4	105	105	92.879	41.842
4	106	106	96.23	43.3516
4	107	87	76.988	34.6831
4	108	138	127.738	57.546
4	109	118	105.344	47.4575
4	110	104	93.839	42.2745
4	111	86	79.102	35.6355
4	112	107	101.054	45.5248
4	113	92	83.082	37.4284
4	114	114	106.588	48.0179
4	115	100	87.933	39.6138
4	116	113	102.295	46.0839
4	117	101	91.714	41.3172
4	118	100	88.468	39.8548
4	119	107	95.251	42.9106
4	120	109	96.395	43.4259
4	121	96	86.075	38.7768
4	122	99	88.376	39.8134
4	123	101	89.458	40.3008
4	124	85	79.021	35.599
4	125	104	92.65	41.7388
4	126	99	91.937	41.4176
4	127	67	62.079	27.9666
4	128	107	95.822	43.1678
4	129	163	149.866	67.5146
4	130	89	79.516	35.822
4	131	104	89.444	40.2945
4	132	115	101.724	45.8267
4	133	114	101.721	45.8253
4	134	118	108.683	48.9617
4	135	112	99.493	44.8216
4	136	114	106.485	47.9715
4	137	111	96.801	43.6089
4	138	105	95.55	43.0453
4	139	76	65.686	29.5915
4	140	58	47.519	21.4073
4	141	108	93.148	41.9632
4	142	103	94.053	42.3709
4	143	95	87.215	39.2904
4	144	90	81.334	36.641
4	145	106	93.812	42.2623
4	146	101	92.193	41.5329
4	147	97	82.5	37.1662
4	148	81	72.137	32.4977
4	149	117	103.621	46.6813
4	150	98	88.859	40.031
4	151	97	86.477	38.9579
4	152	89	81.809	36.855
4	153	98	86.017	38.7507
4	154	99	86.084	38.7808
4	155	113	99.727	44.927
4	156	99	86.504	38.9701
4	157	95	82.925	37.3577
4	158	120	104.147	46.9182
4	159	99	91.147	41.0617
4	160	116	105.682	47.6097
4	161	97	90.8	40.9054
4	162	110	97.588	43.9634
4	163	106	98.131	44.208
4	164	93	81.218	36.5887
4	165	97	85.731	38.6218
4	166	104	97.705	44.0161
4	167	110	98.444	44.349
4	168	99	92.8	41.8064
4	169	67	61.237	27.5873
4	170	112	101.431	45.6947
4	171	103	92.147	41.5122
4	172	102	92.838	41.8235
4	173	68	62.407	28.1144
4	174	99	88.673	39.9472
4	175	89	78.975	35.5782
4	176	66	60.432	27.2246
4	177	115	105.971	47.7399
4	178	127	114.651	51.6503
4	179	131	116.688	52.5679
4	180	104	91.639	41.2834
4	181	111	102.362	46.1141
4	182	99	87.027	39.2057
4	183	106	94.861	42.7349
4	184	121	111.276	50.1298
4	185	98	82.781	37.2928
4	186	100	90.446	40.7459
4	187	141	125.066	56.3422
4	188	113	99.918	45.0131
4	189	109	101.842	45.8798
4	190	107	98.942	44.5734
4	191	98	86.09	38.7835
4	192	115	106.423	47.9436
4	193	112	99.809	44.964
4	194	106	99.221	44.6991
4	195	92	85.816	38.6601
4	196	94	84.581	38.1037
4	197	121	108.113	48.7049
4	198	119	109.484	49.3225
4	199	129	116.337	52.4098
4	200	112	98.7	44.4644
4	201	93	82.333	37.091
4	202	126	110.286	49.6838
4	203	104	92.387	41.6203
4	204	89	79.349	35.7467
4	205	76	68.206	30.7268
4	206	108	95.709	43.1169
4	207	87	79.99	36.0355
4	208	104	90.672	40.8477
4	209	95	84.982	38.2844
5	1	122	104.985	47.2957
5	2	98	82.478	37.1563
5	3	97	84.534	38.0826
5	4	104	93.668	42.1974
5	5	86	79.404	35.7715
5	6	131	114.851	51.7404
5	7	106	93.537	42.1384
5	8	103	94.77	42.6939
5	9	106	92.797	41.805
5	10	97	84.616	38.1195
5	11	126	113.48	51.1227
5	12	121	103.821	46.7714
5	13	107	93.505	42.124
5	14	100	86.836	39.1196
5	15	100	87.025	39.2048
5	16	97	83.729	37.7199
5	17	99	84.96	38.2745
5	18	80	73.498	33.1108
5	19	107	93.387	42.0708
5	20	102	88.76	39.9864
5	21	85	73.544	33.1316
5	22	98	86.637	39.03
5	23	93	83.744	37.7267
5	24	115	98.571	44.4062
5	25	108	95.032	42.8119
5	26	98	87.334	39.344
5	27	95	81.137	36.5522
5	28	104	94.287	42.4763
5	29	106	96.434	43.4435
5	30	136	122.209	55.0552
5	31	105	93.464	42.1055
5	32	159	145.705	65.6401
5	33	98	86.029	38.7561
5	34	121	104.222	46.952
5	35	87	74.675	33.6411
5	36	102	86.792	39.0998
5	37	101	95.096	42.8407
5	38	108	95.407	42.9809
5	39	102	89.945	40.5202
5	40	122	106.5	47.9783
5	41	120	105.475	47.5165
5	42	95	84.545	38.0875
5	43	96	88.947	40.0706
5	44	124	109.458	49.3108
5	45	102	94.29	42.4776
5	46	94	82.853	37.3253
5	47	102	90.537	40.7869
5	48	84	77.771	35.0358
5	49	108	94.9	42.7525
5	50	88	79.858	35.976
5	51	92	80.925	36.4567
5	52	106	94.461	42.5547
5	53	101	90.218	40.6432
5	54	113	100.73	45.3789
5	55	101	87.969	39.63
5	56	99	88.003	39.6454
5	57	94	84.698	38.1564
5	58	110	98.189	44.2341
5	59	94	84.817	38.2101
5	60	97	88.051	39.667
5	61	92	80.617	36.318
5	62	105	89.772	40.4423
5	63	116	104.487	47.0714
5	64	100	88.654	39.9386
5	65	111	94.104	42.3939
5	66	107	92.137	41.5077
5	67	103	94.043	42.3664
5	68	87	78.164	35.2129
5	69	108	95.506	43.0255
5	70	95	89.726	40.4216
5	71	95	83.789	37.7469
5	72	103	91.222	41.0955
5	73	93	80.702	36.3563
5	74	93	80.978	36.4806
5	75	106	88.968	40.0801
5	76	98	89.372	40.2621
5	77	105	90.104	40.5919
5	78	105	93.467	42.1069
5	79	94	82.919	37.355
5	80	116	105.829	47.676
5	81	94	84.664	38.1411
5	82	114	103.211	46.4966
5	83	88	80.156	36.1103
5	84	81	71.719	32.3094
5	85	100	87.801	39.5544
5	86	101	89.292	40.226
5	87	77	67.298	30.3177
5	88	107	95.018	42.8056
5	89	85	79.047	35.6107
5	90	99	88.571	39.9012
5	91	92	83.359	37.5532
5	92	95	84.466	38.0519
5	93	109	95.267	42.9178
5	94	65	57.684	25.9866
5	95	110	98.978	44.5896
5	96	117	104.976	47.2917
5	97	106	97.614	43.9751
5	98	103	90.334	40.6955
5	99	100	86.405	38.9255
5	100	102	87.346	39.3494
5	101	95	81.992	36.9374
5	102	65	56.803	25.5898
5	103	93	78.283	35.2665
5	104	75	67.589	30.4488
5	105	116	103.558	46.6529
5	106	100	87.336	39.3449
5	107	101	86.121	38.7975
5	108	118	102.303	46.0875
5	109	107	91.916	41.4082
5	110	98	87.27	39.3151
5	111	115	98.338	44.3013
5	112	93	82.295	37.0739
5	113	126	111.138	50.0677
5	114	117	99.241	44.7081
5	115	112	96.308	43.3868
5	116	104	91.97	41.4325
5	117	57	51.053	22.9994
5	118	106	89.984	40.5378
5	119	102	89.694	40.4071
5	120	101	91.2	41.0856
5	121	111	103.386	46.5754
5	122	114	96.305	43.3854
5	123	111	98.169	44.2251
5	124	106	92.243	41.5555
5	125	90	79.055	35.6143
5	126	118	104.668	47.1529
5	127	98	87.197	39.2822
5	128	113	101.628	45.7834
5	129	102	87.081	39.23
5	130	99	87.472	39.4061
5	131	90	77.895	35.0917
5	132	114	102.08	45.987
5	133	108	94.28	42.4731
5	134	68	60.405	27.2125
5	135	93	79.39	35.7652
5	136	112	102.877	46.3461
5	137	113	99.949	45.027
5	138	107	94.803	42.7088
5	139	87	77.8	35.0489
5	140	95	84.698	38.1564
5	141	118	101.363	45.664
5	142	110	95.018	42.8056
5	143	94	83.947	37.8181
5	144	109	92.105	41.4933
5	145	97	83.09	37.432
5	146	84	74.584	33.6001
5	147	106	92.744	41.7812
5	148	188	159.777	71.9795
5	149	109	93.951	42.3249
5	150	111	102.33	46.0997
5	151	91	80.01	36.0445
5	152	96	84.255	37.9569
5	153	106	94.824	42.7182
5	154	109	96.552	43.4967
5	155	113	97.817	44.0666
5	156	97	87.207	39.2868
5	157	90	83.019	37.4001
5	158	92	81.499	36.7153
5	159	150	135.523	61.0531
5	160	92	75.897	34.1916
5	161	99	87.782	39.5458
5	162	104	91.854	41.3802
5	163	84	74.142	33.401
5	164	106	89.787	40.449
5	165	77	68.73	30.9629
5	166	119	102.695	46.2641
5	167	107	99.331	44.7486
5	168	83	74.946	33.7632
5	169	100	88.251	39.7571
5	170	95	82.652	37.2347
5	171	98	86.851	39.1264
5	172	104	90.21	40.6396
5	173	103	89.996	40.5432
5	174	103	88.913	40.0553
5	175	104	88.5	39.8693
5	176	104	91.978	41.4361
5	177	112	100.627	45.3325
5	178	112	101.178	45.5807
5	179	96	83.145	37.4568
5	180	99	87.151	39.2615
5	181	108	89.1	40.1395
5	182	102	89.386	40.2684
5	183	101	87.429	39.3868
5	184	118	107.008	48.2071
5	185	116	99.875	44.9937
5	186	119	107.49	48.4242
5	187	109	94.937	42.7691
5	188	129	109.712	49.4253
5	189	107	92.784	41.7992
5	190	100	84.766	38.1871
5	191	82	71.916	32.3982
5	192	88	75.462	33.9956
5	193	102	90.768	40.891
5	194	94	84.811	38.2074
5	195	128	112.951	50.8844
5	196	94	83.128	37.4492
5	197	104	92.378	41.6163
5	198	111	100.351	45.2081
5	199	109	95.184	42.8804
5	200	110	97.215	43.7954
5	201	102	92.814	41.8127
5	202	86	73.016	32.8937
5	203	97	82.314	37.0825
5	204	104	95.324	42.9435
5	205	63	55.725	25.1041
5	206	117	100.701	45.3658
5	207	111	95.488	43.0173
5	208	116	106.904	48.1603
5	209	103	88.032	39.6584
5	210	97	89.669	40.3959
5	211	101	87.791	39.5498
5	212	102	88.903	40.0508
5	213	115	98.633	44.4342
5	214	98	90.814	40.9117
5	215	112	100.904	45.4573
5	216	90	80.356	36.2004
5	217	121	108.207	48.7473
5	218	87	80.008	36.0436
5	219	95	87.416	39.3809
5	220	139	127.718	57.537
5	221	106	95.108	42.8462
5	222	105	96.677	43.553
5	223	116	106.365	47.9174
5	224	92	81.773	36.8387
5	225	116	104.184	46.9349
5	226	106	97.561	43.9512
5	227	100	86.751	39.0813
5	228	102	94.98	42.7885
5	229	89	81.071	36.5225
5	230	100	91.262	41.1135
5	231	99	91.126	41.0523
5	232	99	89.152	40.163
5	233	103	95.406	42.9804
5	234	103	94.662	42.6452
5	235	93	83.464	37.6005
5	236	100	92.562	41.6992
5	237	103	93.909	42.306
5	238	94	85.796	38.6511
5	239	98	89.256	40.2098
5	240	103	91.948	41.4226
5	241	99	86.67	39.0448
5	242	128	113.544	51.1516
5	243	99	85.563	38.5461
5	244	109	98.869	44.5405
5	245	106	99.484	44.8175
5	246	89	78.132	35.1985
5	247	88	79.541	35.8332
5	248	87	78.402	35.3201
5	249	102	91.628	41.2784
5	250	90	78.035	35.1548
5	251	92	84.015	37.8488
5	252	94	83.799	37.7514
5	253	115	97.971	44.1359
5	254	117	101.981	45.9424
5	255	129	119.239	53.7172
5	256	120	103.114	46.4529
5	257	116	104.988	47.2971
5	258	108	97.878	44.094
5	259	105	92.774	41.7947
5	260	85	77.531	34.9277
5	261	86	77.817	35.0566
5	262	82	71.51	32.2153
5	263	88	77.119	34.7421
5	264	100	90.566	40.8
5	265	102	89.412	40.2801
5	266	98	86.332	38.8926
5	267	111	98.495	44.372
5	268	114	103.565	46.656
5	269	107	94.597	42.6159
5	270	62	57.403	25.8601
5	271	117	106.449	47.9553
5	272	117	103.994	46.8493
5	273	90	80.885	36.4387
5	274	104	92.681	41.7528
5	275	113	98.752	44.4878
5	276	108	94.571	42.6042
5	277	95	87.717	39.5165
5	278	96	86.493	38.9651
5	279	111	96.18	43.3291
5	280	97	83.768	37.7375
5	281	95	86.2	38.8331
5	282	108	102.285	46.0794
5	283	95	85.181	38.374
5	284	108	97.736	44.0301
5	285	85	79.085	35.6278
6	1	125	107.036	48.2197
6	2	112	94.083	42.3844
6	3	98	86.282	38.87
6	4	91	76.784	34.5912
6	5	98	83.426	37.5834
6	6	99	89.675	40.3986
6	7	99	86.43	38.9367
6	8	99	87.567	39.4489
6	9	104	90.169	40.6211
6	10	108	95.173	42.8754
6	11	86	79.801	35.9504
6	12	105	91.789	41.3509
6	13	98	88.443	39.8436
6	14	125	112.216	50.5533
6	15	100	90.005	40.5473
6	16	114	99.511	44.8297
6	17	91	76.11	34.2876
6	18	104	95.19	42.8831
6	19	114	100.644	45.3401
6	20	99	86.785	39.0966
6	21	109	93.523	42.1321
6	22	101	91.99	41.4415
6	23	104	89.453	40.2986
6	24	111	99.317	44.7423
6	25	98	87	39.1935
6	26	107	90.944	40.9703
6	27	83	76.965	34.6727
6	28	110	100.015	45.0568
6	29	94	83.41	37.5762
6	30	109	97.895	44.1017
6	31	87	77.512	34.9192
6	32	114	98.721	44.4738
6	33	112	101.444	45.7005
6	34	119	110.352	49.7136
6	35	78	70.429	31.7283
6	36	131	117.923	53.1243
6	37	86	76.305	34.3754
6	38	99	91.098	41.0396
6	39	101	89.041	40.113
6	40	102	95.082	42.8344
6	41	102	89.648	40.3864
6	42	122	109.684	49.4126
6	43	101	91.28	41.1216
6	44	84	74.858	33.7235
6	45	99	87.753	39.5327
6	46	135	127.163	57.2869
6	47	118	107.748	48.5405
6	48	87	80.033	36.0549
6	49	105	94.981	42.7889
6	50	57	45.847	20.6541
6	51	102	90.72	40.8694
6	52	93	82.751	37.2793
6	53	109	99.618	44.8779
6	54	129	119.54	53.8528
6	55	108	100.512	45.2807
6	56	138	124.163	55.9354
6	57	91	81.495	36.7135
6	58	110	100.273	45.173
6	59	110	100.636	45.3365
6	60	137	126.032	56.7774
6	61	92	83.396	37.5699
6	62	91	81.407	36.6739
6	63	108	96.887	43.6476
6	64	73	62.135	27.9918
6	65	122	105.209	47.3967
6	66	82	70.198	31.6242
6	67	106	94.211	42.4421
6	68	100	88.745	39.9796
6	69	113	103.347	46.5578
6	70	95	84.674	38.1456
6	71	104	94.056	42.3722
6	72	125	108.432	48.8486
6	73	100	91.037	41.0122
6	74	100	87.849	39.576
6	75	135	122.31	55.1007
6	76	90	84.242	37.951
6	77	95	81.757	36.8315
6	78	85	74.695	33.6501
6	79	105	92.481	41.6627
6	80	101	92.736	41.7776
6	81	98	86.783	39.0957
6	82	103	94.5	42.5723
6	83	108	98.435	44.345
6	84	78	70.742	31.8693
6	85	103	93.585	42.16
6	86	87	78.618	35.4174
6	87	98	91.789	41.3509
6	88	71	62.578	28.1914
6	89	101	88.775	39.9931
6	90	104	94.554	42.5966
6	91	112	100.716	45.3726
6	92	84	78.286	35.2678
6	93	97	84.534	38.0826
6	94	101	91.732	41.3253
6	95	95	88.096	39.6872
6	96	89	77.36	34.8507
6	97	84	76.791	34.5943
6	98	84	73.507	33.1149
6	99	157	140.563	63.3236
6	100	79	68.704	30.9512
6	101	93	82.508	37.1699
6	102	87	81.789	36.8459
6	103	96	81.416	36.6779
6	104	98	88.445	39.8445
6	105	96	86.869	39.1345
6	106	120	109.659	49.4014
6	107	110	97.405	43.881
6	108	98	88.674	39.9476
6	109	103	90.332	40.6946
6	110	101	90.022	40.5549
6	111	102	89.5	40.3197
6	112	106	97.126	43.7553
6	113	101	90.124	40.6009
6	114	105	91.063	41.0239
6	115	89	78.621	35.4188
6	116	117	103.184	46.4844
6	117	104	92.337	41.5978
6	118	99	85.203	38.384
6	119	87	77.047	34.7097
6	120	108	99.481	44.8162
6	121	102	89.357	40.2553
6	122	97	84.704	38.1592
6	123	106	93.744	42.2317
6	124	108	95.438	42.9948
6	125	95	82.793	37.2982
6	126	99	91.287	41.1248
6	127	113	103.075	46.4353
6	128	103	86.668	39.0439
6	129	106	95.675	43.1016
6	130	100	88.503	39.8706
6	131	100	86.704	39.0602
6	132	104	90.509	40.7743
6	133	98	86.198	38.8322
6	134	63	56.776	25.5776
6	135	112	97.661	43.9963
6	136	112	100.32	45.1942
6	137	92	83.004	37.3933
6	138	111	101.822	45.8708
6	139	98	88.769	39.9904
6	140	106	97.105	43.7458
6	141	123	114.027	51.3692
6	142	99	88.826	40.0161
6	143	101	92.469	41.6573
6	144	99	86.708	39.062
6	145	80	67.86	30.5709
6	146	92	81.255	36.6054
6	147	88	78.869	35.5305
6	148	87	75.763	34.1312
6	149	102	89.597	40.3634
6	150	99	86.986	39.1872
6	151	96	86.715	39.0651
6	152	134	125.36	56.4747
6	153	112	101.77	45.8474
6	154	96	88.088	39.6836
6	155	102	91.176	41.0748
6	156	92	83.374	37.56
6	157	111	92.724	41.7722
6	158	105	91.166	41.0703
6	159	97	84.637	38.129
6	160	79	70.377	31.7048
6	161	99	87.794	39.5512
6	162	109	96.56	43.5003
6	163	93	86.024	38.7538
6	164	125	113.017	50.9142
6	165	98	86.514	38.9746
6	166	139	125.392	56.4891
6	167	104	90.224	40.6459
6	168	95	82.742	37.2753
6	169	102	88.273	39.767
6	170	102	91.719	41.3194
6	171	104	94.224	42.4479
6	172	82	73.006	32.8892
6	173	106	89.747	40.431
6	174	107	94.009	42.3511
6	175	98	91.228	41.0982
6	176	103	93.92	42.311
6	177	107	95.683	43.1052
6	178	80	71.033	32.0004
6	179	111	100.546	45.296
6	180	90	84.908	38.2511
6	181	101	90.601	40.8158
6	182	96	85.091	38.3335
6	183	76	68.23	30.7376
6	184	94	84.591	38.1082
6	185	70	60.913	27.4413
6	186	109	96.147	43.3142
6	187	147	137.337	61.8703
6	188	104	93.099	41.9411
6	189	92	82.003	36.9424
6	190	108	97.874	44.0922
6	191	96	84.904	38.2493
6	192	94	83.706	37.7096
6	193	91	82.343	37.0955
6	194	90	78.569	35.3953
6	195	61	56.975	25.6672
6	196	84	74.351	33.4951
6	197	154	137.915	62.1307
6	198	113	102.804	46.3132
6	199	103	96.063	43.2764
6	200	131	120.73	54.3889
6	201	104	96.173	43.3259
6	202	110	95.42	42.9867
6	203	109	97.583	43.9611
6	204	128	119.183	53.6919
6	205	114	106.514	47.9846
6	206	99	89.399	40.2742
6	207	108	93.409	42.0808
6	208	89	78.758	35.4805
6	209	95	86.843	39.1228
6	210	130	120.358	54.2213
6	211	115	106.097	47.7967
6	212	102	89.847	40.4761
6	213	99	91.162	41.0685
6	214	106	95.657	43.0935
6	215	110	94.878	42.7425
6	216	99	89.888	40.4945
6	217	109	99.864	44.9887
6	218	118	106.912	48.1639
6	219	104	91.492	41.2171
6	220	100	91.814	41.3622
6	221	103	97.102	43.7445
6	222	102	88.288	39.7737
6	223	104	93.881	42.2934
6	224	86	77.385	34.8619
6	225	95	85.4	38.4727
6	226	91	78.288	35.2687
6	227	162	154.122	69.432
6	228	121	109.616	49.382
6	229	171	160.903	72.4868
6	230	108	98.537	44.3909
6	231	100	90.115	40.5968
6	232	98	88.008	39.6476
6	233	78	67.256	30.2988
6	234	83	75.157	33.8582
6	235	86	75.78	34.1389
6	236	102	86.801	39.1039
6	237	92	84.568	38.0979
6	238	91	82.145	37.0063
6	239	109	97.785	44.0521
6	240	96	85.168	38.3682
6	241	104	92.129	41.5041
6	242	162	148.498	66.8983
6	243	91	85.701	38.6083
6	244	76	73.073	32.9194
6	245	90	84.309	37.9812
6	246	105	99.161	44.672
6	247	116	107.695	48.5166
6	248	109	101.524	45.7366
6	249	96	85.555	38.5425
6	250	104	94.25	42.4596
6	251	106	95.758	43.139
6	252	65	59.776	26.9291
6	253	87	80.107	36.0882
6	254	104	96.532	43.4877
6	255	86	76.92	34.6525
6	256	98	87.581	39.4552
6	257	100	92.025	41.4573
6	258	109	98.963	44.5828
6	259	150	136.862	61.6563
6	260	95	90.742	40.8793
6	261	81	74.084	33.3748
6	262	91	82.899	37.346
6	263	95	84.432	38.0366
6	264	116	102.615	46.2281
6	265	92	84.091	37.883
6	266	96	92.009	41.4501
6	267	105	98.283	44.2765
			Average	41.6227

## Sheet: Replicate 3
Field	Extrusion	Area	Perimeter (Pixels)	Perimeter (microns)
1	1	98	88.087	39.6832
1	2	105	98.008	44.1526
1	3	144	126.194	56.8504
1	4	107	97.857	44.0846
1	5	110	99.448	44.8013
1	6	115	106.995	48.2012
1	7	153	138.414	62.3555
1	8	105	95.767	43.143
1	9	82	78.358	35.3003
1	10	116	106.829	48.1265
1	11	171	161.645	72.8211
1	12	159	141.379	63.6912
1	13	83	73.738	33.219
1	14	88	80.813	36.4063
1	15	100	93.551	42.1447
1	16	99	91.376	41.1649
1	17	133	127.386	57.3874
1	18	96	87.881	39.5904
1	19	125	113.53	51.1453
1	20	117	112.685	50.7646
1	21	175	162.973	73.4193
1	22	119	106.594	48.0206
1	23	101	89.948	40.5216
1	24	141	128.313	57.805
1	25	114	101.686	45.8095
1	26	110	101.472	45.7131
1	27	156	140.392	63.2466
1	28	136	126.123	56.8184
1	29	121	109.451	49.3077
1	30	107	100.381	45.2216
1	31	109	99.605	44.8721
1	32	119	107.885	48.6022
1	33	109	99.857	44.9856
1	34	102	94.24	42.4551
1	35	98	90.75	40.8829
1	36	104	99.408	44.7833
1	37	165	153.788	69.2815
1	38	154	146.255	65.8879
1	39	126	118.593	53.4261
1	40	116	104.223	46.9525
1	41	109	103.643	46.6912
1	42	73	67.392	30.3601
1	43	102	93.917	42.3096
1	44	100	91.763	41.3392
1	45	116	106.489	47.9733
1	46	104	94.438	42.5443
1	47	73	65.943	29.7073
1	48	130	119.515	53.8415
1	49	122	115.567	52.0629
1	50	109	100.341	45.2036
1	51	171	157.477	70.9434
1	52	126	113.598	51.1759
1	53	98	90.178	40.6252
1	54	116	105.322	47.4476
1	55	120	105.567	47.5579
1	56	194	180.115	81.1418
1	57	95	86.6	39.0133
1	58	90	79.322	35.7346
1	59	102	92.38	41.6172
1	60	102	93.814	42.2632
1	61	165	155.017	69.8352
1	62	103	95.26	42.9146
2	1	104	92.988	41.8911
2	2	108	98.603	44.4207
2	3	193	179.665	80.9391
2	4	107	99.173	44.6774
2	5	100	91.365	41.1599
2	6	110	102.132	46.0105
2	7	125	115.483	52.0251
2	8	134	125.291	56.4436
2	9	107	100.632	45.3347
2	10	102	94.989	42.7925
2	11	103	95.7	43.1129
2	12	99	91.178	41.0757
2	13	93	85.614	38.5691
2	14	101	95.006	42.8002
2	15	113	100.923	45.4658
2	16	146	136.59	61.5338
2	17	162	144.925	65.2887
2	18	83	74.561	33.5897
2	19	114	108.718	48.9775
2	20	96	84.852	38.2258
2	21	96	86.641	39.0318
2	22	99	88.566	39.899
2	23	99	89.525	40.331
2	24	144	134.915	60.7792
2	25	94	83.746	37.7276
2	26	111	102.723	46.2767
2	27	114	105.706	47.6206
2	28	88	79.246	35.7003
2	29	174	160.801	72.4409
2	30	159	150.384	67.748
2	31	161	149.544	67.3696
2	32	206	189.812	85.5103
2	33	120	111.278	50.1307
2	34	120	110.646	49.846
2	35	118	106.122	47.808
2	36	94	81.844	36.8707
2	37	112	100.387	45.2243
2	38	133	124.584	56.1251
2	39	155	145.212	65.418
2	40	112	99.212	44.695
2	41	104	95.182	42.8795
2	42	109	99.873	44.9928
2	43	112	105.846	47.6836
2	44	110	101.739	45.8334
2	45	103	88.656	39.9395
2	46	172	158.368	71.3448
2	47	109	103.839	46.7795
2	48	131	125.75	56.6504
2	49	221	208.295	93.8369
2	50	131	122.92	55.3755
2	51	117	106.598	48.0224
2	52	110	105.308	47.4413
2	53	91	83.953	37.8208
2	54	105	96.434	43.4435
2	55	129	120.975	54.4992
2	56	107	98.748	44.486
2	57	101	94.515	42.579
2	58	76	69.696	31.398
2	59	120	110.073	49.5879
2	60	115	107.345	48.3589
2	61	109	97.341	43.8521
2	62	136	124.205	55.9544
2	63	124	114.055	51.3818
2	64	126	114.436	51.5534
2	65	187	176.051	79.311
2	66	103	94.224	42.4479
2	67	97	90.395	40.7229
2	68	88	79.645	35.8801
2	69	84	78.094	35.1813
2	70	102	95.973	43.2358
2	71	110	102.902	46.3574
3	1	103	90.362	40.7081
3	2	102	89.12	40.1486
3	3	141	135.388	60.9923
3	4	92	83.982	37.8339
3	5	115	105.876	47.6971
3	6	110	97.871	44.0909
3	7	175	161.967	72.9661
3	8	115	103.937	46.8236
3	9	91	82.232	37.0455
3	10	109	101.686	45.8095
3	11	119	105.966	47.7377
3	12	142	125.548	56.5594
3	13	162	147.407	66.4069
3	14	126	116.989	52.7035
3	15	147	136.805	61.6307
3	16	115	105.614	47.5791
3	17	96	88.253	39.758
3	18	92	85.972	38.7304
3	19	159	142.524	64.2071
3	20	115	105.345	47.4579
3	21	112	104.857	47.2381
3	22	65	60.046	27.0507
3	23	74	68.37	30.8007
3	24	76	72.21	32.5306
3	25	108	102.566	46.206
3	26	99	90.07	40.5765
3	27	151	139.154	62.6889
3	28	92	84.295	37.9749
3	29	146	136.035	61.2838
3	30	101	92.521	41.6807
3	31	140	133.157	59.9872
3	32	107	100.709	45.3694
3	33	122	113.949	51.334
3	34	104	93.935	42.3177
3	35	114	95.949	43.225
3	36	125	111.383	50.178
3	37	113	103.972	46.8394
3	38	71	59.245	26.6899
3	39	107	103.014	46.4078
3	40	118	104.94	47.2755
3	41	111	97.195	43.7863
3	42	121	109.315	49.2464
3	43	109	98.664	44.4481
3	44	154	138.903	62.5758
3	45	174	152.655	68.7711
3	46	111	101.202	45.5915
3	47	102	91.948	41.4226
3	48	59	49.407	22.2579
3	49	106	97.757	44.0395
3	50	98	89.183	40.1769
3	51	94	85.411	38.4777
3	52	212	200.089	90.1401
3	53	119	106.388	47.9278
3	54	107	94.361	42.5096
3	55	107	97.522	43.9337
3	56	105	98.364	44.313
3	57	100	87.884	39.5917
3	58	128	118.789	53.5144
3	59	125	111.681	50.3123
3	60	142	129.112	58.165
3	61	119	106.932	48.1729
3	62	123	114.366	51.5219
3	63	118	103.638	46.6889
3	64	130	121.07	54.542
3	65	114	103.465	46.611
3	66	121	108.062	48.6819
3	67	116	104.969	47.2885
3	68	102	88.182	39.726
3	69	118	103.112	46.452
3	70	206	195.135	87.9083
3	71	94	84.709	38.1614
3	72	102	93.068	41.9271
3	73	108	98.835	44.5252
3	74	128	112.32	50.6002
3	75	111	103.012	46.4069
3	76	97	86.351	38.9011
3	77	118	106.808	48.117
3	78	113	102.769	46.2974
3	79	118	110.487	49.7744
3	80	102	90.91	40.955
3	81	129	119.293	53.7415
3	82	116	106.631	48.0373
3	83	73	69.013	31.0904
4	1	118	108.068	48.6846
4	2	113	103.93	46.8205
4	3	69	58.254	26.2434
4	4	114	101.953	45.9298
4	5	126	111.93	50.4245
4	6	100	92.873	41.8393
4	7	115	102.23	46.0546
4	8	116	107.771	48.5508
4	9	93	88.717	39.967
4	10	120	107.949	48.631
4	11	108	97.827	44.0711
4	12	102	91.904	41.4028
4	13	120	104.013	46.8579
4	14	93	85.335	38.4434
4	15	120	107.628	48.4864
4	16	116	107.624	48.4846
4	17	162	144.788	65.227
4	18	115	105.159	47.3741
4	19	114	104.926	47.2692
4	20	114	100.659	45.3469
4	21	107	96.758	43.5895
4	22	120	107.895	48.6067
4	23	145	131.523	59.2511
4	24	206	191.689	86.3559
4	25	95	90.466	40.7549
4	26	91	80.977	36.4801
4	27	103	95.269	42.9187
4	28	109	100.454	45.2545
4	29	105	96.487	43.4674
4	30	101	90.367	40.7103
4	31	215	196.565	88.5525
4	32	126	119.927	54.0271
4	33	104	96.831	43.6224
4	34	104	93.695	42.2096
4	35	134	123.056	55.4367
4	36	124	114.223	51.4575
4	37	121	108.789	49.0094
4	38	104	95.002	42.7984
4	39	126	112.241	50.5646
4	40	88	80.405	36.2225
4	41	118	108.315	48.7959
4	42	117	108.65	48.9468
4	43	123	116.943	52.6828
4	44	115	108.657	48.95
4	45	92	86.134	38.8034
4	46	134	120.704	54.3772
4	47	70	62.536	28.1725
4	48	107	100.472	45.2626
4	49	149	140.742	63.4043
4	50	109	97.159	43.7701
4	51	143	127.578	57.4739
4	52	88	74.623	33.6177
4	53	94	86.505	38.9705
4	54	98	91.901	41.4014
4	55	106	96.906	43.6562
4	56	169	150.049	67.5971
4	57	117	109.054	49.1288
4	58	125	113.819	51.2755
4	59	96	88.812	40.0098
4	60	147	135.349	60.9747
4	61	102	92.995	41.8942
4	62	123	113.899	51.3115
4	63	130	117.982	53.1509
4	64	113	104.159	46.9236
4	65	104	93.679	42.2024
4	66	111	101.185	45.5838
4	67	101	96.079	43.2836
4	68	72	66.388	29.9078
4	69	214	201.568	90.8064
4	70	113	103.351	46.5596
4	71	103	98.574	44.4076
4	72	85	77.31	34.8282
4	73	114	103.446	46.6024
4	74	77	65.032	29.2969
4	75	124	113.387	51.0808
4	76	98	90.063	40.5734
4	77	117	108.977	49.0941
4	78	146	133.332	60.0661
4	79	107	97.769	44.0449
4	80	105	97.04	43.7165
4	81	98	92.313	41.587
4	82	121	106.107	47.8012
4	83	90	77.943	35.1133
4	84	230	220.497	99.3339
4	85	102	93.796	42.2551
4	86	79	68.897	31.0381
4	87	104	91.856	41.3811
4	88	156	147.054	66.2478
4	89	106	96.484	43.466
4	90	119	113.409	51.0908
4	91	116	102.249	46.0632
4	92	105	93.354	42.056
4	93	88	80.59	36.3058
4	94	114	105.507	47.5309
4	95	121	111.964	50.4398
4	96	110	101.257	45.6163
4	97	86	77.586	34.9525
4	98	103	94.139	42.4096
4	99	128	116.478	52.4733
4	100	105	96.544	43.4931
4	101	186	179.837	81.0166
4	102	116	106.024	47.7638
4	103	104	94.438	42.5443
4	104	100	96.924	43.6643
4	105	115	108.485	48.8725
5	1	128	118.048	53.1806
5	2	119	104.798	47.2115
5	3	86	77.43	34.8822
5	4	145	134.813	60.7333
5	5	114	101.38	45.6717
5	6	139	129.619	58.3934
5	7	105	98.949	44.5765
5	8	85	75.32	33.9317
5	9	105	95.773	43.1457
5	10	100	88.647	39.9355
5	11	148	137.823	62.0893
5	12	75	68.979	31.075
5	13	77	69.884	31.4827
5	14	94	82.406	37.1239
5	15	124	113.535	51.1475
5	16	102	90.536	40.7865
5	17	109	98.886	44.5481
5	18	99	85.489	38.5128
5	19	119	103.429	46.5948
5	20	139	129	58.1145
5	21	121	116.352	52.4166
5	22	102	95.213	42.8935
5	23	49	41.555	18.7205
5	24	107	98.356	44.3094
5	25	78	66.826	30.1051
5	26	133	122.579	55.2218
5	27	94	86.14	38.8061
5	28	90	79.538	35.8319
5	29	154	142.785	64.3246
5	30	95	89.031	40.1085
5	31	150	139.251	62.7326
5	32	71	63.507	28.6099
5	33	105	98.088	44.1886
5	34	89	83.185	37.4748
5	35	156	146.736	66.1046
5	36	100	89.242	40.2035
5	37	91	82.161	37.0135
5	38	150	138.397	62.3478
5	39	112	102.927	46.3686
5	40	129	121.832	54.8853
5	41	197	191.508	86.2744
5	42	109	101.896	45.9041
5	43	121	105.899	47.7075
5	44	103	95.083	42.8349
5	45	103	92.32	41.5902
5	46	57	51.494	23.198
5	47	101	91.428	41.1883
5	48	75	67.314	30.325
5	49	113	101.051	45.5235
5	50	128	116.263	52.3765
5	51	125	119.069	53.6406
5	52	111	103.852	46.7853
5	53	114	103.781	46.7533
5	54	121	109.428	49.2973
5	55	121	113.872	51.2993
5	56	121	112.363	50.6195
5	57	117	105.111	47.3525
5	58	87	77.757	35.0295
5	59	106	96.573	43.5061
5	60	127	111.718	50.329
5	61	41	35.988	16.2126
5	62	90	76.387	34.4123
5	63	84	75.685	34.0961
5	64	114	105.937	47.7246
5	65	56	47.335	21.3244
5	66	126	114.25	51.4696
5	67	123	109.886	49.5036
5	68	85	76.305	34.3754
5	69	123	113.237	51.0133
5	70	108	100.072	45.0824
5	71	102	89.415	40.2815
5	72	123	115.285	51.9359
5	73	103	92.439	41.6438
5	74	116	105.183	47.3849
5	75	116	106.898	48.1575
5	76	110	98.551	44.3972
5	77	104	93.64	42.1848
5	78	97	89.991	40.5409
5	79	55	48.37	21.7907
5	80	65	57.921	26.0934
5	81	117	98.372	44.3166
5	82	113	101.888	45.9005
5	83	113	101.268	45.6212
5	84	96	82.33	37.0897
5	85	104	93.046	41.9172
5	86	108	98.043	44.1684
5	87	82	76.544	34.4831
5	88	214	199.424	89.8405
5	89	103	94.803	42.7088
5	90	73	63.735	28.7126
5	91	101	89.82	40.4639
5	92	114	102.991	46.3974
5	93	114	104.242	46.961
5	94	120	114.664	51.6561
5	95	113	105.775	47.6516
5	96	204	196.615	88.5751
5	97	109	97.856	44.0841
5	98	100	93.444	42.0965
5	99	155	145.071	65.3545
5	100	108	102.915	46.3632
5	101	64	60.251	27.1431
5	102	105	97.541	43.9422
5	103	107	100.862	45.4383
5	104	107	100.063	45.0784
5	105	97	92.29	41.5766
5	106	216	205.392	92.5291
5	107	105	96.155	43.3178
5	108	129	116.344	52.413
5	109	112	104.392	47.0286
5	110	90	84.146	37.9078
5	111	53	46.381	20.8946
5	112	187	180.425	81.2815
5	113	137	128.211	57.7591
5	114	140	131.85	59.3984
5	115	123	114.955	51.7872
5	116	147	140.376	63.2394
5	117	128	116.787	52.6125
5	118	100	93.625	42.1781
5	119	104	95.484	43.0155
5	120	125	115.781	52.1593
5	121	97	89.107	40.1427
5	122	101	91.452	41.1991
5	123	182	172.562	77.7392
5	124	79	75.247	33.8988
5	125	141	131.525	59.252
5	126	97	91.403	41.1771
5	127	94	88.177	39.7237
6	1	161	148.212	66.7695
6	2	161	145.32	65.4667
6	3	74	68.171	30.711
6	4	91	81.628	36.7734
6	5	102	91.502	41.2217
6	6	103	96.027	43.2602
6	7	89	78.839	35.517
6	8	101	92.036	41.4622
6	9	80	73.422	33.0766
6	10	91	85.57	38.5493
6	11	215	205.751	92.6908
6	12	91	81.678	36.7959
6	13	90	82.563	37.1946
6	14	72	67.235	30.2894
6	15	128	119.206	53.7023
6	16	106	95.803	43.1593
6	17	76	70.106	31.5828
6	18	102	93.61	42.1713
6	19	103	92.504	41.6731
6	20	114	107.181	48.285
6	21	94	85.113	38.3434
6	22	105	95.717	43.1205
6	23	99	87.086	39.2322
6	24	144	136.499	61.4928
6	25	117	107.273	48.3265
6	26	95	87.214	39.2899
6	27	101	92.998	41.8956
6	28	103	97.821	44.0684
6	29	105	93.838	42.274
6	30	107	98.805	44.5117
6	31	70	62.267	28.0513
6	32	97	90.475	40.759
6	33	119	106.849	48.1355
6	34	99	87.286	39.3223
6	35	86	78.981	35.5809
6	36	113	101.538	45.7429
6	37	84	78.861	35.5269
6	38	83	78.24	35.2471
6	39	104	94.203	42.4385
6	40	119	106.499	47.9778
6	41	94	86.011	38.748
6	42	90	79.073	35.6224
6	43	105	97.336	43.8499
6	44	103	90.059	40.5716
6	45	104	92.864	41.8352
6	46	112	102.9	46.3565
6	47	119	111.928	50.4236
6	48	132	119.441	53.8082
6	49	91	85.385	38.4659
6	50	103	96.168	43.3237
6	51	100	92.794	41.8037
6	52	89	81.245	36.6009
6	53	109	100.452	45.2536
6	54	88	80.05	36.0625
6	55	84	76.425	34.4295
6	56	131	121.134	54.5709
6	57	109	96.544	43.4931
6	58	96	84.37	38.0087
6	59	100	90.942	40.9694
6	60	105	91.131	41.0545
6	61	110	97.974	44.1373
6	62	104	91.253	41.1095
6	63	120	107.289	48.3337
6	64	107	96.286	43.3768
6	65	105	90.908	40.9541
6	66	67	60.487	27.2494
6	67	103	89.538	40.3369
6	68	98	90.885	40.9437
6	69	109	97.295	43.8314
6	70	141	126.052	56.7864
6	71	211	196.638	88.5854
6	72	102	92.369	41.6122
6	73	106	97.452	43.9021
6	74	99	88.424	39.835
6	75	114	105.379	47.4732
6	76	101	91.793	41.3527
6	77	105	92.167	41.5212
6	78	111	99.918	45.0131
6	79	206	188.166	84.7688
6	80	78	70.427	31.7274
6	81	112	102.568	46.2069
6	82	50	42.78	19.2724
6	83	130	122.106	55.0088
6	84	111	100.716	45.3726
6	85	104	100.376	45.2194
6	86	96	82.953	37.3703
6	87	137	124.254	55.9764
6	88	88	79.087	35.6287
6	89	75	65.621	29.5623
6	90	128	113.813	51.2728
6	91	116	102.966	46.3862
6	92	169	154.455	69.582
6	93	76	69.413	31.2706
6	94	158	148.555	66.924
6	95	139	126.403	56.9446
6	96	103	97.604	43.9706
6	97	114	106.63	48.0368
6	98	212	200.697	90.414
6	99	105	92.571	41.7032
6	100	124	110	49.555
6	101	138	125.207	56.4058
6	102	116	104.668	47.1529
6	103	85	78.058	35.1651
6	104	104	93.82	42.2659
6	105	104	92.268	41.5667
6	106	91	83.675	37.6956
6	107	103	92.216	41.5433
6	108	58	48.997	22.0731
6	109	55	45.884	20.6707
6	110	79	71.546	32.2315
6	111	43	37.152	16.737
6	112	125	111.567	50.2609
6	113	113	101.542	45.7447
6	114	44	36.764	16.5622
6	115	109	98.192	44.2355
6	116	108	101.603	45.7722
6	117	69	59.782	26.9318
6	118	106	99.694	44.9121
6	119	90	80.009	36.0441
6	120	150	136.494	61.4905
6	121	91	81.306	36.6284
6	122	93	82.239	37.0487
6	123	96	87.075	39.2273
6	124	126	111.513	50.2366
6	125	113	100.716	45.3726
6	126	79	71.676	32.29
6	127	95	85.72	38.6169
6	128	75	66.608	30.0069
6	129	99	94.365	42.5114
6	130	99	84.524	38.0781
6	131	105	92.747	41.7825
6	132	113	101.681	45.8073
6	133	102	92.949	41.8735
6	134	107	99.561	44.8522
6	135	105	96.891	43.6494
6	136	149	136.666	61.568
6	137	111	104.036	46.8682
6	138	140	125.905	56.7202
6	139	105	92.573	41.7041
6	140	103	92.767	41.7915
6	141	108	99.737	44.9315
6	142	116	106.85	48.1359
6	143	101	91.156	41.0658
6	144	101	87.156	39.2638
6	145	83	75.331	33.9366
6	146	107	94.379	42.5177
6	147	97	89.427	40.2869
6	148	151	137.528	61.9564
6	149	107	102.136	46.0123
6	150	97	90.102	40.591
6	151	103	92.982	41.8884
6	152	115	101.079	45.5361
6	153	103	89.763	40.4382
6	154	100	92.424	41.637
6	155	82	70.38	31.7062
6	156	105	93.148	41.9632
6	157	96	79.909	35.999
6	158	109	97.038	43.7156
6	159	85	72.866	32.8261
6	160	119	107.282	48.3305
6	161	108	94.795	42.7051
6	162	108	96.375	43.4169
6	163	89	81.622	36.7707
6	164	112	104.614	47.1286
6	165	189	182.33	82.1397
6	166	109	100.613	45.3262
6	167	123	111.572	50.2632
6	168	132	122.221	55.0606
6	169	117	110.885	49.9537
6	170	91	84.645	38.1326
6	171	122	113.132	50.966

## Sheet: Replicate 4
Field	Extrusion	Area	Perimeter (Pixels)	Perimeter (microns)
1	1	104	92.561	41.6987
1	2	104	93.573	42.1546
1	3	128	116.263	52.3765
1	4	97	87.959	39.6255
1	5	106	94.937	42.7691
1	6	107	97.557	43.9494
1	7	91	84.013	37.8479
1	8	55	49.662	22.3727
1	9	120	111.532	50.2452
1	10	90	85.631	38.5768
1	11	95	87.589	39.4588
1	12	109	96.584	43.5111
1	13	101	93.2	41.9866
1	14	53	46.706	21.0411
1	15	67	61.672	27.7832
1	16	93	86.351	38.9011
1	17	154	143.418	64.6098
1	18	90	82.786	37.2951
1	19	129	123.812	55.7773
1	20	126	117.748	53.0455
1	21	124	117.51	52.9383
1	22	87	80.533	36.2801
1	23	116	109.79	49.4604
1	24	106	99.094	44.6418
1	25	123	113.14	50.9696
1	26	132	120.836	54.4366
1	27	136	128.764	58.0082
1	28	123	114.432	51.5516
1	29	104	96.223	43.3485
1	30	101	95.315	42.9394
1	31	123	112.347	50.6123
1	32	103	92.273	41.569
1	33	97	92.972	41.8839
1	34	84	77.68	34.9948
1	35	132	122.629	55.2444
1	36	122	111.3	50.1407
1	37	94	83.731	37.7208
1	38	55	48.399	21.8037
1	39	117	109.033	49.1194
1	40	184	168.623	75.9647
1	41	104	95.003	42.7989
1	42	140	128.365	57.8284
1	43	105	96.365	43.4124
1	44	84	75.752	34.1263
1	45	110	99.311	44.7396
1	46	92	81.487	36.7099
1	47	85	78.009	35.1431
1	48	101	94.486	42.5659
1	49	110	99.36	44.7617
1	50	136	120.186	54.1438
1	51	137	128.157	57.7347
1	52	103	92.478	41.6613
1	53	62	54.46	24.5342
1	54	92	85.632	38.5772
1	55	96	90.026	40.5567
1	56	111	99.382	44.7716
1	57	109	97.23	43.8021
1	58	111	96.642	43.5372
1	59	94	88.359	39.8057
1	60	114	106.557	48.0039
1	61	100	90.475	40.759
1	62	121	110.422	49.7451
1	63	91	85.66	38.5898
1	64	80	74.867	33.7276
1	65	120	111.397	50.1843
1	66	89	82.162	37.014
1	67	98	90.798	40.9045
1	68	105	94.528	42.5849
1	69	115	107.579	48.4643
1	70	129	117.206	52.8013
1	71	108	98.15	44.2166
1	72	124	112.123	50.5114
1	73	112	104.448	47.0538
1	74	89	82.099	36.9856
1	75	100	93.859	42.2835
1	76	109	101.533	45.7406
1	77	108	97.857	44.0846
1	78	81	72.239	32.5437
1	79	108	96.76	43.5904
1	80	86	76.695	34.5511
1	81	112	98.186	44.2328
1	82	98	87.861	39.5814
1	83	98	90.866	40.9351
1	84	125	114.949	51.7845
1	85	117	108.079	48.6896
1	86	56	50.707	22.8435
1	87	130	123.466	55.6214
1	88	74	68.019	30.6426
1	89	133	124.022	55.8719
1	90	151	139.228	62.7222
1	91	117	109.698	49.4189
1	92	103	88.713	39.9652
1	93	89	80.667	36.3405
1	94	119	109.166	49.1793
1	95	124	113.901	51.3124
1	96	129	118.195	53.2468
1	97	124	110.044	49.5748
1	98	146	135.869	61.209
2	1	146	137.507	61.9469
2	2	127	119.516	53.842
2	3	87	80.146	36.1058
2	4	118	107.367	48.3688
2	5	101	92.594	41.7136
2	6	138	131.852	59.3993
2	7	80	72.664	32.7351
2	8	97	90.551	40.7932
2	9	91	85.535	38.5335
2	10	88	81.284	36.6184
2	11	106	100.51	45.2798
2	12	107	101.052	45.5239
2	13	102	96.101	43.2935
2	14	91	86.947	39.1696
2	15	167	158.568	71.4349
2	16	103	93.53	42.1353
2	17	105	96.528	43.4859
2	18	118	106.519	47.9868
2	19	115	105.806	47.6656
2	20	144	129.916	58.5272
2	21	80	71.04	32.0035
2	22	90	81.595	36.7585
2	23	119	113.223	51.007
2	24	69	64.089	28.8721
2	25	76	68.752	30.9728
2	26	105	97.173	43.7764
2	27	104	96.436	43.4444
2	28	100	92.695	41.7591
2	29	116	102.505	46.1785
2	30	91	83.993	37.8388
2	31	126	120.835	54.4362
2	32	105	96.411	43.4332
2	33	88	80.839	36.418
2	34	83	74.242	33.446
2	35	87	78.938	35.5616
2	36	87	79.654	35.8841
2	37	112	107.006	48.2062
2	38	76	72.561	32.6887
2	39	85	77.768	35.0345
2	40	111	105.668	47.6034
2	41	99	91.048	41.0171
2	42	114	104.737	47.184
2	43	110	100.822	45.4203
2	44	127	120.747	54.3965
2	45	194	181.232	81.645
2	46	144	135.342	60.9716
2	47	136	128.533	57.9041
2	48	113	104.481	47.0687
2	49	98	89.465	40.304
2	50	86	80.026	36.0517
2	51	79	68.582	30.8962
2	52	115	106.511	47.9832
2	53	100	90.959	40.977
2	54	97	88.348	39.8008
2	55	108	102.694	46.2636
2	56	95	85.762	38.6358
2	57	89	82.642	37.2302
2	58	87	77.769	35.0349
2	59	141	126.723	57.0887
2	60	119	110.226	49.6568
2	61	105	95.665	43.0971
2	62	105	92.251	41.5591
2	63	111	103.408	46.5853
2	64	80	74.237	33.4438
2	65	128	118.052	53.1824
2	66	127	113.682	51.2137
2	67	103	95.073	42.8304
2	68	99	89.254	40.2089
2	69	83	75.637	34.0745
2	70	139	133.434	60.112
2	71	123	116.862	52.6463
2	72	118	110.74	49.8884
2	73	100	90.601	40.8158
2	74	102	90.608	40.8189
2	75	110	99.779	44.9504
2	76	105	90.191	40.631
2	77	93	84.203	37.9335
2	78	133	119.596	53.878
2	79	102	91.681	41.3023
2	80	164	145.887	65.7221
2	81	104	92.226	41.5478
2	82	95	86.075	38.7768
2	83	110	97.09	43.739
2	84	96	87.262	39.3115
2	85	75	69.772	31.4323
2	86	103	94.554	42.5966
2	87	96	86.719	39.0669
2	88	130	121.495	54.7335
2	89	99	90.985	40.9887
2	90	108	90.861	40.9329
2	91	86	77.178	34.7687
2	92	92	83.832	37.7663
2	93	106	95.887	43.1971
2	94	147	134.134	60.4274
2	95	83	76.021	34.2475
2	96	145	133.014	59.9228
2	97	94	85.915	38.7047
2	98	108	95.461	43.0052
2	99	102	92.344	41.601
2	100	120	110.16	49.6271
2	101	100	88.626	39.926
2	102	101	92.528	41.6839
2	103	107	94.664	42.6461
2	104	106	95.913	43.2088
2	105	101	95.393	42.9745
2	106	92	89.04	40.1125
2	107	89	83.086	37.4302
2	108	123	112.811	50.8214
2	109	76	68.493	30.8561
2	110	106	93.2	41.9866
2	111	97	87.959	39.6255
2	112	109	98.738	44.4815
2	113	100	91.19	41.0811
2	114	105	96.753	43.5872
2	115	112	102.109	46.0001
2	116	103	95.183	42.8799
2	117	101	93.202	41.9875
2	118	102	88.372	39.8116
2	119	88	79.881	35.9864
2	120	96	87.757	39.5345
2	121	99	87.048	39.2151
2	122	97	85.89	38.6934
2	123	123	112.777	50.806
2	124	120	106.445	47.9535
2	125	71	61.02	27.4895
2	126	93	80.878	36.4355
2	127	80	74.734	33.6677
2	128	140	130.49	58.7857
2	129	103	93.763	42.2402
2	130	83	71.405	32.168
2	131	108	93.932	42.3164
2	132	110	98.039	44.1666
2	133	106	94.243	42.4565
2	134	110	98.071	44.181
2	135	97	85.761	38.6353
2	136	89	77.768	35.0345
2	137	110	99.529	44.8378
2	138	76	67.674	30.4871
2	139	116	107.26	48.3206
2	140	126	114.586	51.621
2	141	103	96.953	43.6773
2	142	104	93.145	41.9618
2	143	107	97.489	43.9188
2	144	135	123.604	55.6836
2	145	93	87.937	39.6156
2	146	87	79.549	35.8368
2	147	137	128.196	57.7523
2	148	112	98.025	44.1603
2	149	103	96.563	43.5016
2	150	94	82.327	37.0883
2	151	96	86.223	38.8435
2	152	108	96.668	43.5489
2	153	88	76.802	34.5993
2	154	111	101.995	45.9487
2	155	113	101.283	45.628
2	156	90	81.262	36.6085
2	157	118	108.631	48.9383
2	158	78	74.53	33.5758
2	159	135	116.697	52.572
2	160	99	90.535	40.786
2	161	113	101.175	45.5793
2	162	112	95.373	42.9655
2	163	100	92.134	41.5064
2	164	94	83.031	37.4055
2	165	116	101.924	45.9168
2	166	115	100.807	45.4136
2	167	72	64.657	29.128
2	168	78	73.447	33.0879
2	169	84	77.351	34.8466
2	170	54	48.777	21.974
3	1	114	100.862	45.4383
3	2	103	91.867	41.3861
3	3	106	92.211	41.5411
3	4	116	104.301	46.9876
3	5	135	123.668	55.7124
3	6	85	77.571	34.9457
3	7	98	92.51	41.6758
3	8	132	124.228	55.9647
3	9	80	73.639	33.1744
3	10	82	73.944	33.3118
3	11	104	91.068	41.0261
3	12	94	88.249	39.7562
3	13	109	96.374	43.4165
3	14	115	107.823	48.5743
3	15	76	71.656	32.281
3	16	94	83.818	37.76
3	17	121	112.724	50.7822
3	18	97	89.877	40.4896
3	19	83	76.652	34.5317
3	20	95	88.314	39.7855
3	21	96	86.934	39.1638
3	22	84	79.45	35.7922
3	23	76	65.277	29.4073
3	24	79	73.378	33.0568
3	25	97	87.012	39.1989
3	26	105	93.398	42.0758
3	27	113	103.724	46.7277
3	28	168	155.045	69.8478
3	29	140	128.622	57.9442
3	30	99	90.75	40.8829
3	31	93	81.976	36.9302
3	32	102	92.692	41.7577
3	33	102	95.596	43.066
3	34	127	119.834	53.9852
3	35	105	98.164	44.2229
3	36	95	88.245	39.7544
3	37	98	86.253	38.857
3	38	89	79.623	35.8702
3	39	116	108.385	48.8274
3	40	98	90.826	40.9171
3	41	110	105.622	47.5827
3	42	124	113.868	51.2975
3	43	104	98.19	44.2346
3	44	98	90.296	40.6783
3	45	133	117.74	53.0419
3	46	148	133.509	60.1458
3	47	101	89.473	40.3076
3	48	100	93.244	42.0064
3	49	99	94.052	42.3704
3	50	98	90.21	40.6396
3	51	84	77.735	35.0196
3	52	108	97.036	43.7147
3	53	105	97.788	44.0535
3	54	97	92.358	41.6073
3	55	95	85.865	38.6822
3	56	152	134.846	60.7481
3	57	98	82.376	37.1104
3	58	105	92.024	41.4568
3	59	106	94.245	42.4574
3	60	102	90.257	40.6608
3	61	94	86.54	38.9863
3	62	77	68.426	30.8259
3	63	67	62.345	28.0864
3	64	104	96.382	43.4201
3	65	104	94.074	42.3803
3	66	98	85.593	38.5596
3	67	109	96.599	43.5178
3	68	101	87.227	39.2958
3	69	122	112.508	50.6849
3	70	102	88.958	40.0756
3	71	134	122.863	55.3498
3	72	97	91.747	41.332
3	73	90	74.018	33.3451
3	74	94	84.324	37.988
3	75	91	81.825	36.8622
3	76	78	69.025	31.0958
3	77	99	87.616	39.471
3	78	103	93.471	42.1087
3	79	104	96.034	43.2633
3	80	108	100.809	45.4145
3	81	99	93.329	42.0447
3	82	117	103.878	46.797
3	83	109	97.558	43.9499
3	84	108	93.832	42.2713
3	85	91	78.433	35.3341
3	86	90	80.927	36.4576
3	87	86	76.325	34.3844
3	88	186	173.712	78.2573
3	89	126	117.677	53.0135
3	90	131	123.927	55.8291
3	91	116	104.728	47.18
3	92	91	81.362	36.6536
3	93	96	88.805	40.0067
3	94	63	57.371	25.8456
3	95	105	93.271	42.0186
3	96	90	80.905	36.4477
3	97	88	78.521	35.3737
3	98	106	94.411	42.5322
3	99	113	99.832	44.9743
3	100	120	107.651	48.4968
3	101	87	78.069	35.1701
3	102	121	109.425	49.296
3	103	96	89.213	40.1905
3	104	88	81.011	36.4955
3	105	131	122.662	55.2592
3	106	84	75.042	33.8064
3	107	93	82.258	37.0572
3	108	100	86.756	39.0836
3	109	105	98.947	44.5756
3	110	119	104.02	46.861
3	111	98	83.719	37.7154
3	112	80	73.64	33.1748
3	113	105	94.454	42.5515
3	114	90	83.265	37.5109
3	115	106	93.659	42.1934
3	116	109	98.742	44.4833
3	117	95	84.691	38.1533
3	118	90	77.379	34.8592
3	119	103	93.037	41.9132
3	120	93	82.135	37.0018
3	121	123	113.637	51.1935
3	122	112	104.65	47.1448
3	123	99	91.771	41.3428
3	124	112	101.285	45.6289
3	125	98	89.904	40.5018
3	126	99	93.708	42.2155
3	127	82	70.545	31.7805
3	128	73	64.627	29.1145
3	129	88	76.868	34.629
3	130	94	85.597	38.5614
3	131	116	107.428	48.3963
4	1	101	92.14	41.5091
4	2	98	84.819	38.211
4	3	90	84.747	38.1785
4	4	107	102.214	46.0474
4	5	106	100.475	45.264
4	6	109	101.503	45.7271
4	7	89	81.646	36.7815
4	8	172	160.574	72.3386
4	9	90	83.843	37.7713
4	10	129	120.704	54.3772
4	11	122	110.898	49.9595
4	12	81	72.808	32.8
4	13	75	67.932	30.6034
4	14	93	85.167	38.3677
4	15	118	105.067	47.3327
4	16	81	76.612	34.5137
4	17	106	92.625	41.7276
4	18	104	94.17	42.4236
4	19	94	85.697	38.6065
4	20	112	101.723	45.8262
4	21	104	97.102	43.7445
4	22	89	81.142	36.5545
4	23	97	91.873	41.3888
4	24	106	97.719	44.0224
4	25	115	105.841	47.6814
4	26	128	119.111	53.6595
4	27	116	108.564	48.9081
4	28	121	113.047	50.9277
4	29	91	83.748	37.7285
4	30	98	93.553	42.1456
4	31	98	88.03	39.6575
4	32	123	112.361	50.6186
4	33	84	77.906	35.0967
4	34	128	115.56	52.0598
4	35	101	90.847	40.9266
4	36	117	104.337	47.0038
4	37	83	76.061	34.2655
4	38	102	92.503	41.6726
4	39	106	101.566	45.7555
4	40	98	92.642	41.7352
4	41	113	100.313	45.191
4	42	120	113.203	50.998
4	43	58	51.22	23.0746
4	44	114	106.409	47.9373
4	45	66	59.056	26.6047
4	46	113	105.512	47.5332
4	47	147	137.55	61.9663
4	48	80	73.347	33.0428
4	49	114	105.097	47.3462
4	50	217	204.552	92.1507
4	51	108	96.41	43.4327
4	52	105	95.22	42.8966
4	53	79	71.356	32.1459
4	54	103	96.347	43.4043
4	55	93	84.931	38.2614
4	56	107	91.55	41.2433
4	57	105	93.684	42.2046
4	58	155	139.367	62.7848
4	59	72	64.189	28.9171
4	60	102	90.728	40.873
4	61	105	90.465	40.7545
4	62	75	65.266	29.4023
4	63	76	67.101	30.229
4	64	105	93.128	41.9542
4	65	104	90.28	40.6711
4	66	110	93.866	42.2866
4	67	107	95.776	43.1471
4	68	98	85.325	38.4389
4	69	79	72.741	32.7698
4	70	88	77.775	35.0376
4	71	125	115.445	52.008
4	72	119	103.544	46.6466
4	73	101	93.749	42.2339
4	74	146	131.392	59.1921
4	75	88	75.809	34.152
4	76	94	84.855	38.2272
4	77	98	87.009	39.1976
4	78	89	81.206	36.5833
4	79	53	46.805	21.0857
4	80	58	51.221	23.0751
4	81	111	96.087	43.2872
4	82	100	86.216	38.8403
4	83	63	55.035	24.7933
4	84	97	88.361	39.8066
4	85	128	108.893	49.0563
4	86	105	93.981	42.3384
4	87	101	91.674	41.2991
4	88	117	101.575	45.7595
4	89	91	79.452	35.7931
4	90	140	128.047	57.6852
4	91	96	86.779	39.0939
4	92	83	71.924	32.4018
4	93	89	81.602	36.7617
4	94	125	114.404	51.539
4	95	78	66.924	30.1493
4	96	76	72.203	32.5275
4	97	104	92.176	41.5253
4	98	100	91.542	41.2397
4	99	112	104.597	47.1209
4	100	117	108.799	49.0139
4	101	81	70.099	31.5796
4	102	92	81.163	36.5639
4	103	108	96.499	43.4728
4	104	123	110.301	49.6906
4	105	93	84.429	38.0353
4	106	94	83.361	37.5541
4	107	84	77.495	34.9115
4	108	94	87.463	39.4021
4	109	95	85.72	38.6169
4	110	96	86.472	38.9556
4	111	94	85.556	38.543
4	112	93	84.096	37.8852
4	113	108	100.935	45.4712
4	114	74	67.117	30.2362
4	115	84	77.879	35.0845
4	116	94	84.505	38.0695
4	117	109	93.605	42.1691
4	118	137	127.244	57.3234
4	119	109	99.405	44.782
5	1	128	118.849	53.5415
5	2	94	86.929	39.1615
5	3	134	119.9	54.015
5	4	112	101.861	45.8884
5	5	89	84.138	37.9042
5	6	93	83.371	37.5586
5	7	128	122.612	55.2367
5	8	106	98.39	44.3247
5	9	101	94.581	42.6087
5	10	108	102.418	46.1393
5	11	70	61.398	27.6598
5	12	112	102.838	46.3285
5	13	70	65.251	29.3956
5	14	99	91.83	41.3694
5	15	97	88.273	39.767
5	16	99	90.789	40.9004
5	17	99	90.54	40.7883
5	18	98	89.073	40.1274
5	19	122	112.113	50.5069
5	20	104	97.304	43.8355
5	21	115	109.916	49.5172
5	22	90	82.554	37.1906
5	23	101	97.604	43.9706
5	24	163	154.435	69.573
5	25	125	116.904	52.6653
5	26	121	117.995	53.1567
5	27	83	77.131	34.7475
5	28	76	68.361	30.7966
5	29	100	90.5	40.7703
5	30	141	135.001	60.818
5	31	106	97.31	43.8382
5	32	141	130.172	58.6425
5	33	115	107.285	48.3319
5	34	89	80.094	36.0823
5	35	105	96.376	43.4174
5	36	103	93.166	41.9713
5	37	96	86.674	39.0466
5	38	113	104.17	46.9286
5	39	101	92.694	41.7586
5	40	97	90.408	40.7288
5	41	113	107.898	48.608
5	42	74	67.517	30.4164
5	43	93	87.928	39.6116
5	44	109	101.049	45.5226
5	45	113	104.672	47.1547
5	46	103	95.388	42.9723
5	47	76	69.927	31.5021
5	48	118	109.969	49.541
5	49	90	84.448	38.0438
5	50	94	88.039	39.6616
5	51	101	89.199	40.1841
5	52	79	72.36	32.5982
5	53	123	111.914	50.4173
5	54	136	127.083	57.2509
5	55	57	49.81	22.4394
5	56	94	85.125	38.3488
5	57	75	70.627	31.8175
5	58	81	70.314	31.6765
5	59	112	106.714	48.0747
5	60	90	85.274	38.4159
5	61	84	76.252	34.3515
5	62	56	53.027	23.8887
5	63	79	72.964	32.8703
5	64	97	90.713	40.8662
5	65	89	79.864	35.9787
5	66	90	78.063	35.1674
5	67	103	92.34	41.5992
5	68	98	90.731	40.8743
5	69	80	75.651	34.0808
5	70	97	84.557	38.0929
5	71	97	89.809	40.459
5	72	115	99.855	44.9847
5	73	85	76.111	34.288
5	74	91	79.738	35.922
5	75	107	96.249	43.3602
5	76	99	90.393	40.722
5	77	111	100.265	45.1694
5	78	94	86.157	38.8137
5	79	100	90.435	40.741
5	80	99	94.596	42.6155
5	81	93	85.703	38.6092
5	82	122	116.778	52.6085
5	83	72	67.802	30.5448
5	84	86	75.656	34.083
5	85	83	78.881	35.5359
5	86	122	109.862	49.4928
5	87	58	50.178	22.6052
5	88	66	54.593	24.5941
5	89	136	127.646	57.5045
5	90	109	94.94	42.7705
5	91	101	93.961	42.3294
5	92	97	83.036	37.4077
5	93	72	65.457	29.4884
5	94	114	103.624	46.6826
5	95	105	97.526	43.9355
5	96	76	71.608	32.2594
5	97	79	70.039	31.5526
5	98	99	87.196	39.2818
5	99	77	70.795	31.8931
5	100	117	106.401	47.9337
5	101	103	93.839	42.2745
5	102	97	82.121	36.9955
5	103	102	90.025	40.5563
5	104	96	86.233	38.848
5	105	111	100.503	45.2766
5	106	76	70.716	31.8576
5	107	95	86.352	38.9016
5	108	108	97.197	43.7872
5	109	119	107.772	48.5513
5	110	90	81.85	36.8734
5	111	86	82.041	36.9595
5	112	106	95.616	43.075
5	113	83	74.712	33.6578
5	114	64	59.599	26.8493
5	115	97	86.129	38.8011
5	116	99	86.599	39.0128
5	117	103	87.042	39.2124
5	118	101	90.583	40.8076
5	119	101	90.161	40.6175
5	120	99	89.388	40.2693
5	121	105	90.425	40.7365
5	122	132	118.915	53.5712
5	123	125	112.35	50.6137
5	124	83	74.621	33.6168
5	125	89	81.201	36.5811
5	126	86	77.791	35.0448
5	127	105	94.536	42.5885
5	128	101	93.288	42.0262
5	129	93	87.634	39.4791
5	130	102	93.178	41.9767
5	131	153	141.989	63.966
5	132	148	136.459	61.4748
5	133	111	103.85	46.7844
5	134	102	94.438	42.5443
5	135	97	87.76	39.5359
5	136	99	93.732	42.2263
5	137	123	111.845	50.3862
5	138	99	87.167	39.2687
5	139	91	84.483	38.0596
5	140	96	86.658	39.0394
5	141	94	86.198	38.8322
5	142	85	76.987	34.6826
5	143	151	139.712	62.9403
5	144	84	78.16	35.2111
5	145	106	99.752	44.9383
5	146	94	82.886	37.3401
5	147	80	71.771	32.3328
5	148	98	86.413	38.9291
5	149	102	91.276	41.1198
5	150	101	91.39	41.1712
5	151	63	55.779	25.1284
5	152	81	76.557	34.4889
5	153	154	145.582	65.5847
5	154	84	75.914	34.1993
5	155	98	88.279	39.7697
5	156	87	80.686	36.349
5	157	106	96.867	43.6386
6	1	111	102.054	45.9753
6	2	108	98.824	44.5202
6	3	74	65.763	29.6262
6	4	105	94.377	42.5168
6	5	97	88.372	39.8116
6	6	118	108.713	48.9752
6	7	96	87.782	39.5458
6	8	95	89.107	40.1427
6	9	123	112.845	50.8367
6	10	88	82.705	37.2586
6	11	85	80.232	36.1445
6	12	114	107.248	48.3152
6	13	97	89.163	40.1679
6	14	96	92.096	41.4892
6	15	111	104.181	46.9335
6	16	104	94.642	42.6362
6	17	97	87.512	39.4242
6	18	96	91.187	41.0797
6	19	114	101.06	45.5275
6	20	101	91.928	41.4136
6	21	106	95.937	43.2196
6	22	89	80.413	36.2261
6	23	78	73.144	32.9514
6	24	88	78.033	35.1539
6	25	84	78.925	35.5557
6	26	104	95.355	42.9574
6	27	103	97.658	43.9949
6	28	101	93.275	42.0204
6	29	128	110.543	49.7996
6	30	104	93.638	42.1839
6	31	89	81.345	36.6459
6	32	98	88.462	39.8521
6	33	105	95.336	42.9489
6	34	108	98.338	44.3013
6	35	115	102.484	46.169
6	36	117	109.117	49.1572
6	37	98	87.715	39.5156
6	38	81	73.856	33.2721
6	39	87	78.214	35.2354
6	40	135	120.98	54.5015
6	41	93	86.286	38.8718
6	42	115	109.193	49.1914
6	43	92	80.564	36.2941
6	44	78	67.99	30.6295
6	45	86	74.27	33.4586
6	46	109	96.175	43.3268
6	47	100	89.36	40.2567
6	48	108	90.108	40.5937
6	49	92	79.258	35.7057
6	50	115	101.124	45.5564
6	51	95	87.27	39.3151
6	52	103	90.288	40.6747
6	53	118	108.945	49.0797
6	54	96	85.901	38.6984
6	55	76	66.641	30.0218
6	56	105	96.573	43.5061
6	57	172	154.799	69.7369
6	58	113	96.925	43.6647
6	59	104	94.388	42.5218
6	60	81	70.881	31.9319
6	61	104	91.042	41.0144
6	62	140	123.704	55.7287
6	63	98	89.866	40.4846
6	64	85	79.837	35.9666
6	65	113	99.8	44.9599
6	66	110	94.468	42.5578
6	67	97	86.318	38.8863
6	68	116	102.878	46.3465
6	69	79	72.144	32.5009
6	70	97	85.686	38.6015
6	71	68	57.681	25.9853
6	72	80	69.211	31.1796
6	73	128	117.306	52.8464
6	74	71	63.006	28.3842
6	75	106	93.76	42.2389
6	76	96	85.751	38.6308
6	77	93	81.131	36.5495
6	78	94	86.606	39.016
6	79	93	83.405	37.574
6	80	102	89.507	40.3229
6	81	109	96.133	43.3079
6	82	89	79.212	35.685
6	83	91	79.993	36.0368
6	84	97	84.539	38.0848
6	85	86	76.442	34.4371
6	86	99	83.959	37.8235
6	87	90	79.993	36.0368
6	88	83	74.697	33.651
6	89	76	71.053	32.0094
6	90	82	69.046	31.1052
6	91	104	93.252	42.01
6	92	81	74.827	33.7096
6	93	118	103.47	46.6132
6	94	100	91.089	41.0356
6	95	100	89.567	40.3499
6	96	102	90.774	40.8937
6	97	84	80.623	36.3207
6	98	97	90.713	40.8662
6	99	92	82.508	37.1699
6	100	200	182.858	82.3775
6	101	81	73.281	33.0131
6	102	92	85.143	38.3569
6	103	80	74.075	33.3708
6	104	104	96.141	43.3115
6	105	77	71.523	32.2211
6	106	114	100.083	45.0874
6	107	117	108.463	48.8626
6	108	101	91.219	41.0942
6	109	100	95.246	42.9083
6	110	91	85.635	38.5786
6	111	84	76.959	34.67
6	112	91	79.836	35.9661
6	113	94	82.186	37.0248
6	114	121	108.629	48.9374
6	115	97	85.498	38.5168
6	116	106	98.473	44.3621
6	117	98	89.689	40.4049
6	118	102	94.419	42.5358
6	119	91	83.718	37.715
6	120	101	92.845	41.8267
6	121	88	78.65	35.4318
6	122	88	80.009	36.0441
6	123	85	75.216	33.8848
6	124	118	105.028	47.3151
6	125	99	92.07	41.4775
6	126	95	85.322	38.4376
6	127	94	86.564	38.9971
6	128	108	100.768	45.396
6	129	194	185.392	83.5191
6	130	91	84.513	38.0731
6	131	101	92.863	41.8348
6	132	102	94.225	42.4484
6	133	96	83.23	37.4951
6	134	121	111.207	50.0988
6	135	78	70.558	31.7864
6	136	91	83.592	37.6582
6	137	166	152.357	68.6368
6	138	171	160.821	72.4499
6	139	77	67.676	30.488
6	140	80	70.453	31.7391
6	141	86	78.761	35.4818
6	142	80	71.401	32.1662
			Average	42.1624

## Sheet: README
Objective				EVOS FL Auto Camera Pixel "Resolution" (um/pixel)
Catalogue Description	FL Auto UI Drop-down Selection	Magnification	SKU	Color	Monochrome
EVOS® Obj, Inf Plan Fluor 20X LWD PH, 0.40NA/3.1WD	AMG, 20x LPlan FL PH(AMEP-4682)	20X	AMEP4682	0.4369	0.4505
Perimeter values are in Pixels
I used 0.4505 um/pixel to convert from pixels to microns
This information was provided to us by EVOS company
