# Supplementary material for: The acetylase activity of Cdu1 regulates bacterial exit from infected cells by protecting Chlamydia effectors from degradation
Source: eLife. 2024 Feb 15;12:RP87386. doi: 10.7554/eLife.87386 (PMC10942603; doi:10.7554/eLife.87386)
Supplement: Figure 7—figure supplement 1—source data 1. [file elife-87386-fig7-figsupp1-data1.zip]

Archive with 5 entries (4 files):
- Figure 7-figure supplement 1-Source Data 1/
- Figure 7-figure supplement 1-Source Data 1/Inclusion number quantification.xlsx
- __MACOSX/Figure 7-figure supplement 1-Source Data 1/._Inclusion number quantification.xlsx
- Figure 7-figure supplement 1-Source Data 1/Inclusion perimenter length quantification.xlsx
- __MACOSX/Figure 7-figure supplement 1-Source Data 1/._Inclusion perimenter length quantification.xlsx
